# Supplementary material for: Single-cell profiling reveals heterogeneity and functional patterning of GPCR expression in the vascular system
Source: Nat Commun. 2017 Jun 16;8:15700. doi: 10.1038/ncomms15700 (PMC5481776; doi:10.1038/ncomms15700)
Supplement: Supplementary Data 1 — mRNA sequencing results for 80 individual murine aortic smooth muscle cells. [file ncomms15700-s2.xlsx]

## Sheet: FPM-Matrix
		Expressed above cutoff in # cells	Not detected in # of cells	Cell	Harmandeep_SMC_run1_02	Harmandeep_SMC_run1_03	Harmandeep_SMC_run1_04	Harmandeep_SMC_run1_09	Harmandeep_SMC_run1_10	Harmandeep_SMC_run1_11	Harmandeep_SMC_run1_12	Harmandeep_SMC_run1_13	Harmandeep_SMC_run1_17	Harmandeep_SMC_run1_18	Harmandeep_SMC_run1_19	Harmandeep_SMC_run1_20	Harmandeep_SMC_run1_23	Harmandeep_SMC_run1_24	Harmandeep_SMC_run1_25	Harmandeep_SMC_run1_26	Harmandeep_SMC_run1_27	Harmandeep_SMC_run1_28	Harmandeep_SMC_run1_29	Harmandeep_SMC_run1_30	Harmandeep_SMC_run1_31	Harmandeep_SMC_run1_32	Harmandeep_SMC_run1_34	Harmandeep_SMC_run1_40	Harmandeep_SMC_run1_41	Harmandeep_SMC_run1_43	Harmandeep_SMC_run1_45	Harmandeep_SMC_run1_95	Harmandeep_SMC_run2_01	Harmandeep_SMC_run2_03	Harmandeep_SMC_run2_05	Harmandeep_SMC_run2_06	Harmandeep_SMC_run2_09	Harmandeep_SMC_run2_10	Harmandeep_SMC_run2_11	Harmandeep_SMC_run2_15	Harmandeep_SMC_run2_16	Harmandeep_SMC_run2_19	Harmandeep_SMC_run2_21	Harmandeep_SMC_run2_22	Harmandeep_SMC_run2_23	Harmandeep_SMC_run2_24	Harmandeep_SMC_run2_26	Harmandeep_SMC_run2_27	Harmandeep_SMC_run2_28
Expression cutoff	>1			Sequenced reads	1762630	1498234	6611718	381850	913222	6676806	17472280	16547313	2008493	5050958	1467170	3237577	5365637	1090643	6230958	6282922	2382605	1947258	6726801	4370619	15935702	1603123	6534890	3660188	6683874	11933293	10532820	5001690	5521153	7104063	709691	3915992	2122367	3899808	6816088	5770054	2954985	5971570	5634577	1668461	4210831	6384811	2535080	5905772	613658
				Uniquely mapped	974397	927704	5843721	173081	565454	5987009	15027874	14476168	1316826	2773225	900038	1482514	4365246	598153	5216431	4426960	1021536	1222168	5747495	3899555	14372722	878390	5709405	3131046	5844764	9327627	7802706	4060502	4713570	6222116	289423	3436479	1772790	3429619	6054681	4919007	2338426	5140649	4451834	1371119	3542372	5467346	2146746	5166323	427558
				Multimapped	504848	308345	623722	12519	258835	505149	1916108	1634427	492481	1871457	331805	1492784	810919	172428	686798	1483146	1085531	598436	790296	384002	1203125	421634	650135	401397	642332	2115559	2185086	774229	653047	708692	349128	350480	280571	381305	589449	693322	489380	679478	1047250	225811	534856	736144	241402	608810	112895
Ensemble Gene ID	Gene Name
ENSMUSG00000067818	Myl9	79	0		7.22764	9.39426	9.09612	5.37691	9.1425	7.7575	8.1232	8.70607	0.995272	8.6117	7.68537	5.237	8.95941	1.08705	9.02592	6.84179	2.36215	9.14184	9.29023	8.46893	7.97332	6.09957	8.98631	8.52726	8.9607	8.62094	9.08223	8.62891	8.24544	8.42044	5.49144	7.16416	7.88856	7.98325	8.54699	8.47336	7.95713	8.85461	8.39214	7.94461	7.26294	7.88452	6.20402	8.29837	2.18895
ENSMUSG00000086324	Gm15564	80	0		7.01685	6.1524	3.54662	2.62538	4.95928	4.0932	2.01362	4.29264	5.91708	7.44125	6.46988	6.08097	3.58723	4.9372	3.47131	6.50357	3.97159	5.87112	3.12147	2.8346	3.28064	6.82561	4.62068	3.87002	5.09822	5.97148	5.34979	4.94492	3.68109	3.52602	6.5602	5.66348	4.82372	3.77042	3.70004	4.29341	5.21318	3.47577	4.80785	4.90039	4.97085	3.85327	6.46824	3.60506	6.01759
ENSMUSG00000090841	Myl6	79	0		5.73988	6.97052	8.1519	6.43942	4.44845	8.16454	7.53867	7.47392	3.73611	8.18385	5.60412	6.63486	8.60825	4.60356	7.42428	8.26185	1.44586	6.59002	7.91221	7.46359	7.80437	4.91864	8.57109	7.64345	8.04922	7.8322	7.93993	8.79321	7.96747	8.04918	2.65822	7.93588	7.82404	7.48399	7.84621	7.7696	7.78513	7.84823	8.60647	7.29487	8.00969	7.5786	7.55648	7.87889	7.44227
ENSMUSG00000106106	Rn18s-rs5	80	0		10.5733	10.5417	9.29906	9.5892	9.79115	9.34013	8.40953	9.22787	12.1041	10.7372	9.4732	11.2549	8.53902	9.83858	7.73019	8.57871	9.57223	10.0403	7.97475	8.15335	8.83799	10.6585	8.7927	8.72528	9.69559	9.42956	8.96839	9.14586	9.22669	9.35397	8.77962	8.56253	9.68478	9.61822	9.72706	9.26698	8.57266	9.20803	9.11186	8.7885	9.14243	8.87422	7.66927	8.73248	9.65883
ENSMUSG00000018830	Myh11	79	0		9.13708	7.73218	9.66684	4.4712	9.50796	8.67911	8.39392	9.52951	0.995272	9.77686	6.26036	8.72288	8.80329	1.93435	9.57911	7.4375	9.59401	9.47851	9.13279	9.31912	9.4343	10.4247	9.52501	8.77589	8.71948	9.40353	9.89443	9.89531	7.96815	8.03331	9.47906	7.31324	8.31341	9.14996	8.54887	9.12288	8.6309	9.35088	8.93543	8.84995	7.79776	8.9476	9.59996	8.74547	7.37186
ENSMUSG00000035202	Lars2	80	0		8.21476	6.9488	4.38978	3.72399	5.76162	4.79784	3.03755	4.7809	7.35528	8.96999	7.49031	8.60028	5.21173	7.28009	5.20128	7.07765	5.70147	6.75501	4.0998	3.4751	4.77555	8.45658	5.07184	4.83346	5.8993	7.26564	6.86716	6.10872	4.94442	4.49177	7.45401	6.46372	5.56182	5.20469	4.89517	5.4193	6.01209	4.8561	5.68016	5.60286	6.17385	5.00936	7.522	4.48815	7.2388
ENSMUSG00000032085	Tagln	79	0		8.27937	7.79943	9.92549	9.92899	8.06593	9.46155	9.35303	9.55205	0.995272	8.8031	6.72502	11.5068	9.7072	7.90925	8.89458	7.6814	5.94567	8.90496	9.32984	9.72435	9.01755	7.22023	10.1171	9.39346	9.92634	8.86911	8.26714	9.96388	9.3339	9.29311	7.19082	3.49239	9.58191	7.80095	9.37512	8.9721	9.14162	9.94672	9.87814	9.1127	9.02191	9.62292	7.38824	9.03825	5.67938
ENSMUSG00000031328	Flna	80	0		8.04149	8.01012	8.89738	4.09171	6.67515	7.65102	7.56469	8.82985	3.37018	9.01512	4.18342	2.16895	6.73465	1.59788	8.91543	9.15761	8.58353	9.41932	6.90065	8.44125	8.35723	6.82854	8.8188	7.69666	8.44821	9.95878	8.51783	8.81517	8.20799	8.39712	9.17884	8.35717	8.01462	7.47436	7.72496	8.59995	8.70405	8.92831	8.50294	6.86924	8.71526	8.7556	8.69495	8.04423	4.26839
ENSMUSG00000092341	Malat1	80	0		6.39846	6.65867	8.8703	9.04156	1.19036	9.87743	10.2655	10.3235	10.4255	1.31963	2.35084	4.24839	8.78657	5.63388	10.8657	10.8477	2.83215	2.80016	10.3569	9.89391	9.44931	3.19389	9.31602	10.1723	9.79143	10.2637	8.42327	9.70348	10.1387	9.98493	6.67461	10.0771	9.88143	8.86354	9.64449	9.61433	8.34081	9.56354	8.50827	10.0531	9.63465	9.97512	10.7442	10.0324	5.14386
ENSMUSG00000029580	Actb	80	0		8.18209	10.8133	9.75275	8.57515	9.19305	9.98167	9.49486	9.85856	2.00687	9.55981	9.79003	7.60485	9.3101	9.82669	9.70294	9.11454	8.61867	9.72852	10.2282	9.67707	9.56328	8.50078	9.91336	10.2006	10.8735	10.2838	10.7236	10.4952	10.4423	10.8047	2.88137	8.69806	9.81114	9.57269	10.5386	10.3498	9.91607	10.5044	10.0949	10.1404	9.98045	10.5237	8.96316	10.039	8.08994
ENSMUSG00000106001	RP23-446O11.1	80	0		5.44896	5.13183	4.03168	5.73146	3.52573	3.84518	3.87134	4.05292	6.64337	4.60054	4.70221	5.77987	4.52939	4.71583	4.06408	5.99274	5.81531	3.83424	3.69809	4.14085	3.83956	4.85739	3.66517	4.34576	5.10067	5.43754	4.27191	4.6836	4.20831	4.40207	3.21784	4.32685	4.30906	3.98498	3.85533	4.54667	4.57749	3.66993	4.08642	3.6094	4.5593	3.33849	4.93191	3.99683	4.10587
ENSMUSG00000049775	Tmsb4x	80	0		6.87555	8.43564	8.08887	7.13257	6.78878	8.2285	5.10001	8.30651	4.96084	7.48126	7.40469	3.26756	9.08717	9.71453	4.11847	6.37015	6.05602	7.70867	7.47793	8.16148	7.68216	6.14706	8.46861	8.58183	8.32179	8.27753	7.75149	9.27248	8.4983	8.64224	7.95779	4.11143	8.46116	7.52824	8.87447	9.02404	9.19532	8.89222	9.14222	6.60058	9.69408	8.79992	3.17549	7.82141	3.87535
ENSMUSG00000031375	Bgn	78	1		8.02187	2.50174	8.63454	4.16582	7.35857	7.64623	-2.46371	8.32942	6.48214	7.23205	7.82991	5.30445	8.86112	1.37473	2.34997	7.69414	2.13901	8.1838	4.33935	8.21261	8.20164	7.06045	9.20141	8.39431	6.8735	8.17008	6.96792	7.89502	8.28898	8.32634	4.96081	7.80343	8.72535	9.04	7.80248	8.67914	8.84074	8.61404	8.49951	8.31811	8.97252	8.47475	8.38725	7.55316	1.67812
ENSMUSG00000027763	Mbnl1	78	1		3.74421	8.7765	5.60636	3.82935	8.10111	8.44827	8.55242	8.84059	-0.391022	2.48278	8.1385	3.55525	5.68631	1.08705	3.44858	7.84883	1.44586	5.71115	5.64078	8.9447	9.35824	4.04118	7.91341	7.52202	7.58496	7.425	8.8603	8.93138	6.76346	7.17704	1.27193	5.58072	6.60682	7.77027	4.77435	6.2511	8.85992	6.38967	6.58658	7.39462	7.20409	8.23699	3.78163	7.67809	4.40815
ENSMUSG00000026335	Pam	78	0		9.14678	8.73689	7.22094	3.47267	6.86368	7.75171	-2.46371	7.98639	6.52965	5.63445	9.67153	4.30902	7.03908	-0.0115627	3.83471	6.84469	5.69435	6.76335	3.1607	6.26942	6.69749	5.8642	6.58579	7.31837	7.62375	8.27569	7.9955	7.57095	8.04981	8.14044	7.01493	7.06494	7.47543	7.96859	7.46142	8.15152	6.03952	6.11369	6.31986	6.71378	7.56975	7.66321	8.06959	6.96281	3.14446
ENSMUSG00000015932	Dstn	79	0		4.53914	9.18291	9.30002	4.5225	7.11193	9.01667	7.59417	8.37072	0.302125	2.70593	6.84508	6.79881	8.52715	7.68601	7.79373	6.15675	1.85132	7.60059	8.56851	8.49676	8.65276	5.25227	9.34935	8.4881	7.7058	6.544	7.3427	9.3067	8.73296	8.53717	7.31456	4.82833	8.52232	9.11916	8.72059	8.04738	9.16427	8.83131	9.35906	8.47676	8.66752	9.14422	6.74032	8.40085	2.65895
ENSMUSG00000026728	Vim	78	0		7.08825	5.60408	7.37186	3.47267	4.08073	8.00926	-1.07742	7.71953	0.995272	8.05256	9.33671	3.96071	6.52036	1.37473	8.32903	7.63167	5.46224	10.1006	6.15112	8.65514	7.7333	7.79572	8.17091	9.63547	8.03007	9.03591	9.52938	8.58899	8.90359	7.73668	4.44998	7.28908	8.20245	9.02072	8.40624	6.9196	7.52593	8.85885	8.46408	8.14444	8.2423	7.97081	7.97266	8.32347	2.52542
ENSMUSG00000035783	Acta2	79	1		9.72135	9.40084	9.8726	8.31461	7.72801	9.63412	9.05382	9.45419	5.2754	9.54503	3.04399	6.47975	9.66975	4.4993	9.61049	7.27292	4.5369	9.45721	9.67908	9.4455	8.79815	8.97085	10.0654	10.078	9.85052	9.51905	9.37748	10.2661	9.31192	9.22278	NA	8.93372	9.42186	8.50113	9.28737	10.266	10.0114	9.94867	9.92398	10.675	9.21924	10.1496	9.47513	9.28129	7.55399
ENSMUSG00000052727	Map1b	77	1		6.95544	7.61071	8.39071	4.16582	0.0917429	8.40768	8.72314	9.17626	0.302125	9.27856	2.57398	3.08524	7.60069	NA	5.93061	5.97904	4.24922	6.72584	8.81332	9.36824	9.20003	7.74952	8.2728	8.5436	8.23147	8.42608	8.06376	7.70126	6.52686	8.38747	9.28362	6.70122	7.68953	7.81796	8.9748	6.34293	4.59759	7.39112	7.79568	6.06354	7.17265	8.11894	8.21999	8.26203	2.52542
ENSMUSG00000032366	Tpm1	77	1		6.50029	4.85312	7.48093	3.47267	7.04734	6.30128	7.82214	6.72995	8.14695	7.02874	7.8189	2.16895	7.60293	1.08705	8.67043	6.50438	8.9541	7.39591	8.01145	7.54529	8.07135	6.02383	7.23933	7.18107	8.26146	8.19482	4.78273	7.77854	7.42504	7.83473	1.27193	6.94747	8.03452	7.8202	6.59263	6.35022	9.07492	6.37841	7.94074	8.29783	7.66258	7.43068	8.38862	7.92309	0.579511
ENSMUSG00000055322	Tns1	75	1		4.13367	7.30781	7.36401	2.62538	0.0917429	4.51206	4.00088	8.18226	0.302125	8.49589	2.97945	5.51886	5.95457	-0.0115627	7.26768	7.34337	3.69715	8.47563	4.8023	7.14316	5.03549	5.92753	6.34336	7.34754	7.0318	8.58247	8.2191	8.04369	7.8995	5.96161	5.18395	6.60193	6.94122	8.13423	5.68736	7.34271	6.54492	7.2316	7.18433	7.67687	8.24854	7.00179	8.36544	7.23076	1.67812
ENSMUSG00000033306	Lpp	77	1		5.76859	7.95599	8.97774	2.91306	5.77532	8.61925	7.12541	7.93769	-0.391022	7.43464	3.67259	4.69468	3.47031	-0.0115627	7.30337	7.9404	7.37278	7.07073	6.27975	8.90558	8.38333	5.1157	8.94556	8.7053	8.57432	8.80338	8.71011	9.0356	8.68864	8.93085	6.5602	7.90107	8.58278	8.32744	8.13702	6.5231	7.48796	8.52242	6.68393	7.29601	7.15313	9.13527	7.61765	8.04723	4.42966
ENSMUSG00000030218	Mgp	75	0		2.08598	4.42963	5.49911	8.33691	5.72653	7.67832	5.89402	8.14024	-0.391022	8.41337	3.88232	3.67303	8.31724	0.681585	0.36897	9.45618	8.38898	0.0275744	1.22435	7.3716	7.85311	8.56297	7.69784	6.04399	4.48058	8.35186	7.3954	7.11745	7.54086	5.56504	3.97998	5.63874	7.41657	6.57714	7.68739	8.41369	7.83265	7.56481	8.1513	7.50585	8.72746	6.98876	5.33977	7.29725	5.88282
ENSMUSG00000015143	Actn1	77	0		0.00653941	6.26003	7.99117	1.52676	4.26613	6.95622	6.3731	7.06336	4.07489	5.5963	6.77118	2.16895	7.06048	0.681585	7.56021	8.85646	7.984	5.31078	5.49452	7.40215	6.77289	6.45412	7.24918	7.75643	6.55945	6.0078	6.52077	7.20042	6.39409	5.91297	4.96081	4.06216	6.44686	6.88413	7.73165	7.54206	5.36271	7.15227	7.23747	8.59875	7.57981	7.71206	6.51953	6.89901	2.18895
ENSMUSG00000037742	Eef1a1	78	1		2.77913	2.72489	7.43347	3.47267	4.21888	7.17048	7.22547	7.96251	0.302125	3.89985	3.31592	2.8621	6.92753	1.08705	1.75526	2.3886	4.44159	7.06196	6.62523	7.44871	7.25239	2.24942	6.59149	8.25148	8.06233	7.02975	5.17685	7.47717	6.75623	7.08558	NA	5.13346	7.46524	8.05818	6.2935	7.63121	7.31587	7.63787	7.79055	5.89595	7.53262	6.21724	3.04196	8.45134	7.7136
ENSMUSG00000022816	Fstl1	77	1		8.15151	7.1119	9.07889	4.23481	1.19036	9.5502	-1.3651	9.83397	0.995272	4.18753	4.07806	4.24839	8.87288	7.51623	2.34997	4.56902	2.36215	7.54618	7.70603	8.88021	9.52515	8.99264	9.01677	8.963	9.66126	7.98083	8.77949	9.19157	8.65457	9.69883	NA	8.5749	6.65216	8.81621	9.23241	8.79637	8.42709	9.12237	9.08554	7.15562	9.62073	9.58398	4.98105	9.41452	2.77674
ENSMUSG00000037852	Cpe	78	1		8.76228	3.36674	8.0511	3.1362	7.7021	7.89935	8.29839	7.20761	0.70759	7.04452	6.49991	7.16278	7.09888	1.08705	6.80231	7.6461	5.45319	6.66614	NA	8.03296	6.41319	8.05413	7.97486	7.24167	8.31326	8.26486	8.86866	8.62487	8.04792	7.52228	9.20895	7.41825	6.55528	8.56126	7.79704	8.80829	8.1019	8.45769	6.01282	7.39565	6.78619	5.69033	7.44636	6.41582	2.37127
ENSMUSG00000024290	Rock1	73	1		0.00653941	9.43942	5.46744	3.72399	NA	6.99061	6.14733	8.50842	1.40074	7.10653	0.271397	2.57442	-1.3895	0.681585	8.62907	4.01784	2.36215	3.52408	6.87918	8.90936	8.18017	5.34047	7.71151	5.85774	7.97267	8.30942	7.0408	8.61338	8.6039	8.10182	4.93549	-0.532962	-0.335333	6.80101	6.66654	7.67134	5.42333	7.46417	8.85422	8.55039	7.12368	8.07216	7.24665	7.69736	9.13323
ENSMUSG00000022836	Mylk	76	2		3.26464	4.56544	7.71135	5.92121	3.82941	9.10349	8.82579	8.8712	4.80193	6.6008	0.964545	2.16895	7.46073	-0.0115627	8.04544	4.22118	4.08492	8.47241	9.05985	8.58888	7.64892	8.90523	8.2429	7.97447	8.92344	7.29416	8.40543	8.00589	8.04603	8.73739	5.61573	6.77625	7.55	7.96499	8.46814	6.59992	8.08501	8.56703	6.97679	6.3619	7.814	8.45089	9.21227	8.21146	9.51909
ENSMUSG00000006360	Crip1	74	2		7.75801	8.28787	7.18009	3.1362	8.04822	7.35639	7.57304	7.47657	-0.391022	6.4867	6.08553	1.4758	7.42646	4.01379	8.15987	7.7933	0.752711	8.02187	8.34004	6.63095	6.6511	0.996662	8.31142	7.56206	7.59187	7.87226	-1.00109	8.10184	7.92793	7.32214	7.83154	5.01611	7.43573	6.53065	7.9747	6.40137	7.52273	6.96358	8.82685	8.55735	6.02225	7.92517	7.70675	8.36715	3.46988
ENSMUSG00000026768	Itga8	77	1		4.38857	4.58118	8.98195	6.49658	8.06214	8.35237	-2.46371	8.7756	-0.391022	8.27732	7.50557	5.237	7.74525	1.37473	4.57366	9.19703	1.85132	5.82363	3.64027	8.36829	8.25112	5.1477	7.87293	8.66629	5.35225	8.01365	8.21463	9.53587	7.96348	7.60487	8.19062	8.90976	7.928	8.53719	8.29094	7.97065	6.97677	8.14272	7.70231	5.9411	8.21152	8.31713	6.11112	7.44627	1.96581
ENSMUSG00000029761	Cald1	77	2		1.95245	8.08712	8.36354	8.85586	5.11562	7.9791	8.18338	8.01231	3.1925	6.15114	0.964545	3.77839	8.51449	1.37473	8.30438	8.33977	2.36215	8.26108	8.18014	7.60442	7.27764	10.4105	8.48274	8.74091	8.7255	9.32683	9.09599	8.83339	7.85051	7.73992	NA	7.89671	6.88796	8.20591	7.59316	8.74476	8.38753	8.71111	8.31969	8.6991	8.25475	8.85892	9.12342	8.0304	1.67812
ENSMUSG00000004044	Ptrf	76	1		5.07544	7.8776	7.72198	7.24379	7.25026	6.237	6.0222	8.26773	0.302125	8.50532	0.271397	2.16895	6.17785	3.5148	7.4232	7.75761	2.83215	8.07124	9.23314	7.03354	7.20055	5.33395	7.97193	8.16911	8.00988	8.04678	6.81754	8.07479	7.35519	7.28918	NA	5.40457	7.13603	8.66909	6.89035	7.12765	6.83171	7.84311	6.62615	5.9411	6.88505	7.88441	7.78066	8.02574	3.94681
ENSMUSG00000018593	Sparc	78	1		3.64413	3.71814	8.13823	3.31852	0.78489	7.96295	1.97894	8.77964	3.81367	4.37363	9.24386	1.4758	8.31834	10.1168	4.93332	6.34273	8.23539	6.80294	7.76423	6.80441	7.39017	4.91864	8.20155	8.66344	8.18524	8.1203	6.18581	7.8624	8.01476	6.98977	NA	8.28493	7.61128	9.59185	7.96598	8.16352	8.59602	8.74302	9.62223	8.41174	8.79388	8.26481	6.66185	8.71742	10.3579
ENSMUSG00000029661	Col1a2	76	2		4.94818	2.36821	7.41589	6.46841	3.72933	6.52468	3.9181	6.9237	5.7093	6.58232	8.90602	2.16895	6.40902	1.59788	NA	8.31313	7.33196	4.43429	-1.4837	6.2229	5.95828	NA	6.92507	7.86537	5.81916	7.78509	7.45039	7.61244	7.48481	7.59781	3.06369	8.86816	6.70608	9.0498	7.54797	4.36502	7.32697	7.54629	7.10644	3.22641	7.96937	7.9016	6.92696	6.26003	7.37745
ENSMUSG00000029675	Eln	76	2		7.896	8.98025	5.82699	8.76526	NA	5.15851	6.34496	7.80383	6.47695	9.06887	7.68295	4.80801	6.68733	1.7802	2.59359	9.34657	9.51049	8.39162	2.67519	4.43373	7.18276	0.303515	5.32842	7.42043	6.07813	8.81878	6.95941	7.43821	5.79904	7.09634	6.78938	8.48936	7.65896	7.5472	5.14836	7.65633	7.49813	6.5815	7.34876	7.64966	8.21095	6.91455	7.88802	6.91329	4.88358
ENSMUSG00000101939	Gm28438	74	3		4.9553	6.10928	3.35617	NA	3.67526	4.11039	0.580809	4.51658	5.75316	7.45433	NA	8.99983	4.29748	5.8938	5.15854	6.2107	8.27997	6.1653	4.70867	4.04624	0.89236	3.29925	2.6565	4.30939	3.19783	6.42017	6.2765	5.51197	3.94155	2.90092	6.85542	3.95567	3.35355	4.08965	4.13958	4.19241	4.88153	2.59073	4.53205	4.82242	3.9737	4.2123	5.97125	4.27237	1.67812
ENSMUSG00000024661	Fth1	76	3		4.3106	6.57503	8.52463	4.8226	6.17168	8.50729	7.44968	8.64016	1.21842	6.79693	1.37001	3.42171	8.40729	7.15625	8.37808	2.10092	2.36215	5.23158	8.01879	7.90173	8.26992	0.303515	8.36292	8.44272	9.91743	7.79633	8.17817	9.15438	8.75632	8.47393	NA	7.2142	7.69638	8.1841	9.1531	8.9504	7.21036	8.22785	9.05038	7.20734	8.27777	8.66164	6.98954	9.30034	2.18895
ENSMUSG00000092805	Gm26461	20	4		2.08598	2.90721	-0.22038	3.47267	1.19036	0.038518	-0.384271	-0.316523	1.40074	0.403343	1.65769	3.08524	-0.696353	2.82165	0.928585	2.03193	2.36215	2.10702	-0.385084	0.269652	-0.953467	3.24795	-1.47063	NA	0.473246	1.2008	0.0975193	1.36488	-1.1147	0.872776	1.27193	0.56565	-0.335333	-0.298605	NA	-0.447163	-0.705717	-0.261899	0.53516	-0.174788	0.0484357	-0.178021	1.60688	0.118706	2.18895
ENSMUSG00000072941	Sod3	73	3		4.69789	6.36772	8.11535	2.91306	4.29644	7.15491	6.85387	7.09358	0.995272	4.66602	4.83575	2.16895	6.22728	-0.0115627	3.06021	0.491482	6.7316	6.21172	4.3154	7.0188	6.92469	NA	7.31552	7.50397	7.51902	6.37438	6.96653	7.53187	7.47407	7.85211	NA	6.92522	7.13375	7.70659	7.64169	8.0106	3.62502	6.65316	7.04606	7.12027	8.0664	7.35781	4.40416	6.97727	NA
ENSMUSG00000069833	Ahnak	77	2		5.36313	3.31267	7.72606	2.21991	6.91829	6.73843	-2.46371	7.11844	2.44219	7.56999	6.60468	6.29609	4.90022	NA	6.94544	7.81487	7.36071	7.00951	5.70924	7.34602	7.99282	6.17563	6.77318	7.53858	7.80627	7.77143	7.35804	7.51654	6.5473	6.73214	9.94869	4.5669	5.41724	7.78704	6.32412	3.82253	4.55697	7.97919	7.70286	4.96688	6.23121	7.43974	6.60814	7.99027	5.59015
ENSMUSG00000026276	37500	71	4		0.00653941	3.25551	8.83582	4.01167	1.19036	9.36629	8.49489	9.39526	-0.391022	2.88825	6.80082	NA	8.25113	-0.0115627	7.51633	1.00231	1.85132	9.91519	8.95836	8.79818	9.19255	2.09527	8.07725	7.12591	8.72972	7.73631	1.01381	5.8633	7.70703	7.70095	NA	2.96355	7.67933	7.23642	8.41896	9.05177	NA	6.78504	7.76417	6.06158	7.78925	8.94603	1.94335	8.83278	1.27266
ENSMUSG00000023944	Hsp90ab1	74	3		8.37035	7.31393	5.34414	5.99267	3.34984	6.12832	1.9671	7.54382	-0.391022	6.10713	NA	5.18938	6.35116	-0.0115627	7.91396	5.43074	6.54267	6.44757	8.47641	6.7358	7.15365	8.03588	6.31716	1.01355	7.35952	8.52762	5.53487	6.78541	7.08833	7.77843	NA	7.74445	7.01583	5.62832	7.3941	5.6362	7.24866	7.31812	1.58498	1.21151	7.24911	4.45671	9.42956	7.92391	9.90291
ENSMUSG00000031246	Sh3bgrl	73	2		0.699687	2.03174	8.07586	3.6062	5.08896	8.64189	6.89651	7.13843	-0.391022	3.95869	NA	9.17791	8.27051	1.08705	4.91757	2.28324	0.752711	7.91328	6.88639	6.39361	7.94599	5.04845	6.91394	6.75399	8.05878	6.2737	3.29619	7.57798	7.56376	8.55424	NA	4.50399	6.02942	2.05277	7.90616	8.0957	9.46558	6.49774	6.84091	4.11567	5.94008	7.94879	1.7892	8.10112	0.579511
ENSMUSG00000028464	Tpm2	75	3		5.06913	9.10195	7.2869	4.23481	NA	7.82063	5.26953	8.00592	0.302125	6.30324	9.00885	1.4758	7.51933	-0.0115627	8.00921	4.71099	4.5369	8.54116	8.17727	7.9648	7.36251	6.17563	8.5845	7.6229	8.52546	8.27907	7.79532	8.05882	6.66977	7.53156	NA	8.51733	8.36418	7.03311	7.73647	7.20443	8.76683	8.15658	8.19622	8.69292	7.83651	7.58188	5.69117	7.33981	1.27266
ENSMUSG00000083863	Gm13341	41	4		2.77913	1.52091	0.339236	NA	2.39433	-0.366947	0.0211937	0.782089	0.70759	3.34778	2.35084	2.8621	1.44371	1.37473	1.97841	2.68871	4.08492	2.59252	0.818889	0.557334	0.250506	2.6061	-0.37202	1.19588	1.85954	3.10697	2.08995	2.17581	0.67706	0.179628	3.06369	0.56565	1.61058	0.800007	0.481159	1.05691	1.49151	-0.261899	1.07416	1.90465	0.895734	-0.583486	1.38373	0.118706	2.52542
ENSMUSG00000083563	Gm13340	56	4		3.44053	2.21406	-0.508062	NA	1.8835	-1.06009	-0.854275	1.7376	2.09388	4.00066	3.04399	5.57015	0.55641	2.76103	2.20155	3.93616	3.23762	2.59252	1.15536	1.47362	1.34912	2.24942	-1.47063	1.96907	2.03139	2.1702	2.9692	2.37648	1.37021	-0.0435152	3.06369	1.2588	0.357814	1.20547	1.64431	1.49875	1.08604	0.836714	1.63377	0.518359	1.14705	1.28832	1.60688	1.58504	NA
ENSMUSG00000076258	Gm23935	41	4		2.49145	2.21406	0.695911	2.21991	0.78489	1.01935	0.671781	0.907253	3.56022	2.41825	1.65769	2.57442	0.807725	1.08705	-0.324178	4.86514	1.44586	0.0275744	-0.0974015	1.11695	0.586978	1.91295	0.726592	2.1767	1.16639	3.41803	3.88926	2.78194	1.08252	0.649632	2.37054	2.60253	0.357814	0.954158	1.64431	-1.14031	-0.0125699	1.1244	0.786474	1.21151	0.559261	1.02595	2.39533	0.406388	2.52542
ENSMUSG00000042613	Pbxip1	71	3		7.06444	6.30004	7.3109	1.52676	6.67653	5.01984	4.29322	5.77524	-0.391022	8.83509	2.97945	5.58668	3.27394	-0.0115627	3.86548	7.3511	5.5485	6.41614	-0.385084	6.57532	6.28311	6.49996	7.59688	6.40354	6.18284	8.45953	5.87052	8.10332	7.58781	7.24933	8.78782	6.55378	6.69729	7.40936	6.3827	6.50509	6.91401	4.81951	6.35821	3.63187	4.24814	3.26666	9.02085	7.4421	NA
ENSMUSG00000026249	Serpine2	77	3		1.39283	5.08574	7.36541	2.91306	9.38817	7.58408	6.4965	8.55834	4.71492	7.19625	4.16322	3.42171	8.54776	1.08705	8.29819	8.22224	5.65055	4.12192	5.413	8.02656	8.03231	6.22241	7.60526	6.21205	4.93339	5.43622	6.9964	7.14059	7.8796	6.10602	5.31498	5.76599	8.2048	6.39162	6.88738	8.43467	4.49829	6.07316	5.63154	NA	7.84051	7.75589	6.69571	7.3978	NA
ENSMUSG00000020315	Sptbn1	70	3		1.7983	5.11365	7.49564	3.47267	3.85294	9.20435	7.86788	7.9934	-0.391022	4.43758	1.37001	2.57442	0.402259	-0.0115627	0.0812875	8.33625	0.752711	3.52408	8.14153	8.06283	8.30864	1.40213	7.32571	6.13513	8.46086	7.31207	NA	7.12457	6.77775	7.67817	NA	5.92538	8.76217	7.90566	8.37114	5.53929	4.70145	4.69627	3.87752	7.15823	2.75649	5.96043	3.90946	7.84521	0.579511
ENSMUSG00000014956	Ppp1cb	71	4		1.10515	4.89964	7.66203	3.92466	NA	7.46725	4.86931	7.39261	1.55489	0.403343	3.85492	1.4758	4.60944	1.08705	7.16019	5.57908	0.752711	NA	7.39285	7.94101	6.31313	0.996662	6.18144	8.77513	8.36139	6.68899	6.99859	7.03174	7.57409	6.38338	NA	3.67173	8.52687	3.59321	4.91909	7.2146	0.680577	8.48301	7.80249	7.48815	8.57914	7.69113	NA	7.19929	4.82801
ENSMUSG00000022708	Zbtb20	74	4		7.78768	6.91908	7.54487	2.62538	NA	7.63558	5.87244	8.31146	-0.391022	6.75073	4.34893	NA	8.10632	NA	7.25089	7.06376	8.51062	6.90074	3.94565	7.53415	8.18516	9.03807	7.69136	8.12016	6.48451	7.77955	8.25456	8.07829	8.10539	7.24336	1.96508	8.3332	7.5999	8.52622	6.37501	6.54493	6.51026	5.33033	-1.41075	5.6243	6.98316	8.40727	8.83744	6.48632	7.18616
ENSMUSG00000045103	Dmd	71	4		5.46612	8.74348	8.39684	2.21991	7.09662	7.8619	6.81904	6.95072	0.302125	4.33517	1.65769	2.16895	7.87845	-0.0115627	7.2578	6.29662	0.752711	0.0275744	-0.385084	5.82002	7.72164	8.16909	7.42555	6.7527	7.90721	7.959	6.47849	8.15974	6.03286	4.03402	5.07859	6.70553	2.37272	6.38099	7.59885	7.9108	6.49172	7.40635	2.9587	NA	7.07427	8.13067	8.25793	7.65578	8.74998
ENSMUSG00000020368	Canx	72	5		0.00653941	3.60035	6.20246	2.21991	9.50975	8.78867	-2.46371	8.97974	-0.391022	4.63018	2.06316	2.16895	8.74037	1.08705	2.07372	5.27619	3.46076	5.89969	7.69288	8.95208	8.16073	NA	7.33759	8.37683	8.79034	6.78975	7.81583	8.29781	8.54875	8.20305	NA	7.27536	3.16117	4.86618	8.28492	7.72782	4.59759	8.38375	7.70945	8.11776	5.54969	7.55362	2.77003	8.36006	NA
ENSMUSG00000028565	Nfia	75	4		4.86635	7.86889	8.26692	4.01167	2.03765	7.28179	6.84593	6.54582	-0.391022	NA	NA	1.4758	7.20539	1.08705	6.19054	3.22151	6.22498	7.8456	6.7207	6.6053	7.65058	4.21554	8.02961	6.47229	7.46878	8.36756	7.11741	7.74944	7.81036	7.20677	NA	6.45268	8.58412	8.10228	7.58349	5.58352	6.27529	6.21148	7.46538	6.5914	7.01979	7.20223	6.75553	7.54327	5.1013
ENSMUSG00000001349	Cnn1	72	5		5.16559	7.62347	8.44325	2.62538	5.09569	7.48042	5.50114	6.96706	NA	8.57565	8.88099	7.83883	7.31831	8.69211	2.95297	7.55653	1.85132	5.14557	NA	7.79097	7.36674	1.40213	8.52803	7.80993	7.85521	6.51937	2.11242	7.57347	5.21145	7.7003	7.60698	0.160185	7.78763	8.75426	6.37996	8.29876	8.20392	6.86016	8.37733	9.10396	8.09584	6.62252	NA	7.74153	1.27266
ENSMUSG00000001506	Col1a1	74	4		0.699687	9.32937	6.49045	1.52676	6.45132	6.65056	NA	7.21364	6.12665	8.84387	9.08201	3.26756	5.69891	1.37473	-1.01732	8.2603	6.24165	7.5602	NA	3.32992	6.80586	NA	6.27998	7.14304	6.24935	7.40683	5.89155	6.49033	6.64875	5.14666	5.72628	7.23768	6.68575	7.30355	6.8275	5.37736	4.94677	6.6026	6.47194	5.52899	7.27416	6.32177	6.28344	6.68912	7.16568
ENSMUSG00000020186	Csrp2	66	5		0.00653941	1.11545	7.64644	3.1362	0.0917429	5.90404	NA	7.25041	0.302125	7.98786	2.97945	NA	6.64026	-0.0115627	-0.324178	7.56701	0.752711	8.59717	0.595746	7.84865	6.90311	4.25476	6.98362	7.25578	6.56738	6.27824	4.87384	7.40036	5.51993	7.03081	6.38992	6.70553	6.86584	7.03507	6.9445	7.37267	8.19592	6.31735	7.48406	3.6094	5.70676	7.89309	NA	NA	0.579511
ENSMUSG00000001435	Col18a1	71	4		5.71032	1.8086	8.0335	10.0472	0.78489	6.6961	NA	6.20851	NA	5.07149	6.28755	1.4758	3.05315	0.681585	1.81589	3.78732	1.44586	0.0275744	6.92078	6.92766	8.27556	0.303515	7.94932	3.23276	5.73981	7.6507	7.13674	7.1894	7.5641	7.1268	6.23477	4.52328	5.9764	7.13919	5.69501	7.01246	7.38499	5.85031	6.07922	NA	7.33736	7.06287	8.10365	7.07303	8.37392
ENSMUSG00000008575	Nfib	69	4		0.699687	2.8202	7.30351	1.52676	NA	7.31853	7.42131	7.48863	-0.391022	5.98118	5.6875	1.4758	5.49499	0.681585	0.0812875	5.31445	0.752711	4.94756	6.36289	6.66825	7.8658	2.24942	6.69046	6.9642	8.51176	6.5379	7.10482	6.41793	6.78074	7.20374	NA	6.0964	1.61058	8.42161	6.69336	6.47005	7.22269	6.98684	6.28091	5.21884	5.58708	7.88756	4.07498	7.94435	4.897
ENSMUSG00000026043	Col3a1	73	4		2.49145	3.41803	7.02188	1.52676	NA	7.91693	-2.46371	7.75713	2.6535	5.49709	NA	1.4758	5.44568	4.6424	5.41239	7.3746	5.92886	6.96489	-1.4837	4.28903	6.67635	0.303515	7.34533	5.99167	4.63213	7.43253	8.04349	6.16787	7.99957	5.53716	7.59449	7.28305	6.92308	8.03503	4.97651	6.90752	6.65946	8.35303	6.74231	4.86216	7.35161	4.20401	7.00413	7.28574	1.67812
ENSMUSG00000029064	Gnb1	66	5		0.699687	9.3973	6.6801	3.92466	NA	7.73987	7.30556	7.98881	-0.391022	-0.289804	NA	2.8621	5.56705	0.681585	7.93243	5.97212	1.44586	5.626	7.27879	7.97356	8.23203	0.303515	7.85384	7.96341	6.30219	8.37385	5.8096	8.39937	6.95527	-1.42981	NA	6.65318	7.32289	7.78194	7.74938	8.73122	6.07079	6.3564	2.4394	6.81362	7.55978	7.8764	NA	7.64435	9.66099
ENSMUSG00000016382	Pls3	73	4		3.26464	3.36674	8.64125	2.91306	NA	7.76825	1.71067	7.40234	0.995272	4.37363	NA	4.8431	6.25542	0.681585	2.38387	5.52843	NA	5.72467	6.27975	7.95121	7.56898	0.996662	8.91265	8.25764	5.94236	7.76093	8.41614	7.82263	8.94669	7.41265	5.20375	7.56477	6.20714	8.62705	5.00729	8.90268	7.27806	9.40633	8.62034	5.39356	8.13505	7.59711	5.77818	7.98364	2.37127
ENSMUSG00000023092	Fhl1	70	6		0.699687	3.46682	8.24589	2.62538	NA	7.92723	NA	6.50655	-0.391022	1.09649	7.30137	NA	4.78844	1.93435	-1.01732	7.87049	2.54447	6.60544	NA	7.97926	7.51194	8.98741	7.54162	7.57232	7.98954	6.06903	7.81953	7.48297	8.50131	7.96743	2.65822	1.41295	7.15184	6.99339	9.19	8.04019	0.392895	8.9097	7.72723	8.71079	7.75789	7.78995	6.54995	8.09496	6.06845
ENSMUSG00000093674	Rpl41	72	5		7.37929	1.11545	4.95436	NA	2.92496	5.84365	6.60599	6.197	6.41359	3.77064	NA	1.4758	6.2079	3.03296	4.32501	-0.60713	0.752711	3.85622	5.49731	5.76955	5.98546	7.14299	6.55521	5.39558	5.65081	4.80679	NA	6.04585	5.63171	6.86973	NA	5.50491	6.45364	5.5579	6.37225	6.50269	6.46517	6.03152	6.33512	5.30168	6.27299	5.11193	2.56239	5.79774	6.57098
ENSMUSG00000032216	Nedd4	71	6		NA	5.75018	4.63165	2.62538	NA	7.70427	6.0996	8.19518	-0.391022	4.16454	NA	NA	6.65513	-0.0115627	6.65822	7.17192	6.74418	5.76092	8.36391	7.79223	7.9186	4.74617	7.50752	6.48161	7.989	8.17842	7.88566	7.22566	7.20721	6.73499	NA	-0.532962	5.81314	4.96667	7.60949	3.25414	3.35473	6.16459	5.92031	5.14822	7.6495	7.46658	9.20958	5.06035	1.27266
ENSMUSG00000007655	Cav1	65	6		1.10515	1.8086	7.46176	2.91306	6.06809	7.79685	-2.46371	6.11513	3.10549	-0.289804	3.21584	NA	7.36134	-0.0115627	4.87708	0.491482	NA	7.07596	7.45575	5.32802	7.58718	0.996662	4.84292	4.66161	7.41564	5.92738	3.82722	7.69415	8.87336	8.15643	NA	NA	5.22919	5.84343	6.2501	4.31073	2.29002	6.70852	3.32545	8.82619	7.38364	6.9698	-0.00256069	7.46235	0.579511
ENSMUSG00000004085	Zak	68	6		1.61598	8.11259	5.89827	3.47267	9.01839	8.02887	7.8231	7.34867	NA	1.09649	3.44945	2.16895	8.27064	4.4993	7.18406	0.0860169	0.752711	2.51248	8.88967	8.69976	8.42129	5.90932	7.04956	2.8381	9.12239	3.22175	5.8085	6.78486	7.39808	8.4152	NA	NA	7.94715	7.50238	7.19339	8.86429	8.17111	7.66	7.45428	5.07224	8.00491	7.33277	8.50134	8.1489	1.67812
ENSMUSG00000025809	Itgb1	70	6		6.35042	6.31118	7.60357	2.91306	5.06156	7.74002	5.49241	7.86866	NA	5.55084	0.964545	4.94154	2.90096	NA	7.87803	7.55139	11.0916	5.71115	-0.790549	7.96738	8.21841	6.90746	7.15613	7.25188	7.70508	7.09995	7.84404	7.78202	8.83027	7.982	NA	7.78334	7.417	6.97795	8.81385	7.33356	7.9153	8.2809	NA	7.89455	8.33772	7.92265	2.39533	6.42437	NA
ENSMUSG00000022961	Son	72	6		0.00653941	5.66405	4.9006	2.62538	9.13733	6.59198	NA	6.6741	7.65425	0.403343	NA	1.4758	5.79816	1.08705	6.62903	9.41827	NA	6.38715	6.09802	3.14133	6.46351	6.60246	3.49918	7.76629	5.77156	6.55524	4.49402	6.78375	6.09759	6.60999	NA	6.27387	5.09401	6.85053	6.99942	8.22395	NA	6.08957	7.62321	5.565	5.87444	5.49645	4.66088	6.3821	1.27266
ENSMUSG00000028465	Tln1	68	7		0.00653941	5.4849	4.74596	1.52676	NA	5.1605	2.3961	5.1691	-0.391022	-0.289804	5.52889	1.4758	NA	NA	2.93392	5.13907	NA	3.42877	6.64842	5.19206	5.26447	6.87859	4.27557	5.76196	4.55922	7.14693	6.68599	7.34313	4.82019	6.45965	NA	NA	1.2741	4.76399	4.36066	0.469128	7.49622	6.16782	6.75887	1.61697	4.28254	4.69972	2.07688	6.89141	1.27266
ENSMUSG00000068220	Lgals1	70	5		0.00653941	2.03174	6.54926	6.73077	NA	7.21503	3.77656	7.12585	2.86707	1.50196	NA	1.4758	7.04409	NA	6.15203	0.0860169	1.44586	5.26402	6.30659	7.01135	6.44797	NA	6.69188	7.22696	7.0826	7.8239	-1.69424	6.29394	6.31778	7.2073	NA	7.24859	6.96108	6.16598	6.64742	7.57917	7.55865	7.06215	7.97363	7.07158	6.90279	7.40861	7.90913	7.18489	0.579511
ENSMUSG00000027447	Cst3	71	5		7.68023	9.13916	6.86657	1.52676	NA	7.24366	7.83415	7.87804	-0.391022	NA	2.57398	2.8621	7.43929	1.37473	6.5649	6.55372	0.752711	NA	5.98368	7.62401	7.8847	0.303515	7.71121	7.13077	7.39268	7.00402	3.91156	7.55724	7.51564	7.00747	NA	7.9198	7.46319	5.75113	7.46828	8.32962	5.35807	8.36151	8.27153	7.00604	7.4734	7.98088	2.6365	6.11764	NA
ENSMUSG00000042793	Lgr6	66	5		8.20902	2.72489	7.6609	3.1362	NA	8.61837	NA	9.04692	NA	3.62222	0.271397	2.8621	8.25022	0.681585	2.16073	3.79959	0.752711	6.7034	-0.790549	8.76637	8.71068	0.996662	8.3804	1.80201	3.24583	5.84694	5.91661	6.77819	4.83072	8.39917	1.27193	7.77351	7.85141	9.00299	6.02321	8.5618	2.47234	8.15849	-0.717603	4.6374	6.12837	8.00351	4.39189	7.54941	0.579511
ENSMUSG00000019907	Ppp1r12a	71	6		9.03883	2.21406	7.46956	NA	7.28167	7.43117	8.57698	7.5303	NA	7.99495	3.21584	2.16895	6.3529	0.681585	8.74776	7.72108	4.01081	7.53031	5.59211	7.67271	7.48447	2.24942	6.23418	6.92543	8.12875	8.47478	7.54915	7.53814	7.05831	8.61505	NA	0.160185	6.66409	6.85991	7.42022	4.24876	4.19956	6.45671	7.88283	5.21428	3.15452	6.86105	8.12396	7.35216	NA
ENSMUSG00000036256	Igfbp7	73	6		NA	8.93327	5.62606	3.31852	5.29024	6.30509	5.96552	6.19314	NA	5.73847	NA	NA	6.21838	NA	4.62812	5.198	1.44586	6.16314	6.1545	5.58614	4.89008	7.07888	6.05662	6.97919	7.14211	6.26856	7.45284	8.11011	6.4892	6.63922	1.96508	1.41295	6.88723	7.03016	6.19225	5.98979	7.23629	6.86338	5.34035	7.38997	6.48779	6.94269	4.78493	5.87339	1.27266
ENSMUSG00000006219	Fblim1	69	7		NA	6.50452	7.75956	2.21991	1.8835	7.65085	NA	7.13611	-0.391022	3.71753	5.65129	NA	8.68567	NA	NA	5.24794	NA	4.52738	6.03762	5.92564	4.97079	1.40213	7.59526	2.73632	7.32944	7.45725	8.13458	6.50581	7.08449	7.86891	NA	-0.532962	5.28868	7.79256	8.52502	6.36298	4.96416	7.5668	7.90665	7.06083	6.46408	7.66216	6.59459	6.21753	1.27266
ENSMUSG00000001833	39326	68	6		NA	6.2745	6.60236	3.31852	9.45403	7.92247	NA	4.99372	0.302125	NA	0.964545	10.1383	6.84851	1.08705	5.91415	6.9409	1.85132	6.19089	7.79178	7.14385	5.7054	4.31085	8.07404	7.8248	6.42324	5.98374	5.39333	8.06638	5.38659	6.61546	1.27193	NA	-0.335333	4.66074	7.20811	5.53299	4.85496	5.81268	6.80938	NA	5.68916	4.31808	1.94335	7.05634	1.27266
ENSMUSG00000005610	Eif4g2	69	6		1.61598	2.03174	5.72308	11.9517	4.09908	6.9922	4.56803	5.70886	0.302125	0.808808	NA	7.33088	7.74515	NA	7.37973	4.22118	NA	8.08748	6.10917	6.91474	7.10475	0.303515	5.13872	7.06564	5.98567	2.54057	7.55195	6.21299	4.96065	2.35438	4.36297	5.76046	6.77618	7.60757	7.48332	6.74049	NA	7.22078	7.18137	7.50215	8.55571	6.52189	0.690586	7.72227	5.94549
ENSMUSG00000022037	Clu	64	6		0.00653941	3.19489	8.00933	1.52676	0.0917429	5.15251	-2.46371	7.49691	NA	6.77752	8.96187	1.4758	7.31168	-0.0115627	-1.01732	7.74448	0.752711	NA	NA	8.52669	7.43869	0.996662	5.87988	7.11073	4.33398	7.76453	3.61897	8.71724	7.4694	7.36411	NA	5.55835	4.48495	8.17202	5.17982	-0.447163	5.32737	7.63292	9.50557	5.31001	4.75194	7.87502	5.56196	7.13352	1.27266
ENSMUSG00000031207	Msn	67	7		0.00653941	3.60035	8.01498	3.31852	0.0917429	6.9549	7.6367	7.42188	NA	6.87026	4.73731	7.2156	3.98114	NA	7.6235	6.93508	NA	5.05801	NA	6.12281	6.29409	6.04009	7.07845	7.93876	6.4973	6.56422	6.49222	7.04675	6.00251	6.71254	NA	0.56565	7.54244	6.53119	8.51189	5.86457	6.29916	5.5012	7.9722	3.35157	6.83703	7.91829	0.690586	5.80681	0.579511
ENSMUSG00000030342	Cd9	69	6		0.00653941	8.83657	7.54317	3.47267	3.03618	5.32678	6.66726	7.39305	NA	NA	3.21584	1.4758	8.23123	-0.0115627	7.11067	0.491482	NA	9.10473	7.22329	6.77991	7.83131	0.303515	7.49967	8.09996	7.53028	0.882346	1.73975	7.62278	7.36521	6.89767	NA	5.20361	4.68195	5.21684	6.70651	8.17511	6.58662	7.28279	7.36804	6.1934	7.86162	8.26939	3.98642	7.78415	2.18895
ENSMUSG00000040998	Npnt	71	7		4.11741	8.29055	1.48437	4.01167	4.7457	6.57473	NA	6.26854	-0.391022	6.77837	4.53408	2.57442	7.8793	NA	1.97841	5.63509	1.85132	8.8422	NA	0.269652	6.88448	7.65081	6.655	5.28185	6.88095	8.03462	5.31788	7.98345	5.75223	5.53054	NA	1.2588	6.08629	5.58193	4.17999	8.13319	6.24126	7.80682	7.95059	6.15671	5.31801	6.70031	4.56179	6.8353	6.33841
ENSMUSG00000039542	Ncam1	73	6		2.30912	5.92356	7.65891	1.52676	8.72991	6.37121	NA	7.1711	-0.391022	7.65291	5.97851	2.16895	7.10258	NA	NA	2.61175	4.49038	5.10275	NA	6.55875	7.04464	7.78732	5.57514	6.94845	3.6513	7.86033	6.31678	6.3604	6.54589	6.73839	NA	7.4062	6.42044	8.35965	6.99617	6.05937	5.09942	7.40573	6.40486	6.17085	7.38015	5.47564	7.10814	4.68997	3.21857
ENSMUSG00000000184	Ccnd2	70	6		2.20376	4.37354	7.2297	2.62538	NA	6.40842	8.46397	7.71934	NA	5.78093	NA	NA	3.9138	NA	4.79681	0.0860169	3.39177	3.16307	6.25436	5.89367	5.19927	8.20859	5.35483	4.6136	3.5296	7.29887	6.76511	4.34168	7.04009	6.41834	4.9855	6.86949	6.36417	8.19777	5.17982	4.28022	4.55697	2.62847	6.49285	4.32502	5.49947	5.37235	4.21695	6.85844	1.27266
ENSMUSG00000031996	Aplp2	68	6		4.35034	7.76119	7.1266	NA	NA	7.01549	4.17092	7.08177	0.302125	6.73217	0.271397	1.4758	-1.3895	0.681585	3.64611	8.86403	4.51391	3.11862	7.17448	6.87585	8.26837	0.303515	5.92448	6.28963	8.48385	8.31253	5.79908	6.64935	7.0133	5.10543	NA	7.40904	4.08351	6.23664	7.42582	7.08305	0.903721	7.8656	7.42562	7.18468	5.16042	7.08063	7.74719	7.67531	NA
ENSMUSG00000043336	Filip1l	67	7		3.18459	5.31265	1.03238	NA	NA	4.58181	-2.46371	6.0834	NA	2.70593	0.271397	4.42024	5.72527	NA	6.04229	-0.60713	NA	4.72805	7.41535	7.35862	3.856	NA	5.18994	5.27058	6.9102	5.593	6.43993	4.19809	5.35144	6.28976	9.02684	4.69815	1.86189	1.08769	5.89637	5.65763	4.45334	6.34475	8.00823	7.36477	3.44963	6.82898	0.690586	-0.979906	3.57524
ENSMUSG00000001175	Calm1	71	6		NA	6.77493	7.0226	2.91306	6.68889	8.16237	7.95451	7.96677	NA	7.99747	9.75967	NA	7.32244	1.08705	5.86614	0.491482	0.752711	8.94689	6.25436	7.14763	5.71983	5.58672	7.85473	8.34501	7.37925	7.46038	3.65762	7.6966	7.83635	5.44542	NA	2.96355	5.61009	7.16533	7.76103	8.21681	7.31652	7.59893	7.86678	7.10453	6.66584	7.72397	7.85801	7.91914	0.579511
ENSMUSG00000050315	Synpo2	70	7		4.22605	6.30004	7.5471	2.91306	5.63301	7.49131	4.06862	5.04571	-0.391022	8.96847	NA	3.42171	NA	NA	6.42047	5.19499	2.13901	1.97348	4.88962	7.3738	6.14049	7.04285	8.00874	5.22716	8.44786	5.28295	6.11042	8.06822	7.36666	7.39546	NA	5.08744	7.44413	NA	7.62825	7.98404	3.80514	7.35208	5.76856	6.99994	6.83891	7.11386	6.8581	6.71084	1.27266
ENSMUSG00000024608	Rps14	65	8		9.25994	7.90779	6.36338	3.1362	0.0917429	6.26176	6.72295	6.80279	-0.391022	NA	0.271397	2.8621	6.91524	9.29436	-1.01732	-0.60713	0.752711	7.25014	6.59747	7.03623	6.21845	NA	6.67984	6.2553	6.90538	6.31552	4.4837	7.32685	7.24584	7.15092	NA	NA	6.63727	6.9584	7.25493	6.81476	7.32404	6.62531	6.67781	NA	7.28573	5.29144	NA	7.18118	7.87728
ENSMUSG00000001870	Ltbp1	68	9		2.30912	6.04632	7.21977	1.52676	4.00377	4.53833	8.44389	6.5838	NA	4.40154	1.88084	5.08672	6.52109	NA	NA	6.45763	6.97925	1.63701	0.308064	4.18167	7.35012	NA	6.60899	7.576	7.86096	8.45703	5.68539	7.47496	7.55761	8.42091	NA	4.45064	2.14957	8.48456	7.67078	6.94024	1.37372	5.54524	4.24873	4.5788	6.05397	6.64418	5.44848	6.83973	0.579511
ENSMUSG00000073557	Ppp1r12b	61	8		1.95245	4.71276	7.15816	2.21991	3.31062	7.10896	3.50243	4.59319	NA	2.65463	NA	4.56685	4.46843	-0.0115627	7.02666	-0.60713	NA	NA	-1.4837	4.27698	3.50475	4.73433	4.89067	5.85931	3.4564	7.20424	3.43566	6.63916	7.42151	3.83805	5.03313	4.54844	-0.335333	0.800007	3.70004	6.94548	5.96124	4.8739	-1.41075	7.67959	3.41573	5.93566	3.98642	7.78727	NA
ENSMUSG00000022285	Ywhaz	65	8		0.00653941	7.20336	4.87643	2.62538	4.92802	7.12051	7.31291	8.07683	NA	NA	NA	NA	7.5574	2.06788	5.55075	-0.60713	1.44586	0.0275744	5.44484	6.85674	7.42109	0.303515	6.87245	6.1195	7.57698	6.01814	7.48006	7.0326	5.83803	7.28541	NA	-0.532962	7.8666	6.41253	7.29174	6.85162	8.20985	7.52341	0.786474	5.05632	4.79047	7.70643	6.21005	7.93149	NA
ENSMUSG00000038400	Pmepa1	70	7		2.83975	3.13035	5.79761	1.52676	5.06156	2.0754	NA	5.66034	NA	8.09248	8.73645	NA	5.55459	NA	-0.324178	7.31947	8.18815	7.19461	1.73518	6.16222	5.43509	NA	7.08636	6.24038	5.35605	6.71789	7.03208	4.86893	6.6277	4.67498	NA	2.9934	2.37272	6.81291	6.98485	5.4541	1.69218	2.859	6.76283	7.19292	3.43846	6.4757	5.95586	5.74992	NA
ENSMUSG00000027750	Postn	63	8		0.00653941	3.75451	7.88847	3.31852	NA	7.63374	7.79689	7.28067	-0.391022	6.80857	7.08594	3.67303	3.53775	-0.0115627	-1.01732	9.44366	0.752711	3.89878	NA	8.34316	7.27809	2.24942	5.05879	8.56116	5.93919	5.64985	1.30149	7.46267	5.65149	8.17608	NA	NA	5.56182	NA	7.70168	7.27396	7.68182	8.17517	8.06556	2.53326	9.53238	6.48469	1.09605	6.81162	2.18895
ENSMUSG00000039103	Nexn	68	7		6.06566	9.63763	6.84438	1.52676	NA	4.0579	7.01268	6.74447	-0.391022	NA	0.271397	2.57442	7.62446	NA	6.26475	4.52277	NA	6.06783	-1.4837	-0.828961	6.10901	3.67081	6.71416	7.36966	6.0454	7.54244	7.02655	6.80946	6.72797	5.88474	1.96508	6.16407	1.61058	NA	6.77087	5.12879	3.24553	6.10971	6.56413	8.20636	3.18393	6.50659	1.09605	6.43587	NA
ENSMUSG00000041741	Pde3a	65	8		0.00653941	1.11545	7.45528	2.62538	NA	7.19391	7.99461	5.79804	NA	4.28491	6.96596	6.34334	-0.00320568	NA	7.9695	5.03478	NA	NA	-0.790549	4.09102	6.02661	0.303515	NA	5.5288	7.10919	6.86439	6.95958	8.15624	3.64747	6.58486	6.59494	0.160185	4.26984	4.84306	4.84553	-0.447163	6.1359	3.88124	-0.717603	6.39749	7.24787	6.11786	2.77003	5.16428	7.0823
ENSMUSG00000031633	Slc25a4	66	8		0.00653941	2.03174	7.60596	NA	NA	7.11207	8.49567	6.89798	NA	NA	4.82527	NA	3.99957	7.70178	5.84543	2.72507	5.51489	0.0275744	6.7267	7.74083	5.9832	0.303515	6.78442	8.2332	7.7237	7.02519	4.08031	8.06914	7.34423	6.11505	NA	5.1574	1.74411	6.61861	6.73383	5.93296	5.80156	5.6279	6.3662	4.39992	6.95852	2.1891	6.77509	5.74393	1.27266
ENSMUSG00000020152	Actr2	69	7		NA	3.25551	6.85247	3.82935	9.02184	8.07606	7.03833	7.91427	0.302125	6.99707	NA	1.4758	6.04653	0.681585	7.4027	3.28469	0.752711	0.0275744	7.87506	7.68322	7.73953	6.01725	6.6606	5.09109	7.46004	7.38645	8.29675	8.04824	7.42523	8.22656	NA	2.41148	5.43611	6.54194	7.62066	6.96831	7.83695	7.19898	3.71321	6.328	7.58195	7.80916	8.39472	7.34903	4.97396
ENSMUSG00000022982	Sod1	69	8		NA	3.91881	6.89683	2.21991	NA	6.86325	6.538	7.03103	NA	8.81139	9.47179	1.4758	4.91129	-0.0115627	5.51501	6.93508	0.752711	5.13956	6.57937	5.65567	6.11641	NA	6.94364	7.73426	4.93339	7.53068	6.36028	5.71354	7.42952	6.65691	NA	4.86067	5.19806	7.37019	7.47234	6.55272	6.43553	6.68155	6.14777	7.04266	6.55123	6.83919	4.3015	6.41397	1.27266
ENSMUSG00000032399	Rpl4	62	9		0.00653941	2.98725	7.12288	4.01167	2.39433	6.56599	6.26374	6.54749	0.302125	0.403343	0.964545	1.4758	7.97339	8.30449	NA	NA	NA	4.20196	6.18346	4.01523	7.81878	0.303515	7.82552	4.70243	6.72419	5.58396	-1.00109	5.80163	7.65169	7.99022	NA	-0.532962	8.61351	4.68842	6.73306	3.75753	7.24443	3.9866	7.67107	NA	7.26294	8.10598	1.38373	6.58692	NA
ENSMUSG00000024073	Birc6	61	8		0.00653941	1.52091	6.52044	1.52676	0.0917429	5.17432	5.74723	6.83371	8.52481	NA	1.65769	NA	4.34384	NA	2.76686	3.91466	6.54572	0.0275744	6.09445	5.17985	5.97376	NA	6.15594	3.0417	6.39079	7.50042	7.52417	6.70422	6.43122	6.57522	1.27193	NA	5.88526	7.02126	5.83869	7.15349	2.69548	4.30245	-0.717603	3.29095	0.336118	5.46507	4.47478	6.14135	5.3753
ENSMUSG00000007892	Rplp1	70	8		0.699687	5.07626	5.5081	2.21991	4.84533	4.66022	4.81077	5.97505	NA	2.1951	3.70538	6.47302	5.31	1.08705	1.46758	NA	NA	7.99173	4.14752	4.89789	3.52387	8.77089	5.09604	4.33859	6.56116	6.24364	1.6016	5.53154	6.25238	6.40617	NA	0.160185	6.37275	6.07215	4.62429	6.5672	4.54656	5.74528	4.86589	6.46378	4.27283	5.62711	NA	5.71836	NA
ENSMUSG00000034892	Rps29	70	8		4.01387	1.11545	5.0449	4.29935	3.94189	5.209	4.36175	4.96972	NA	-0.289804	5.07542	8.97246	6.22135	NA	4.55102	NA	NA	0.0275744	5.49545	5.04878	5.30675	NA	5.56552	5.755	5.82154	4.79687	3.14995	6.21788	5.1525	5.26103	NA	4.02091	5.98183	5.1373	5.66182	6.14998	6.34006	5.29493	5.96451	5.28904	5.91679	5.74979	NA	4.47968	2.37127
ENSMUSG00000029108	Pcdh7	69	8		0.00653941	2.21406	4.04582	3.82935	1.70118	7.51575	NA	7.11145	2.97627	NA	2.83635	NA	4.54804	NA	NA	6.16709	0.752711	3.42877	NA	7.07131	7.11556	10.3051	8.16373	8.58028	5.95908	6.48769	8.16629	6.26085	6.87215	8.39279	NA	4.71931	6.9433	6.40887	7.91895	6.97192	6.91939	7.50226	4.47813	4.90662	8.48543	8.11001	8.09456	6.58537	5.367
ENSMUSG00000022892	App	66	8		3.47228	8.38088	6.68136	2.91306	5.80548	-0.366947	NA	4.12848	NA	3.88458	5.73946	6.36615	NA	-0.0115627	1.06212	7.87319	7.39259	0.0275744	NA	5.44203	4.32635	0.303515	4.90098	7.4001	4.74643	6.63293	8.34373	6.20215	6.36911	4.44793	NA	6.19806	7.69018	5.60676	5.56381	6.29748	4.74102	4.16892	2.74813	6.11863	6.80537	NA	5.00807	6.02043	1.27266
ENSMUSG00000001494	Sost	69	8		5.483	5.78359	3.89866	1.52676	4.11709	2.94724	NA	4.4626	NA	6.6279	NA	5.05932	5.16015	5.58315	NA	1.18463	7.46688	5.97561	NA	4.39679	4.72214	7.61072	3.69415	5.45621	3.1813	5.59525	6.91225	4.39138	3.1338	3.35768	4.53003	5.55608	4.07139	4.44197	3.75452	2.64388	4.90375	4.24161	4.1765	4.5788	3.78611	2.46104	4.41628	NA	4.79902
ENSMUSG00000048096	Lmod1	69	9		2.08598	8.20719	7.34515	2.21991	NA	6.46608	3.14576	5.6654	-0.391022	5.82829	NA	2.16895	6.28372	0.681585	5.02768	2.79407	NA	3.02331	6.90111	6.54001	7.51201	6.75871	7.28966	6.73779	6.78815	3.31376	6.09397	7.54877	7.80114	5.40214	3.97998	NA	4.97293	6.57663	7.21456	7.91466	8.70634	7.24506	2.99597	6.7148	7.03253	7.23434	7.04409	7.3454	6.46004
ENSMUSG00000028063	Lmna	69	8		7.99847	8.36217	7.49139	4.16582	NA	6.97713	4.01172	6.80667	0.302125	NA	NA	1.4758	7.17744	1.08705	7.50803	2.76017	0.752711	7.23765	6.20842	7.14351	6.56278	2.50074	6.86839	7.92908	7.78497	7.52059	4.19186	6.85639	5.66067	7.34543	NA	5.09466	8.21336	7.6343	7.89874	6.3891	2.95784	7.04976	8.99388	5.49509	5.39554	7.98307	NA	8.08414	0.579511
ENSMUSG00000021390	Ogn	65	9		1.10515	2.72489	7.19855	2.91306	NA	8.25865	5.42162	6.79139	NA	7.44999	0.271397	2.16895	8.13192	-0.0115627	NA	8.99363	0.752711	8.33848	-1.4837	7.59304	7.5916	NA	7.91055	8.32102	7.13029	4.08102	6.87649	6.75109	7.52028	7.93839	NA	NA	2.22962	6.8692	7.74533	4.38115	6.88917	8.27627	8.63428	7.46774	7.3266	4.75164	6.74971	7.86875	2.37127
ENSMUSG00000039943	Plcb4	65	8		0.00653941	7.44873	6.06841	3.6062	NA	6.76515	NA	6.2129	-0.391022	6.1994	NA	NA	3.30185	NA	3.14156	5.75071	0.752711	4.07063	5.71971	8.10865	4.83853	1.40213	7.58352	6.44202	5.04279	6.76358	6.51995	6.63338	8.08347	8.33476	NA	-0.532962	8.41914	1.6473	2.0906	4.07463	6.40335	6.52105	4.2276	7.30225	2.56074	1.76789	4.68879	6.5338	4.2171
ENSMUSG00000006205	Htra1	59	8		0.00653941	0.422301	1.38906	NA	8.49308	3.27064	0.671781	1.44134	-0.391022	8.23991	6.77569	NA	2.19402	NA	1.92711	7.5835	8.55246	1.41387	0.308064	3.75601	1.85994	5.65537	0.321127	6.38046	7.78647	2.54057	5.41482	5.38575	7.44268	6.71371	NA	2.55808	6.13081	7.24626	2.00722	-0.447163	-0.0125699	5.8715	-1.41075	4.83585	7.8627	5.54991	NA	6.06413	NA
ENSMUSG00000026193	Fn1	66	8		5.08171	NA	3.30598	NA	5.63301	4.71135	NA	5.39324	1.68842	4.51422	NA	1.4758	8.12117	6.74537	-1.01732	7.90264	1.44586	2.51248	NA	6.19658	1.03896	4.74617	7.10784	7.97067	4.22862	7.96626	8.29982	6.5389	-1.1147	6.08934	5.61573	7.61577	7.06895	6.73842	8.03319	-0.447163	NA	7.08605	5.9862	NA	9.6143	7.49706	6.68455	6.85131	6.45444
ENSMUSG00000032702	Kank1	66	9		NA	1.11545	6.47263	4.5225	NA	3.64944	3.7266	7.00559	NA	NA	NA	NA	6.31936	-0.0115627	5.08747	6.28042	5.95121	3.16307	4.31236	5.38765	4.28828	0.303515	4.74398	5.57373	3.21409	6.38869	7.43771	6.89728	3.79796	5.27092	NA	5.74556	3.69002	6.2489	4.67384	1.75006	3.96711	4.14482	3.54508	5.35464	5.57389	6.36876	6.44633	3.04545	0.579511
ENSMUSG00000022108	Itm2b	69	8		NA	1.8086	7.79693	NA	NA	6.2424	7.48087	6.7835	NA	1.78964	0.271397	1.4758	6.13668	NA	5.41883	0.0860169	4.70395	2.51248	7.50375	4.18167	6.54282	3.52239	6.97657	7.47158	6.84015	5.16766	7.56432	6.61715	5.93629	6.25635	1.27193	7.86161	3.19103	6.66032	7.78231	5.83136	5.39684	7.29313	NA	4.67724	6.8011	7.8452	5.38193	7.35936	4.13486
ENSMUSG00000060467	Gm10080	60	9		0.699687	0.422301	2.36362	1.52676	0.0917429	2.92889	1.90573	1.6004	-0.391022	2.54341	NA	NA	2.78489	NA	2.0272	2.33731	NA	1.81933	2.40812	1.47362	2.04227	NA	2.80603	2.29449	2.45425	2.32927	1.80227	3.21726	1.97634	2.25907	NA	2.23963	2.22962	1.89862	2.0906	1.99518	1.85923	2.04069	2.79394	1.77112	2.31712	1.28832	1.7892	1.85331	1.27266
ENSMUSG00000038872	Zfhx3	68	9		6.16563	2.21406	6.6796	1.52676	0.0917429	7.61666	8.46097	7.79654	-0.391022	NA	NA	NA	3.17485	NA	3.95249	2.61175	5.70854	NA	4.50276	4.84092	7.3059	3.29925	5.60094	3.59377	6.86934	6.83624	3.39951	5.3969	5.08174	6.34756	1.27193	7.38603	-0.335333	1.08769	6.72998	6.04052	2.51316	6.14992	NA	7.04778	4.99956	3.85916	4.63217	7.33762	6.73649
ENSMUSG00000060802	B2m	65	9		0.699687	2.21406	6.38998	2.62538	4.96694	6.97906	4.5484	4.82748	NA	-0.289804	8.88445	2.16895	5.61629	-0.0115627	7.64397	0.491482	1.85132	NA	3.67536	5.05436	6.08297	NA	7.61709	5.60665	6.5312	2.2041	-1.00109	7.55006	7.14657	7.97733	NA	NA	5.12425	6.71306	7.37684	6.72296	5.64691	6.1581	6.97793	3.56288	7.2986	7.01742	NA	6.45553	1.27266
ENSMUSG00000030744	Rps3	64	10		2.49145	5.76941	6.79668	1.52676	9.00905	7.02847	4.10997	6.06968	NA	5.03807	0.271397	NA	7.99513	-0.0115627	6.89875	0.0860169	1.44586	0.0275744	5.69409	3.87152	6.69829	4.98565	6.96795	6.31287	6.88301	-0.503948	3.70392	6.63338	7.46396	7.37061	NA	4.44377	6.91175	6.06183	6.34479	6.99855	NA	6.73142	7.54612	4.54371	7.16834	4.53151	NA	5.79203	NA
ENSMUSG00000025794	Rpl14	65	10		7.2593	7.23684	5.73026	2.21991	8.13412	5.91812	4.73147	7.00334	NA	6.18563	NA	NA	-0.00320568	-0.0115627	5.9258	6.85163	0.752711	NA	6.80785	5.60719	6.15013	NA	7.12111	6.65829	6.25938	1.51096	3.59906	6.04237	5.97621	5.39998	NA	-0.532962	7.01132	4.45067	6.46862	6.36902	3.03195	6.82484	6.93518	6.51232	5.56589	6.39099	0.690586	6.43707	NA
ENSMUSG00000068566	Myadm	64	9		5.53199	1.52091	7.77552	2.21991	0.0917429	6.70293	NA	6.43925	-0.391022	0.808808	0.271397	2.57442	5.81391	NA	7.20737	4.71099	8.60826	NA	5.71971	5.62781	7.1811	0.303515	5.6832	7.51664	6.86097	6.0414	3.12604	6.11631	6.02099	5.60193	NA	3.94437	4.59192	7.17702	7.40577	7.60354	4.76234	6.05767	4.45855	NA	6.21805	6.42502	-0.00256069	5.97759	NA
ENSMUSG00000020719	Ddx5	69	10		1.61598	1.52091	3.66118	10.5121	NA	4.8588	7.07081	6.86735	4.00343	2.48278	NA	1.4758	4.12393	NA	6.77254	4.2604	NA	0.720722	7.12972	7.07979	5.35402	NA	5.64738	6.85884	6.86976	7.13497	7.96188	8.27113	4.36594	8.07163	NA	5.85223	3.27558	6.69165	5.73552	5.38765	4.77492	3.23461	4.84883	8.47449	7.55228	5.39666	8.62295	6.31786	NA
ENSMUSG00000020439	Smtn	66	9		7.91419	1.8086	7.0299	1.52676	NA	5.61699	-2.46371	6.36257	NA	4.29516	4.97188	NA	4.44823	NA	-1.01732	5.86057	NA	0.0275744	NA	2.72639	-2.05208	NA	NA	6.54694	7.39712	7.56868	8.54836	6.80187	4.80419	5.30953	3.57451	3.86149	4.59914	5.51702	6.74684	5.25495	4.18463	6.54604	5.94744	5.87258	5.57654	7.33387	7.36515	4.8723	0.579511
ENSMUSG00000058135	Gstm1	67	9		0.00653941	8.69513	7.78123	2.62538	NA	8.44448	6.80622	7.28488	NA	-0.289804	NA	3.55525	8.57795	NA	6.89437	NA	6.84628	0.0275744	1.95029	6.70634	8.23326	0.303515	8.29801	6.66394	8.97811	5.83553	4.80705	8.58781	7.67709	8.18813	NA	3.94437	6.87844	6.24603	7.12703	8.25775	7.214	7.2401	7.85057	4.15594	6.8344	5.28581	1.60688	6.25931	NA
ENSMUSG00000029467	Atp2a2	64	9		8.11757	6.79733	6.45891	1.52676	NA	5.71299	6.26261	5.89928	NA	-0.289804	NA	NA	6.32384	-0.0115627	8.12367	4.3487	1.44586	2.33016	3.29543	NA	0.992443	5.004	8.06136	5.88263	4.15586	6.01888	8.37056	7.78934	6.95995	5.69467	NA	7.52852	5.62825	6.42523	1.17431	6.07346	5.77739	7.44426	-1.41075	6.76833	7.40875	-0.583486	6.03053	5.38484	NA
ENSMUSG00000019505	Ubb	66	9		5.72685	0.422301	6.71669	2.91306	NA	6.98805	7.67651	6.74103	NA	NA	4.1426	NA	7.16672	-0.0115627	6.22976	6.59404	5.28531	6.95415	7.58865	6.59341	7.27684	NA	4.82463	6.52859	6.97566	6.03492	0.0975193	7.17302	8.07788	7.78949	NA	NA	5.85498	7.34056	5.96346	7.37868	6.83437	7.67405	7.60649	7.61921	7.00878	7.4966	-0.00256069	8.72165	0.579511
ENSMUSG00000030409	Dmpk	61	9		1.10515	4.13587	6.1627	NA	6.0882	1.71249	1.03279	6.26799	7.23604	6.67716	4.10004	1.4758	6.63176	NA	2.69625	6.6555	0.752711	5.25332	4.68591	NA	-0.953467	6.6474	3.92753	4.74645	4.39026	6.53	5.12796	6.63595	2.49622	5.78617	NA	5.67563	3.32823	6.04703	2.70036	4.82327	6.40089	3.85442	-1.41075	5.17232	5.72519	6.06355	6.97472	-0.286759	NA
ENSMUSG00000000740	Rpl13	69	9		0.699687	7.77794	6.11068	NA	7.22663	5.78579	5.51802	5.63672	2.6535	5.66084	NA	NA	7.02033	NA	2.97166	2.3886	NA	2.42547	3.6039	5.45331	3.72557	6.34377	6.19184	4.33137	6.47775	4.4589	3.95473	5.58622	6.45832	4.71866	NA	5.01611	5.9926	5.57633	6.47112	6.07713	2.1275	4.73531	4.73985	6.65932	3.94704	5.7127	NA	5.83464	0.579511
ENSMUSG00000022443	Myh9	68	9		NA	7.90779	5.04231	2.62538	4.82794	5.79531	3.65218	6.20821	2.55342	NA	NA	NA	3.47803	-0.0115627	6.80832	6.60811	0.752711	NA	5.73595	6.0275	3.1297	NA	5.92263	6.44553	7.01967	6.00034	1.01381	6.19319	5.26373	5.56137	NA	6.29683	4.16448	5.86996	5.87479	5.14382	NA	5.82563	4.49461	6.12232	4.88736	5.52465	5.82049	6.77971	0.579511
ENSMUSG00000053819	Camk2d	63	9		NA	6.26003	7.59483	2.21991	0.0917429	5.33182	5.85356	4.16761	NA	0.403343	0.271397	1.4758	8.20174	NA	7.65841	-0.60713	0.752711	NA	5.58957	5.94068	4.27764	NA	7.19481	6.68481	6.12836	6.94584	6.25485	6.84915	6.39189	5.95604	NA	7.14721	6.51902	4.94049	5.29821	3.0792	6.0348	5.11646	3.24321	7.45276	6.40281	7.60145	NA	5.98328	0.579511
ENSMUSG00000026131	Dst	69	9		NA	4.54944	3.93459	1.52676	7.83934	6.72521	4.02549	6.11738	NA	4.60804	NA	1.4758	NA	NA	6.62951	9.00259	1.85132	NA	5.43004	6.79174	1.99097	2.78842	4.82094	7.43713	6.25707	8.38598	6.30073	5.85772	7.62851	6.06573	NA	5.71314	1.86189	3.1979	5.08433	5.59903	5.98513	5.8887	6.66483	4.81564	6.40223	6.13553	3.21632	6.37318	5.21424
ENSMUSG00000036309	Skp1a	66	9		NA	3.8235	5.88998	3.47267	0.0917429	5.0733	5.27695	6.62544	NA	0.403343	NA	NA	6.43134	NA	4.6931	3.28469	0.752711	5.43922	6.39104	5.98228	2.58265	6.57828	4.31933	6.08873	5.02712	4.5523	NA	5.33044	5.51466	5.76763	NA	3.68655	7.44914	6.68704	6.81905	3.86364	-0.0125699	6.29535	5.88363	6.2517	7.32292	5.73638	NA	6.45671	3.41272
ENSMUSG00000037242	Clic4	67	9		NA	8.18319	6.45229	1.52676	5.04757	5.36315	-1.07742	6.91578	NA	NA	0.271397	1.4758	5.70639	NA	6.30188	5.53706	NA	2.2248	3.96304	3.34543	3.94437	7.17461	3.93204	6.147	6.43939	7.07599	6.13857	6.66257	5.45197	5.28193	NA	6.81046	4.21854	5.26208	6.17959	4.1378	6.86369	5.91397	4.65999	7.10935	5.78286	6.97581	6.39437	5.34624	7.29368
ENSMUSG00000020048	Hsp90b1	67	9		NA	1.52091	5.73286	3.47267	8.47792	6.16974	NA	5.40772	NA	8.31741	NA	4.24839	3.8937	-0.0115627	6.50291	7.10352	0.752711	3.20563	3.84902	6.71007	6.3675	NA	5.81419	7.19646	6.48818	1.98096	5.37648	7.72185	4.87676	6.30344	NA	5.62402	5.60747	2.81491	2.70036	3.2035	3.701	6.26313	6.63291	6.76833	6.34124	5.68845	4.24593	5.44658	0.579511
ENSMUSG00000035530	Eif1	64	10		NA	3.97765	4.03877	2.21991	NA	5.6195	4.11276	3.91758	NA	3.75325	0.271397	1.4758	-0.00320568	NA	-1.01732	0.0860169	4.83025	3.55393	5.69409	6.18944	5.67722	NA	5.40769	5.88722	6.52121	7.01872	6.85871	7.22388	5.45898	4.93322	NA	7.06994	6.63821	4.70869	5.31426	5.33512	6.90017	4.91801	5.38384	5.64529	5.5249	4.55525	-0.00256069	6.18327	7.66374
ENSMUSG00000005103	Wdr1	69	9		NA	3.41803	4.76665	2.21991	NA	6.20603	5.92451	7.23393	NA	-0.289804	3.82675	NA	3.64094	NA	6.53386	-0.60713	9.63829	6.16961	7.70256	6.31624	6.64627	8.18318	6.38801	6.50579	7.26109	5.52914	8.25436	6.36966	6.23646	7.04134	NA	6.04629	6.31106	7.22244	6.39087	5.83977	6.63641	5.17182	5.71855	5.10842	7.50238	7.69811	7.23881	7.16041	NA
ENSMUSG00000071866	Ppia	65	10		NA	1.11545	5.01206	NA	2.98211	6.55323	6.18503	6.39497	NA	-0.289804	1.37001	NA	6.88664	0.681585	5.91121	-0.60713	NA	7.57402	5.88842	5.10858	5.8441	0.303515	6.7236	6.54536	6.844	6.48861	0.870709	7.37553	7.34338	5.30478	NA	6.12889	6.34301	6.89546	6.0972	6.0041	6.57291	6.55191	7.16131	5.83402	6.29325	5.96902	3.63503	6.15019	NA
ENSMUSG00000034158	Lrrc58	70	9		NA	3.25551	5.13385	NA	1.19036	7.21605	8.06432	7.79882	NA	3.71753	0.964545	NA	1.38309	3.42242	2.0272	2.79407	NA	1.97348	6.4953	8.71499	5.41071	NA	7.19877	4.35994	3.09428	5.97071	4.43263	5.11732	2.2526	7.82119	NA	6.80332	1.86189	6.48755	3.33763	4.80249	1.59687	5.21735	3.08906	2.22311	4.79337	4.2123	2.83065	7.97115	NA
ENSMUSG00000001525	Tubb5	62	11		1.39283	2.90721	5.79943	2.62538	1.8835	4.56031	6.53566	5.57125	0.302125	-0.289804	NA	1.4758	6.51668	-0.0115627	4.15316	3.17706	0.752711	2.51248	5.67948	6.16037	7.95941	0.996662	7.75193	NA	2.87114	5.24226	6.34653	6.37384	5.53169	6.80926	NA	NA	7.82576	8.01021	7.98467	6.21213	7.21218	6.89636	6.51874	4.75247	-1.05018	6.90172	NA	7.32211	1.27266
ENSMUSG00000024236	Svil	66	10		0.699687	1.8086	5.85266	2.62538	7.45692	5.4412	-1.77057	6.00998	NA	-0.289804	8.08983	1.4758	5.85043	NA	NA	6.52935	3.79723	6.89763	6.1419	6.2298	5.87777	4.621	7.39806	5.56532	3.13	6.68635	5.97104	7.63516	3.1338	7.09237	3.97998	5.98913	7.81715	5.82498	3.58125	4.98874	3.40516	4.95304	NA	6.27568	1.14705	6.47913	7.59283	7.57958	7.20358
ENSMUSG00000022283	Pabpc1	66	10		5.51997	6.48841	1.57138	1.52676	NA	1.01935	3.826	2.69901	4.09761	0.808808	4.95353	NA	2.96721	NA	0.0812875	NA	NA	4.12192	2.44813	7.0661	1.70912	8.31884	0.138806	4.35288	2.55269	5.73242	5.84797	5.58622	5.27386	4.69706	NA	1.66426	7.02477	3.47416	3.50645	4.18757	2.47234	2.8736	2.4394	4.42033	4.12031	5.18483	7.38267	3.85638	0.579511
ENSMUSG00000036478	Btg1	62	10		0.00653941	3.06136	6.41786	2.91306	NA	6.76315	8.01307	7.40287	-0.391022	3.73555	NA	1.4758	5.69221	NA	7.80352	1.00231	4.89585	NA	6.19648	7.00345	6.30986	0.996662	6.05716	6.61862	6.47032	5.35968	0.703655	5.70543	7.95718	8.81226	NA	NA	6.73539	2.72182	-0.435132	6.96922	4.02167	7.45738	6.10786	8.04884	1.65787	6.87499	0.690586	8.45749	NA
ENSMUSG00000021939	Ctsb	66	10		7.7118	5.52825	6.9507	3.1362	NA	7.08835	4.5511	7.15233	-0.391022	6.79358	NA	NA	7.74255	-0.0115627	6.1673	6.28246	5.76335	3.83424	6.41211	7.19786	3.78565	NA	7.43535	7.75431	4.48963	4.93196	5.3841	5.59171	7.92295	6.69226	NA	3.78453	8.23824	5.79157	4.57883	NA	-0.705717	7.4212	7.3267	2.31012	6.37637	6.68926	5.29576	7.34903	7.19691
ENSMUSG00000020687	Cdc27	24	12		2.40443	0.422301	-0.508062	3.1362	NA	-1.06009	-0.671953	-0.539666	NA	1.65611	1.65769	3.26756	-0.290888	1.59788	0.36897	1.33878	2.69862	0.720722	NA	-0.828961	-0.953467	1.68981	-0.777485	2.49516	-0.913048	6.07043	5.97852	0.894872	NA	-1.42981	1.27193	0.56565	-0.335333	-0.298605	6.61672	NA	1.24019	0.836714	-1.41075	0.518359	NA	-1.27663	1.09605	NA	1.27266
ENSMUSG00000031503	Col4a2	63	11		4.49518	6.92058	6.10084	2.62538	NA	5.97253	3.61622	-1.92596	NA	3.53884	6.30208	NA	4.20149	-0.0115627	-0.324178	6.55449	5.74314	NA	0.914199	6.45036	6.48531	NA	2.40057	8.26646	6.02814	7.34323	6.18581	7.19051	6.10787	4.73771	8.44128	5.80916	7.36722	2.76945	3.84153	5.35646	8.27935	7.58743	4.14221	3.65385	6.20683	3.80477	NA	5.51082	0.579511
ENSMUSG00000022186	Oxct1	67	10		4.87407	6.71572	4.56294	2.62538	NA	4.73596	4.45498	7.58062	NA	NA	NA	3.67303	4.43058	1.37473	6.65543	-0.60713	NA	6.6843	7.47033	4.21446	5.56912	NA	7.96676	5.31762	5.02449	8.45883	7.63681	5.99352	7.48278	4.544	1.27193	6.90894	0.357814	7.37299	5.178	6.16622	6.05238	5.71191	6.40969	7.83158	5.69034	7.09229	NA	6.05624	NA
ENSMUSG00000063856	Gpx1	65	11		1.39283	2.61953	7.37325	2.91306	NA	5.76319	5.77694	7.54544	NA	NA	NA	1.4758	5.78139	2.38633	2.20155	2.68871	NA	7.00486	NA	7.48416	5.99543	0.996662	7.94469	1.7067	7.90809	1.28781	4.696	7.17377	6.59371	3.76869	NA	-0.532962	7.16076	7.22407	7.68531	7.50984	7.72635	6.80571	7.04627	5.81668	7.36852	7.53308	1.09605	5.95935	NA
ENSMUSG00000056201	Cfl1	63	10		2.49145	2.72489	4.45711	NA	4.73613	5.84766	5.32408	2.79254	NA	2.27514	NA	3.96071	4.26649	-0.0115627	4.81162	1.87778	0.752711	4.88739	4.88105	5.67533	4.09852	0.303515	4.77741	3.18831	7.29925	6.65884	4.7858	4.6836	5.5173	5.28436	NA	NA	2.55504	6.75195	3.92158	6.54815	1.37372	5.99577	6.72196	7.13509	4.45108	3.44187	1.94335	5.84664	0.579511
ENSMUSG00000004980	Hnrnpa2b1	59	11		5.4996	9.21773	5.9781	NA	7.03197	4.20776	3.56937	7.20415	NA	NA	0.271397	NA	5.47951	NA	7.88336	0.491482	0.752711	2.10702	6.31851	6.91561	2.57289	0.303515	-1.47063	6.99547	5.00045	5.78762	2.44889	5.33044	6.85223	5.46891	NA	4.87868	6.57442	7.53043	3.68391	3.10818	NA	4.95665	-1.41075	NA	7.37797	6.34309	6.78641	6.71175	0.579511
ENSMUSG00000062980	Cped1	67	10		3.79073	NA	5.73998	2.21991	9.00233	4.67648	1.03279	7.42787	-0.391022	6.82902	NA	NA	5.19253	-0.0115627	NA	7.57179	5.35788	8.85049	NA	4.00732	8.30725	NA	8.22522	7.50822	6.88711	6.37335	6.06196	7.48655	6.54447	7.09237	3.06369	6.09376	5.34142	5.25047	7.47729	6.26761	5.64167	7.52783	2.02324	-0.174788	6.60189	8.10277	7.45332	4.3134	NA
ENSMUSG00000027907	S100a11	64	11		1.39283	NA	5.49253	1.52676	5.21571	5.52883	4.50137	5.47893	NA	-0.289804	0.271397	NA	6.76987	NA	6.03712	-0.60713	NA	2.91795	5.96522	5.36952	4.84664	NA	4.98614	6.27417	6.04064	3.82679	6.13619	6.33556	5.35144	5.39565	NA	5.64291	5.34484	4.64304	5.73865	5.9712	5.86517	5.76558	5.19455	3.63187	6.42005	6.04786	NA	5.76179	0.579511
ENSMUSG00000026879	Gsn	63	11		4.16542	6.57077	8.22516	2.91306	3.42395	4.75404	6.93964	7.40456	NA	4.46379	0.271397	1.4758	7.15239	4.95128	5.59202	-0.60713	6.34742	5.92473	5.85324	6.48692	7.02952	4.87823	5.81213	7.38037	3.57559	4.1874	6.3041	8.41337	4.34062	6.39544	7.28809	4.67104	8.10584	8.12241	6.79652	3.4344	3.87925	4.34327	NA	7.31797	7.14018	5.18951	4.02279	5.49089	NA
ENSMUSG00000001025	S100a6	68	11		7.41325	5.37813	5.82758	2.21991	7.4063	7.28986	5.25052	6.43715	NA	8.24601	5.5846	NA	7.36023	NA	2.8745	5.34871	0.752711	4.47023	6.75853	5.67832	6.78763	NA	6.16322	6.33754	6.71741	6.84335	1.96932	7.21851	6.84527	7.05155	NA	NA	6.75057	5.16311	4.76888	6.27847	6.91253	6.24438	6.80372	6.38766	7.24537	6.12825	NA	7.00932	7.14195
ENSMUSG00000017009	Sdc4	60	12		1.39283	2.72489	7.41154	4.01167	9.37524	6.82936	NA	7.52772	NA	6.11872	0.964545	2.16895	7.65467	0.681585	-1.01732	0.0860169	0.752711	NA	0.125742	7.16026	7.67401	1.40213	6.53039	6.65333	4.27434	7.05769	8.01905	7.28913	6.18307	7.3204	NA	NA	7.72615	8.2526	7.98003	6.80027	7.17016	7.03632	4.69181	7.11346	8.16674	6.9115	2.56239	6.41643	0.579511
ENSMUSG00000027800	Tm4sf1	66	11		2.95098	6.11266	4.44542	1.52676	NA	7.2513	-2.46371	7.09528	-0.391022	7.44738	1.65769	1.4758	8.3288	1.08705	-1.01732	2.79407	NA	NA	7.51097	NA	7.04778	4.4779	8.35489	7.31434	7.28311	2.46647	6.70754	7.6032	4.53779	6.92604	NA	5.15401	4.95293	NA	7.7537	7.61653	6.99322	7.70988	8.48501	NA	7.79084	7.92143	NA	7.96164	2.37127
ENSMUSG00000020044	Timp3	63	11		0.00653941	2.90721	8.15034	3.1362	NA	6.46824	5.68213	7.13889	0.302125	7.96472	3.49027	NA	7.60181	2.18566	8.2746	0.0860169	1.85132	6.10751	NA	7.53996	6.92532	0.303515	5.2014	7.25694	7.12029	1.79864	-1.69424	7.08642	7.14191	8.16348	NA	2.46277	7.98536	7.44141	1.81616	5.80667	-0.705717	7.09693	2.76364	3.4628	3.91964	7.40506	5.5504	6.59722	1.27266
ENSMUSG00000006333	Rps9	64	11		7.31038	1.52091	6.1665	1.52676	NA	6.20673	3.45518	6.73533	-0.391022	7.02608	NA	1.4758	7.1696	0.681585	NA	NA	9.85212	0.0275744	6.49359	6.16405	4.80963	NA	6.48057	4.93751	6.89487	6.44495	2.31309	6.67191	6.03913	5.84675	NA	NA	2.30372	0.394542	5.74281	6.10748	4.31816	6.39182	5.21332	3.8142	4.3251	4.88035	NA	6.24485	1.27266
ENSMUSG00000022661	Cd200	61	11		0.00653941	0.422301	5.82463	1.52676	NA	7.48976	7.2357	7.87516	-0.391022	8.85749	NA	NA	1.8686	NA	NA	NA	0.752711	0.0275744	NA	7.40401	8.42431	1.40213	2.73406	4.52808	4.35995	8.12987	-0.307946	3.88055	6.83616	3.84831	NA	2.1061	8.08116	4.68842	7.17547	8.39667	2.84963	8.32519	6.48877	4.07371	6.56709	7.27012	6.55137	6.62698	1.27266
ENSMUSG00000071072	Ptges3	68	11		3.89836	2.21406	5.36124	1.52676	NA	7.38861	6.75767	6.99081	NA	1.31963	5.52367	2.57442	7.53462	NA	-1.01732	4.32734	NA	NA	7.385	7.41695	7.1695	NA	5.41794	6.53341	5.96631	7.2728	4.95474	6.89876	7.34104	5.69306	2.37054	NA	5.88327	5.66369	6.86264	7.12868	NA	6.6568	7.3874	NA	6.2367	6.60794	2.88781	5.87445	1.67812
ENSMUSG00000030605	Mfge8	64	12		9.09888	4.25094	7.55458	2.21991	NA	3.45077	7.4183	4.79184	NA	6.36564	NA	1.4758	7.5743	-0.0115627	5.91023	5.59338	1.44586	NA	8.73219	4.23363	3.91407	4.78085	4.54308	7.47346	8.35754	5.59413	3.65287	7.22886	5.81579	6.62503	NA	0.160185	5.91464	7.20358	5.77747	7.32727	4.58759	6.9531	8.04629	4.08789	4.3389	7.39842	5.3493	5.93978	1.27266
ENSMUSG00000028081	Rps3a1	67	11		4.24065	2.03174	6.40302	2.21991	NA	6.54231	5.72609	6.2939	NA	NA	NA	1.4758	6.49996	NA	6.57605	5.98865	NA	2.10702	0.914199	6.77792	6.04899	3.85886	7.01693	6.66112	4.85839	5.69757	3.67174	6.63723	5.68212	6.15953	NA	-0.532962	6.25771	6.49486	4.26535	7.4408	4.53072	6.61057	7.00729	6.55742	7.29765	6.4636	NA	5.81803	1.67812
ENSMUSG00000031502	Col4a1	65	11		9.20582	1.52091	6.85141	1.52676	NA	6.56404	NA	7.03899	NA	-0.289804	NA	NA	6.84877	NA	NA	8.56291	4.89585	7.09062	6.36407	8.01696	1.95525	NA	5.89328	5.2649	2.72454	5.83288	7.03564	6.41713	2.6465	5.14107	NA	7.5049	4.71452	6.01675	4.97204	3.91594	5.82662	7.38716	2.55954	3.8142	5.34174	7.33095	5.83225	7.39526	NA
ENSMUSG00000026238	Ptma	66	12		0.00653941	3.41803	5.20677	NA	6.42146	5.85662	2.87383	5.23411	NA	2.01278	NA	1.4758	6.15853	NA	NA	5.198	NA	5.72131	6.09086	5.27136	5.82645	NA	5.40975	3.84677	5.77156	2.79189	3.85094	4.39742	5.71833	-0.0435152	NA	1.07648	6.42276	5.56645	5.30787	4.33615	6.97769	5.44077	5.23174	4.58739	3.94704	6.46447	2.30002	6.12177	NA
ENSMUSG00000037712	Fermt2	59	12		0.00653941	2.36821	5.06282	NA	NA	-0.366947	5.7363	5.62417	-0.391022	5.50321	NA	NA	-1.3895	NA	5.00854	5.45199	0.752711	0.720722	3.69809	7.14866	6.7664	NA	7.8582	7.51244	6.94983	7.25225	1.07835	5.86051	7.15044	6.96363	5.22317	2.96355	3.7422	4.66424	6.49341	6.0428	4.49278	5.192	5.46655	NA	6.60284	3.15418	-0.00256069	5.70095	NA
ENSMUSG00000019820	Utrn	62	11		5.4996	7.42081	6.8588	NA	NA	6.49267	7.10402	6.9959	-0.391022	1.50196	NA	NA	7.41767	NA	5.07624	5.92083	8.05655	NA	6.39522	7.16635	5.81961	3.52239	7.07476	2.49516	4.52937	7.47744	3.09325	5.84647	1.45025	6.48846	NA	NA	6.29667	6.26313	NA	5.98578	-0.0125699	7.47208	-0.717603	6.84897	1.58888	6.42818	3.94868	7.38204	1.27266
ENSMUSG00000030536	Iqgap1	66	11		3.69542	8.53872	7.71574	NA	NA	6.85269	8.68499	6.81229	NA	8.36732	NA	NA	5.0782	NA	7.52065	3.82369	1.85132	4.15471	7.21532	8.16596	6.80572	7.96269	7.02165	8.05514	7.97419	6.75798	5.33396	6.48511	8.02404	6.45251	NA	-0.532962	4.6414	6.58229	5.89459	6.36518	-0.705717	6.4989	2.89332	7.84778	6.17894	6.65285	8.37353	7.25439	NA
ENSMUSG00000047215	Rpl9	64	11		8.33015	NA	5.81211	NA	NA	5.14041	5.23975	2.35071	NA	2.34925	NA	1.4758	7.70048	-0.0115627	NA	NA	7.10534	2.86079	6.13012	6.68202	7.19015	NA	5.67061	5.42998	6.55318	1.00013	-1.00109	7.04888	6.20715	5.74262	5.73784	-0.532962	2.84272	4.55732	6.08106	6.45004	-0.705717	6.14498	7.29026	2.65842	3.22649	2.91302	NA	5.81468	1.67812
ENSMUSG00000056602	Fry	60	12		NA	5.41951	6.81884	2.21991	NA	5.8295	7.10682	7.38395	NA	5.36968	NA	2.8621	5.81316	-0.0115627	6.50616	-0.60713	NA	8.05407	8.72466	7.01763	7.38332	0.303515	7.1631	7.45386	5.18727	6.82153	-0.595628	5.65875	7.1354	6.22747	NA	4.22063	3.03196	6.91479	6.91474	7.39982	7.61813	7.1056	3.96453	0.923824	NA	6.57386	2.48235	7.07366	0.579511
ENSMUSG00000051236	Msrb3	65	11		NA	2.50174	6.29099	NA	8.76594	3.05078	-0.854275	6.50915	NA	1.78964	NA	2.16895	2.10701	NA	5.72791	3.61238	0.752711	NA	8.30539	6.30034	4.1882	0.996662	6.39148	6.08497	7.13061	5.07955	5.49869	6.46703	5.60673	5.6636	NA	6.82076	2.60911	5.87205	5.15586	6.63622	5.62578	6.33343	NA	6.63866	7.83319	4.56401	7.92729	6.4268	3.57524
ENSMUSG00000068823	Csde1	63	12		NA	4.49984	8.99248	NA	NA	8.18503	7.7207	8.80205	-0.391022	9.34423	NA	4.47154	1.17545	1.08705	7.96611	1.33878	1.44586	5.22607	8.93859	8.90362	9.15636	1.40213	7.88121	7.05903	7.86065	4.30824	0.944817	6.50288	7.56614	8.32419	NA	NA	4.50885	NA	5.44819	5.67093	-0.705717	8.13418	7.01103	7.04266	5.47192	5.98319	4.46335	7.90207	NA
ENSMUSG00000039001	Rps21	63	11		NA	0.422301	3.56948	NA	NA	5.50376	1.66342	5.12329	-0.391022	NA	1.37001	NA	6.02085	NA	2.47918	3.28469	NA	6.01403	1.22435	5.4882	4.14436	NA	4.0667	5.074	5.65081	1.9384	2.7246	5.05688	4.32772	4.28392	NA	6.3161	5.36511	5.63761	4.73819	5.307	5.4618	4.81743	6.2006	4.20724	2.35102	-0.178021	4.42826	5.3516	2.97741
ENSMUSG00000015165	Hnrnpl	67	12		NA	4.05989	4.47783	NA	NA	6.13434	3.54017	4.58132	NA	6.62493	4.20322	1.4758	1.90634	NA	5.36449	6.88172	NA	2.10702	6.93279	3.37573	3.5969	NA	5.28978	5.33104	4.53799	4.77926	4.79951	4.21269	4.87926	5.06243	NA	3.84906	3.70772	1.31083	4.64316	5.00173	2.29002	4.12429	3.65815	4.621	5.44206	4.70982	0.690586	4.75667	NA
ENSMUSG00000028763	Hspg2	62	12		NA	6.97623	6.19472	NA	NA	4.92132	-2.46371	5.26998	NA	-0.289804	7.32065	NA	4.32753	NA	-0.324178	6.14631	1.44586	3.35978	NA	5.01458	6.02599	5.30746	4.31319	4.53991	5.83571	5.26905	5.38915	6.19019	5.75639	4.21564	6.7691	6.32034	5.58356	7.10018	3.07641	3.89013	6.5646	6.05647	5.88566	5.43834	2.90107	6.60945	6.4109	6.07885	NA
ENSMUSG00000040952	Rps19	63	12		9.05259	1.8086	5.13266	1.52676	7.63236	6.35689	5.92701	6.89798	-0.391022	NA	NA	NA	6.13937	0.681585	5.0785	-0.60713	NA	4.33164	6.24736	5.73489	6.81224	6.81526	6.58991	5.87181	5.62364	-0.503948	1.88928	7.42341	6.37191	6.20887	NA	NA	6.96446	6.07557	5.17434	6.45004	NA	6.39996	7.20012	NA	6.81616	5.09155	NA	6.42316	NA
ENSMUSG00000028691	Prdx1	59	13		0.00653941	0.422301	6.28727	2.62538	0.78489	5.63447	6.89289	6.21988	NA	NA	NA	NA	6.91351	0.681585	3.87302	NA	0.752711	NA	7.26047	6.22894	6.41214	NA	6.51893	5.16931	5.92428	-0.503948	4.10788	7.48132	7.15121	6.40696	NA	8.26806	8.0669	6.22716	5.19608	6.93869	7.10787	6.15701	6.83016	7.19039	7.10891	6.77407	NA	6.12588	0.579511
ENSMUSG00000073664	Nbeal1	62	13		3.40774	3.36674	5.55882	2.21991	6.12002	6.67359	NA	6.29283	-0.391022	-0.289804	NA	NA	NA	-0.0115627	7.2837	3.92547	NA	0.0275744	7.89301	6.94547	7.00674	5.8129	6.09878	7.90192	4.62822	7.16485	6.45334	6.41713	5.93629	5.4879	NA	3.18061	NA	6.40887	6.94294	7.78714	-0.705717	5.95869	6.95655	NA	6.90068	6.24468	1.38373	6.59722	NA
ENSMUSG00000028649	Macf1	64	12		0.00653941	1.8086	6.77057	3.1362	NA	5.17628	4.42077	6.68016	-0.391022	3.66144	2.57398	5.48314	0.689942	NA	5.21512	4.05631	NA	3.78877	NA	2.72639	5.92383	0.303515	6.65795	6.74105	7.13478	6.17691	8.00548	6.77429	6.84841	6.30256	7.33339	6.42833	NA	5.99666	6.58327	7.26282	NA	3.23461	NA	2.02244	4.60931	4.51026	8.26463	5.00403	5.88778
ENSMUSG00000033910	Gucy1a3	57	12		0.00653941	9.23871	5.49005	1.52676	NA	6.05873	0.175344	6.40249	NA	5.99433	0.271397	NA	0.807725	-0.0115627	6.62807	4.22118	0.752711	6.74779	6.74288	7.33213	7.29104	NA	5.28281	3.90393	8.39596	7.0073	5.49342	5.10552	3.33965	5.97993	NA	0.160185	6.5512	NA	-1.12828	3.06438	NA	5.57096	0.53516	8.88345	6.45971	5.44238	1.09605	7.91147	NA
ENSMUSG00000026483	Fam129a	63	12		3.93837	7.32102	7.99402	1.52676	NA	5.2785	NA	6.61632	2.94118	5.49402	NA	NA	-1.3895	NA	5.40267	-0.60713	NA	NA	2.04266	7.31543	5.91797	0.303515	6.56885	4.5161	4.36507	7.87616	7.50038	6.43927	3.68109	7.98429	2.37054	4.03139	6.42276	1.08769	5.01376	3.42404	3.05548	3.93781	6.28864	3.29095	6.50573	5.98178	-0.00256069	7.07684	NA
ENSMUSG00000058558	Rpl5	59	12		0.00653941	7.71055	2.81217	NA	2.98211	6.0724	-0.266488	0.782089	-0.391022	6.05408	5.22016	NA	5.05939	2.93288	5.26867	-0.60713	NA	6.3644	5.35578	4.22729	4.07479	4.68554	5.67061	5.48862	5.77531	6.85711	2.33111	4.28938	5.27049	4.16861	NA	NA	5.85703	6.4525	3.92158	3.90955	NA	3.39308	5.44676	2.76965	5.11524	5.1675	NA	3.17898	0.579511
ENSMUSG00000003970	Rpl8	63	13		6.25071	7.37885	6.10129	NA	0.0917429	3.00035	7.35612	5.92141	-0.391022	3.95869	NA	NA	4.31428	NA	-1.01732	NA	NA	3.52408	4.29396	6.54567	4.16652	6.49178	7.12241	6.46459	6.33403	5.35112	5.16747	5.33281	3.98517	3.95926	NA	5.13346	6.64101	4.38814	7.03138	6.73443	1.24019	6.43143	6.63868	4.24405	7.38255	6.19302	NA	6.20093	NA
ENSMUSG00000028234	Rps20	65	12		6.88692	4.13587	2.71081	NA	4.81913	5.73	5.38209	5.20414	3.68652	2.48278	NA	NA	5.81614	NA	NA	4.05631	0.752711	2.33016	5.63107	6.12854	3.95673	6.0271	1.86157	5.56743	5.52949	2.84596	6.49222	5.17708	5.45197	7.87802	NA	NA	6.15235	5.28677	5.10023	5.45956	3.37182	5.3439	6.24464	5.5904	6.17966	2.8665	NA	3.94007	NA
ENSMUSG00000065954	Tacc1	64	12		6.85135	4.08586	5.15721	NA	2.86433	4.43707	2.97001	6.10542	NA	0.808808	NA	NA	2.0117	NA	-1.01732	3.7236	NA	7.65219	3.76858	2.90871	2.61136	1.40213	5.91336	6.47908	4.41967	5.12187	4.90017	3.8906	4.19357	5.1536	NA	NA	4.73984	6.2848	0.951163	4.37714	6.20104	2.84418	3.70124	6.04381	2.08532	4.56691	3.21632	5.68832	NA
ENSMUSG00000041697	Cox6a1	63	12		0.00653941	1.52091	6.46392	NA	NA	7.08835	3.87488	6.31627	-0.391022	3.17593	0.271397	NA	6.83279	-0.0115627	6.42047	5.14226	NA	8.36036	7.48648	5.63718	5.76996	NA	7.32661	7.40379	6.35726	6.77019	5.76683	8.21169	6.4614	6.37322	NA	-0.532962	6.95836	6.90368	7.10629	7.66731	2.59012	4.6532	7.93114	NA	7.6505	7.1052	6.98123	5.57117	NA
ENSMUSG00000071076	Jund	56	13		1.95245	6.25711	2.43638	NA	NA	1.13713	2.66025	1.06977	NA	5.12184	3.16177	4.30902	3.84694	NA	NA	6.17959	3.97159	4.54936	2.62718	2.63678	1.41366	NA	3.11434	3.5785	2.91559	5.87108	3.2036	1.77034	4.75742	3.11349	NA	3.86149	1.61058	0.394542	3.22843	NA	NA	NA	3.26208	2.82094	2.35102	0.332804	5.10943	4.81615	2.18895
ENSMUSG00000020900	Myh10	60	13		NA	0.422301	4.08369	1.52676	3.08748	6.48477	-2.46371	4.42492	NA	5.61556	NA	1.4758	6.46372	-0.0115627	NA	NA	6.73665	3.35978	-1.4837	6.56307	7.67246	NA	4.73997	4.59707	3.55286	5.75084	7.17712	6.91005	7.68827	0.179628	8.50104	5.10183	2.60911	6.03379	5.85551	3.15015	2.59012	7.45456	6.33598	-0.174788	7.03961	6.06615	7.13153	4.10769	NA
ENSMUSG00000037362	Nov	61	13		NA	2.21406	4.95294	2.91306	6.71048	3.64944	6.61275	7.08312	NA	NA	NA	1.4758	7.4727	-0.0115627	NA	3.96758	0.752711	3.74115	NA	4.93309	4.91016	0.303515	7.33669	2.95946	4.28545	4.64934	7.96928	7.3666	3.02843	6.1219	NA	5.83523	7.29852	7.20689	6.85345	3.26641	8.39915	6.65184	3.95523	7.4989	0.0484357	6.29741	NA	5.79888	NA
ENSMUSG00000021136	Smoc1	60	12		NA	3.7896	6.79713	5.11028	7.89109	NA	NA	5.3268	NA	5.75045	7.66712	1.4758	7.52216	-0.0115627	NA	5.39676	6.95929	3.63849	NA	NA	5.81464	6.61343	5.64981	0.79041	1.795	4.84554	6.21855	6.01765	6.79772	6.55056	NA	6.43777	5.64608	6.32944	3.21553	6.5681	2.55238	5.94468	3.2806	8.00329	3.12421	7.24793	6.82398	6.42255	0.579511
ENSMUSG00000039115	Itga9	63	12		NA	5.61526	0.339236	2.62538	NA	NA	NA	4.81456	NA	8.94737	6.02397	6.1943	-0.00320568	-0.0115627	NA	4.61862	1.44586	5.32589	NA	5.24868	7.46912	3.67081	7.14659	5.7049	4.02143	5.66357	7.06024	5.17708	5.95517	6.6032	NA	4.82362	5.95253	4.17873	4.48849	5.26657	6.23257	6.43431	3.12185	1.43465	4.29216	4.5983	7.05016	2.3523	8.21867
ENSMUSG00000029860	Zyx	62	12		NA	2.21406	5.44691	NA	4.52256	3.77619	-0.854275	5.5177	4.16286	NA	NA	1.4758	7.65526	1.08705	0.928585	NA	NA	NA	7.6589	7.65447	2.74371	0.303515	6.2774	7.01398	4.70735	6.31169	3.68104	4.44449	4.85401	5.53433	2.37054	6.15415	3.40234	4.54558	3.73926	0.651449	5.00802	3.68935	7.89281	5.62733	6.24284	5.39413	7.40476	5.92885	0.579511
ENSMUSG00000001911	Nfix	61	13		NA	6.55135	5.49418	NA	NA	4.78923	-2.46371	1.25209	1.40074	5.47539	6.29242	NA	-0.290888	NA	-1.01732	3.7749	NA	3.74115	NA	5.20652	2.79995	7.32994	4.17834	5.86402	4.82352	5.30869	3.07644	4.85759	2.66949	2.68106	NA	3.92139	4.61343	4.17873	4.76612	5.15311	6.45046	1.41208	0.891835	5.76538	1.14705	3.27724	4.72483	3.61521	1.27266
ENSMUSG00000059430	Actg2	57	13		0.00653941	1.52091	7.71628	4.29935	5.30668	7.40011	-2.46371	7.71824	NA	5.8964	NA	1.4758	6.18454	NA	NA	NA	1.85132	6.65826	7.21565	5.34065	4.41095	0.303515	-0.777485	7.71527	8.61945	4.80679	-1.00109	5.79271	6.82017	5.15498	NA	1.2588	5.43922	NA	7.90186	7.93261	8.27067	6.25774	5.78143	3.04409	NA	7.88315	5.86956	6.66883	3.41272
ENSMUSG00000032562	Gnai2	57	13		0.699687	4.35413	6.4488	1.52676	5.49891	4.38664	3.46853	0.907253	NA	3.39908	NA	NA	NA	NA	2.62026	NA	7.14964	5.36991	5.36325	4.58269	3.70997	2.86846	6.64906	6.75848	4.64378	6.20536	6.92641	4.77437	2.73545	4.72292	NA	0.160185	3.19103	2.22712	4.73535	5.6362	NA	4.16494	1.58498	7.70753	5.28488	3.47696	NA	5.45464	8.30352
ENSMUSG00000067780	Pi15	56	13		0.00653941	6.58772	7.01326	3.1362	0.0917429	6.31704	NA	7.54974	NA	-0.289804	0.271397	NA	4.97007	NA	NA	3.68333	0.752711	0.0275744	NA	NA	6.49642	0.303515	6.57528	3.31614	7.34563	6.15918	6.61025	8.5417	7.72472	5.63836	NA	8.0671	8.61986	NA	6.88506	6.33219	7.07584	7.94823	NA	7.78728	7.78968	7.16152	2.19466	7.6355	NA
ENSMUSG00000024048	Myl12a	53	13		0.00653941	1.8086	6.19021	1.52676	4.51058	-0.366947	NA	7.44981	NA	NA	NA	NA	6.78097	NA	7.16858	0.0860169	1.44586	NA	-1.4837	4.06139	5.88815	0.303515	7.12148	-0.595884	7.02361	5.86681	NA	4.48944	4.50932	5.53904	1.27193	4.64319	NA	0.954158	6.88374	4.67382	5.50689	-0.261899	6.98923	6.50481	2.92012	6.59162	NA	1.505	0.579511
ENSMUSG00000032518	Rpsa	62	13		3.72011	1.52091	5.91897	1.52676	NA	5.55329	6.17587	5.6013	3.39317	6.95799	0.271397	NA	7.44177	NA	-0.324178	4.12907	NA	5.52474	NA	5.59753	5.81119	NA	3.05116	6.17491	6.41012	3.39802	6.75124	6.89579	NA	6.33915	NA	NA	7.23408	6.13273	-1.12828	5.42495	7.39808	3.92269	7.59318	NA	7.26857	2.36095	4.09178	5.25646	NA
ENSMUSG00000022995	Enah	60	13		7.28655	1.52091	0.791221	2.21991	NA	6.46393	0.480726	1.92419	-0.391022	5.81722	NA	NA	5.28632	NA	NA	8.98137	1.85132	7.89391	4.6497	7.67251	5.76393	4.43065	7.74559	7.85389	4.20495	6.35881	6.3041	5.68236	3.51027	4.544	NA	8.21994	3.16117	-0.991753	NA	6.29572	4.47043	6.84716	-0.717603	1.77112	4.27283	3.62121	8.40303	2.91191	NA
ENSMUSG00000026775	Yme1l1	54	13		0.00653941	4.62699	6.94163	3.72399	NA	6.09842	5.83134	7.4806	NA	3.00603	0.271397	1.4758	4.36624	NA	2.83282	-0.60713	NA	NA	5.71449	6.78189	6.2487	0.303515	1.23742	2.29449	1.28418	1.00013	5.70393	5.30888	1.18789	3.01284	NA	0.160185	7.18164	8.20063	7.88422	7.16245	-0.705717	6.65382	NA	NA	2.20792	0.109661	NA	3.70223	NA
ENSMUSG00000074364	Ehd2	57	13		0.00653941	3.25551	4.70324	1.52676	NA	5.86058	4.28152	3.92048	NA	6.74282	3.63869	NA	5.10425	NA	6.18831	4.9726	4.12001	3.91939	6.60025	2.80863	1.99097	NA	5.59924	4.80228	7.81505	3.30271	2.95015	5.15755	2.73545	2.33139	NA	-0.532962	0.357814	2.05277	4.40511	6.55953	-0.705717	7.24414	3.11104	3.38056	3.53479	7.25288	4.35415	6.84414	4.53075
ENSMUSG00000025362	Rps26	64	13		5.06913	8.26576	4.03877	1.52676	NA	4.55668	5.35351	5.00062	NA	NA	NA	1.4758	6.26731	NA	-1.01732	3.82369	NA	2.73562	NA	4.20148	5.55232	0.303515	6.11211	6.16337	5.43609	2.75415	NA	6.56888	5.7626	5.68658	NA	NA	5.65363	1.31083	1.43667	4.67083	4.45907	4.96564	2.4394	NA	3.47161	3.51086	5.87237	2.23897	4.04525
ENSMUSG00000031586	Rbpms	61	13		4.92652	5.74042	7.51931	NA	1.19036	6.48159	3.78626	4.97275	NA	1.78964	3.90898	NA	0.689942	NA	7.26339	5.36668	NA	NA	6.29284	5.12428	5.38336	NA	6.08003	5.06708	5.45342	6.48539	8.97458	4.97917	6.66811	4.79078	1.96508	6.06691	4.84082	3.10259	5.22435	3.40298	2.00233	7.3755	7.09356	3.00327	5.19205	2.83424	NA	6.49373	NA
ENSMUSG00000020473	Aebp1	63	13		0.699687	0.422301	6.41819	NA	0.0917429	5.20521	NA	5.47405	3.91304	3.85333	7.89308	7.27186	5.60352	NA	NA	NA	NA	4.84786	NA	3.99132	5.05698	NA	5.66027	5.791	6.12661	7.18908	7.49855	6.29845	5.36381	5.53433	4.93549	4.70879	6.34803	2.37554	7.16101	7.76554	7.05304	6.34295	3.89752	5.3586	5.8968	4.68179	6.02331	5.46423	NA
ENSMUSG00000026463	Atp2b4	59	13		3.47228	5.71561	7.49184	NA	NA	6.42764	2.7674	6.66337	2.09388	1.78964	8.77124	NA	-0.290888	-0.0115627	6.85284	0.491482	7.21262	NA	7.57151	7.17807	5.63638	1.40213	2.64024	5.88722	3.85764	5.9481	4.94694	5.99352	5.7075	3.81721	NA	NA	5.55631	7.25573	6.15173	2.41504	0.680577	NA	NA	0.518359	4.07972	5.71086	6.68205	6.4943	NA
ENSMUSG00000026234	Ncl	63	13		3.97683	4.62699	NA	1.52676	NA	6.34114	3.48432	6.4545	NA	7.22172	7.94787	1.4758	NA	-0.0115627	6.97461	1.00231	1.44586	NA	NA	7.71195	7.57513	8.91602	3.09372	0.0972632	7.65141	5.45835	0.385201	4.77023	7.36063	5.91103	NA	6.44058	6.48031	3.92823	6.70095	5.14196	3.14443	4.87781	5.2252	NA	6.41548	2.97186	6.9996	4.48393	NA
ENSMUSG00000003429	Rps11	58	14		8.98633	NA	6.46173	2.21991	7.95923	6.15735	2.71244	6.38051	NA	NA	NA	NA	6.17162	NA	NA	0.0860169	1.44586	0.0275744	3.07018	4.77316	5.14835	0.303515	7.01466	0.0972632	7.34226	0.882346	3.68566	7.38651	6.5369	3.99954	NA	NA	7.59882	6.09582	6.30184	6.66067	4.58759	4.31281	6.80965	NA	3.42716	6.67739	NA	6.71266	0.579511
ENSMUSG00000045128	Rpl18a	62	13		0.00653941	NA	5.44518	2.62538	NA	5.57847	5.89986	6.60592	-0.391022	NA	NA	3.08524	7.21038	NA	0.0812875	0.0860169	NA	0.0275744	4.6344	5.69313	5.08201	NA	6.83831	5.96656	4.87078	5.77081	5.06502	6.94837	6.85223	6.1198	1.27193	NA	6.15993	6.07386	5.849	7.18475	5.9987	6.0696	6.44673	5.95208	6.08869	6.81591	NA	6.34919	3.28756
ENSMUSG00000081344	Gm14303	55	13		0.00653941	NA	1.82731	NA	0.0917429	1.71249	1.19985	1.40624	NA	NA	2.21731	5.40763	2.43914	NA	0.774435	NA	NA	NA	1.69436	1.8101	1.91821	NA	1.9951	2.29449	1.72601	1.63612	-0.0848023	2.32996	1.52436	2.09655	NA	0.853332	2.43726	2.00398	1.64431	2.79152	2.72827	1.73053	2.25281	1.90465	1.99435	1.94224	NA	1.09954	NA
ENSMUSG00000012848	Rps5	61	13		NA	2.03174	4.81332	2.62538	0.0917429	6.84903	5.12258	7.00559	NA	NA	NA	NA	7.68971	NA	5.68831	-0.60713	NA	NA	3.36833	6.81452	3.81155	NA	6.0962	7.11028	6.94327	2.82826	0.502984	6.72499	7.27284	7.12776	NA	0.160185	7.96743	6.17064	6.41075	6.66761	3.7251	6.28393	7.73463	NA	6.80614	6.57269	NA	6.29803	1.27266
ENSMUSG00000003518	Dusp3	64	13		NA	1.8086	6.96728	7.94186	0.0917429	5.9375	NA	6.27158	NA	6.08181	5.77673	NA	4.36624	NA	5.52946	5.27619	7.33612	NA	5.71074	1.11695	6.20608	0.303515	5.94092	5.16617	6.34607	7.10169	5.8885	7.85636	5.73118	7.31611	NA	8.52957	5.31011	7.16016	6.31128	4.88314	7.05943	6.05887	6.28045	NA	7.05815	7.06095	7.71256	3.96885	NA
ENSMUSG00000090733	Rps27	66	13		NA	1.11545	4.49588	1.52676	NA	4.62008	4.65106	5.72753	NA	3.39908	NA	NA	5.97251	NA	5.58255	-0.60713	NA	NA	5.70698	5.78174	5.97572	NA	6.00923	5.33636	5.6745	1.36785	5.83892	6.79969	6.74934	5.97081	NA	2.79924	6.32139	5.58889	6.46358	6.58767	1.37372	5.99193	6.27862	5.35464	5.87148	4.62326	2.6365	5.39341	NA
ENSMUSG00000006304	Arpc2	62	15		NA	2.03174	6.66283	NA	NA	4.62008	1.46811	6.06054	1.40074	4.79779	0.271397	NA	7.07049	NA	5.48995	6.35322	0.752711	7.2775	4.70662	6.74714	3.91918	5.29395	3.99743	1.88902	5.16459	5.67814	8.24649	6.46092	5.97204	3.64536	NA	NA	-0.335333	1.31083	6.41922	5.16596	2.23872	6.58256	NA	6.15493	7.47459	6.69445	1.94335	6.52724	NA
ENSMUSG00000046330	Rpl37a	64	13		NA	2.61953	4.75117	NA	NA	5.29079	4.03155	4.63648	-0.391022	NA	NA	2.16895	5.75648	5.30164	NA	-0.60713	0.752711	3.0721	4.24965	5.26461	5.19429	NA	5.61443	4.92157	5.8993	5.79132	2.77167	5.46338	5.52125	5.7533	NA	NA	5.98364	4.31155	5.81677	6.10819	5.09034	5.21177	5.88431	3.98409	4.96842	3.34834	NA	4.99644	NA
ENSMUSG00000041571	Sepw1	63	13		NA	6.3385	6.21336	NA	NA	5.84064	6.49044	5.96985	NA	NA	0.271397	NA	6.04298	-0.0115627	6.4942	8.28176	0.752711	6.04373	7.92114	6.03693	5.64277	NA	6.77344	5.51558	4.56759	NA	6.48636	5.94473	6.63376	5.57326	NA	3.7575	6.03799	5.17367	7.10602	6.19793	7.23415	6.80286	7.05809	NA	6.85748	5.843	6.06355	6.11682	NA
ENSMUSG00000086596	Susd5	62	13		NA	3.25551	NA	2.21991	5.24503	2.70111	4.68777	6.21319	NA	8.22719	4.84611	1.4758	3.55214	NA	0.592113	5.5392	0.752711	2.51248	NA	6.32565	6.93449	NA	5.16794	3.44717	2.87114	7.01953	5.48659	5.95112	6.44277	6.46749	6.77319	-0.532962	3.75901	5.66369	6.1661	-0.041698	7.96282	7.15528	7.00485	6.28668	8.01872	3.04085	3.94868	6.28971	NA
ENSMUSG00000057322	Rpl38	59	13		NA	NA	4.04582	NA	0.0917429	2.96526	5.61125	3.58343	-0.391022	5.99246	4.94423	NA	6.03645	7.68601	-1.01732	NA	5.36783	5.18087	-1.4837	5.17493	2.00836	NA	4.17127	4.97246	2.75051	5.21636	-1.69424	4.93088	4.45364	4.53377	NA	NA	0.357814	4.51358	2.60939	3.39229	5.2957	4.52281	3.58646	NA	6.3061	3.77322	NA	4.28795	NA
ENSMUSG00000037815	Ctnna1	55	15		2.30912	5.82046	-1.60667	1.52676	8.47837	-0.366947	7.99619	3.17998	-0.391022	NA	NA	5.18938	3.39799	NA	-1.01732	NA	NA	7.61286	6.81981	6.53241	6.04808	NA	3.46384	6.77937	8.00948	7.17021	-1.00109	5.7422	NA	0.968086	4.4908	1.54648	3.53587	6.87382	6.06616	4.47646	5.84964	0.431249	NA	4.54371	3.38064	3.00003	4.5083	3.98294	NA
ENSMUSG00000047675	Rps8	66	14		1.39283	7.64705	2.83598	1.52676	1.47804	5.14648	2.12125	5.81861	NA	5.63978	7.47555	NA	6.42247	NA	NA	NA	2.36215	6.96683	5.42306	5.19206	4.79274	NA	5.49916	1.80201	5.62798	2.97729	1.35028	5.83365	4.77418	5.08045	NA	3.7575	5.03995	4.72528	2.76354	4.2068	4.83162	5.57777	6.37372	NA	5.80312	NA	4.71594	5.2367	NA
ENSMUSG00000018042	Cyb5r3	61	14		0.699687	2.03174	3.02805	1.52676	8.71185	7.34795	4.49663	7.12761	NA	NA	NA	1.4758	NA	0.681585	7.48455	7.05346	NA	0.0275744	7.82395	5.21841	6.48981	2.94257	7.7194	6.19758	6.36489	4.38263	4.40608	5.03483	7.30179	4.71438	NA	5.85054	5.9488	7.74474	6.65661	7.61574	6.38186	5.25555	7.67176	3.12105	4.80776	8.03978	3.86864	2.11114	NA
ENSMUSG00000009013	Dynll1	63	15		0.00653941	1.8086	6.38695	2.21991	0.0917429	6.53529	5.05706	5.42584	NA	NA	NA	NA	7.91022	8.66024	4.5472	NA	NA	NA	6.77499	6.09762	6.33364	NA	3.37355	4.96094	4.90406	6.69386	6.69079	6.77708	6.92413	6.09043	NA	2.35741	6.55222	6.21462	5.26196	6.75252	6.17467	6.92172	7.37494	6.81178	7.1804	7.38898	NA	6.7154	8.29061
ENSMUSG00000057841	Rpl32	62	14		4.67937	1.52091	5.55106	9.44321	8.16452	6.41638	5.65211	5.15322	NA	NA	NA	NA	7.33194	NA	NA	NA	NA	4.05293	3.46506	4.37505	5.87705	NA	6.65707	5.74448	5.24816	4.35198	NA	5.84221	5.44066	6.27365	NA	-0.532962	6.11039	5.58053	5.56381	7.05943	2.8778	5.63342	6.25453	NA	5.37307	6.27822	4.12457	6.23754	0.579511
ENSMUSG00000028788	Ptp4a2	58	14		0.00653941	4.85312	5.25817	2.91306	NA	6.82109	7.40135	7.16852	NA	-0.289804	NA	1.4758	8.54931	NA	6.80472	-0.60713	NA	2.51248	6.40464	8.19336	7.69399	8.3349	7.8681	3.41145	7.7536	4.53625	5.14416	7.39195	2.7565	-1.42981	NA	0.160185	0.357814	7.82658	7.06761	8.54695	3.54278	1.85836	6.18564	5.17707	7.87288	-0.583486	4.97417	3.32416	NA
ENSMUSG00000030695	Aldoa	58	14		0.00653941	0.422301	5.89606	1.52676	NA	4.50443	6.65725	7.26418	NA	NA	5.89541	NA	7.30165	-0.0115627	7.76162	-0.60713	NA	6.72337	7.94522	6.7358	6.41823	0.303515	6.84371	2.23733	6.49305	6.6654	5.44621	5.22823	5.11775	6.95019	NA	NA	7.76604	4.70869	2.00722	4.68274	4.53072	7.76743	5.74543	8.06322	7.95498	4.32179	NA	4.78842	9.12762
ENSMUSG00000046402	Rbp1	58	14		5.07544	0.422301	6.37335	1.52676	NA	5.85959	NA	6.87851	-0.391022	-0.289804	NA	NA	6.28372	NA	NA	-0.60713	0.752711	0.0275744	NA	4.16147	5.5553	NA	7.31811	6.59102	6.85802	3.13364	2.59622	6.1419	-1.1147	2.39883	NA	4.11143	NA	5.74521	6.92306	6.1769	5.82807	5.94535	4.24873	3.93609	6.62769	6.68264	NA	NA	NA
ENSMUSG00000026547	Tagln2	59	15		0.00653941	1.8086	3.98431	2.91306	NA	7.40222	NA	4.93993	0.70759	NA	NA	1.4758	7.76501	NA	-0.324178	NA	4.9574	0.0275744	NA	5.33435	6.30189	NA	5.92263	7.24128	7.54184	0.594664	1.86111	6.11198	7.27352	5.07148	NA	NA	6.85985	7.57936	7.03224	3.0792	2.06687	5.60551	7.83486	2.53326	6.47168	7.08507	NA	6.65153	NA
ENSMUSG00000021493	Pdlim7	61	14		3.83518	1.11545	3.13826	3.6062	NA	6.12074	NA	5.7945	NA	NA	NA	1.4758	0.219938	NA	6.03799	1.87778	1.44586	5.29026	1.15536	3.36069	6.67213	NA	7.10332	5.33371	5.43609	7.65728	6.81955	6.37884	6.14018	3.71185	NA	1.41295	7.21111	5.4775	5.08433	5.65875	-0.0125699	6.24239	6.88729	3.85056	5.79889	5.8101	0.690586	5.63616	NA
ENSMUSG00000026305	Lrrfip1	57	15		0.00653941	7.32404	6.90832	NA	NA	6.71182	-2.46371	5.0978	-0.391022	6.88874	0.271397	NA	-1.3895	2.18566	NA	3.74958	NA	1.41387	5.43004	2.8346	5.65093	7.39526	6.27003	3.9259	3.50579	6.47193	-0.0848023	4.4094	6.10787	7.60439	NA	0.160185	NA	7.88116	6.49585	6.10034	6.07307	6.92677	NA	2.1278	6.86408	6.4487	3.08848	8.05238	NA
ENSMUSG00000026421	Csrp1	62	14		1.10515	1.8086	1.68916	NA	NA	4.32898	5.93176	-1.92596	NA	4.11691	2.35084	NA	6.33583	NA	5.0511	NA	NA	5.15154	6.07743	1.56893	2.60188	6.05609	2.11289	2.04317	7.37775	4.32836	4.7719	5.93959	1.08252	5.66443	NA	4.7349	5.07184	6.33603	4.17503	1.49875	3.43742	5.07724	3.75973	4.16902	2.93881	5.04233	2.48235	2.84874	NA
ENSMUSG00000060938	Rpl26	65	14		1.10515	2.8202	6.01843	NA	NA	5.58759	3.35042	4.36004	NA	NA	NA	1.4758	5.47221	NA	4.66625	7.61542	NA	NA	1.69436	3.91597	4.57992	7.00425	5.7208	5.34692	5.86801	3.83986	5.61296	5.51395	6.00817	4.82017	NA	6.83727	6.28873	4.78899	5.75005	6.13209	4.33124	5.68352	5.11574	5.77845	5.4268	3.18927	NA	5.09774	NA
ENSMUSG00000017466	Timp2	58	15		6.1948	0.422301	6.54783	NA	NA	NA	NA	6.90969	NA	5.90664	7.15178	1.4758	5.20765	NA	5.73026	2.10092	NA	3.81176	3.19844	5.66024	4.90065	NA	NA	4.9135	2.34505	5.57025	4.46486	6.27753	4.40275	4.19059	NA	5.92538	1.45643	3.96407	4.50651	6.01352	5.91035	1.41208	7.64853	4.9372	3.48242	1.49596	4.21695	7.4017	NA
ENSMUSG00000041841	Rpl37	65	14		8.03532	NA	6.21897	NA	5.40986	5.37766	4.57682	5.61094	NA	NA	NA	NA	6.17785	NA	1.1799	NA	NA	7.77776	4.92483	5.61676	5.33625	4.53762	6.05877	1.48356	5.65503	5.37659	NA	5.95747	5.97704	5.15222	NA	NA	6.35053	6.13273	6.0624	5.58832	6.8714	6.016	6.19961	6.30985	6.35957	4.91777	3.25554	4.94167	5.04542
ENSMUSG00000060143	Gm10076	65	14		4.69789	NA	1.85906	NA	NA	2.85193	1.32048	3.09792	3.76786	1.90742	NA	NA	4.08696	NA	NA	NA	NA	2.42547	2.61065	2.75456	2.65745	4.4624	3.98041	2.23733	2.99897	1.98096	NA	2.86895	3.40709	4.04665	NA	4.39429	4.59914	2.40944	4.12922	3.74249	3.45317	2.90217	2.9587	1.21151	2.99287	2.38693	1.09605	2.93212	NA
ENSMUSG00000041453	Rpl21	66	14		NA	1.52091	5.87938	1.52676	6.64282	6.58626	5.1129	6.08539	NA	5.48164	NA	1.4758	6.63274	3.07948	3.77017	NA	NA	6.26199	NA	4.78051	5.65183	NA	5.6785	3.96846	5.09576	4.41238	6.51289	6.5886	6.39573	5.43608	8.94655	NA	6.37641	3.39027	4.91909	5.69272	3.57095	5.26223	6.39105	6.15136	5.99298	6.37686	NA	4.63687	NA
ENSMUSG00000013236	Ptprs	58	15		NA	2.50174	7.43193	1.52676	NA	7.47317	4.41049	7.27927	0.70759	NA	6.26785	2.57442	3.89877	NA	6.4345	6.76121	NA	0.0275744	NA	7.37105	7.66634	0.303515	7.43237	7.78411	7.09031	7.43646	2.62325	8.36213	7.28213	7.72301	NA	7.47441	6.56237	6.55205	7.1213	6.28505	NA	5.46169	7.11975	6.84808	7.75475	7.14691	-0.00256069	7.916	NA
ENSMUSG00000026864	Hspa5	63	14		NA	0.422301	1.72553	2.21991	NA	6.39405	1.77039	6.90575	7.91446	NA	4.5055	NA	6.39664	NA	NA	5.50876	4.04855	6.95219	6.78427	6.48092	5.65363	NA	5.68632	6.8571	5.05053	6.91872	-1.69424	6.84186	6.82979	6.03298	NA	2.17509	NA	3.11912	2.84201	5.15864	NA	7.21344	6.83673	NA	7.56578	5.65288	NA	8.15862	1.96581
ENSMUSG00000032336	Nptn	62	15		NA	2.21406	8.00184	2.62538	NA	7.96017	NA	5.27521	NA	6.32893	1.37001	4.65386	3.94322	1.08705	7.35577	4.00799	NA	NA	-1.4837	6.43156	7.11274	NA	6.01598	3.48165	5.29554	6.59319	1.01381	5.84505	7.39547	7.28279	NA	1.54648	8.14062	7.50279	1.06895	NA	4.98802	6.05527	-0.0244557	2.31012	4.91853	6.42321	2.99317	6.59824	NA
ENSMUSG00000032135	Mcam	58	14		NA	3.19489	4.84695	NA	0.0917429	2.40564	6.78815	4.52766	NA	5.8819	NA	1.4758	0.807725	-0.0115627	3.77017	3.95722	0.752711	NA	3.50674	5.80961	-1.35893	NA	6.50114	7.19853	4.80398	6.71898	7.39675	7.58894	5.04016	6.32852	1.27193	NA	7.40577	NA	5.76131	6.2236	1.08604	5.83917	2.11561	4.23193	7.43222	6.6132	-0.00256069	3.33758	NA
ENSMUSG00000003814	Calr	59	14		NA	5.52217	3.29117	NA	0.0917429	4.39523	0.426659	-0.316523	NA	NA	NA	4.24839	NA	NA	NA	5.80797	NA	3.63849	-1.4837	NA	5.18138	0.303515	3.04023	2.8381	7.37574	6.32908	4.85398	5.82646	5.03377	2.35438	8.79757	2.03199	1.74411	8.01879	3.16218	6.42496	8.09786	4.72853	4.25913	NA	5.23209	6.70442	1.09605	5.34445	NA
ENSMUSG00000020241	Col6a2	56	15		NA	1.8086	4.86258	NA	7.14792	4.50443	NA	4.602	-0.391022	7.28218	2.21731	6.69616	2.80015	NA	-1.01732	0.0860169	6.26614	6.4906	NA	6.36997	3.69731	2.6061	-0.777485	3.01503	5.82629	7.68154	5.49719	4.14525	NA	5.1141	NA	5.55154	2.06256	6.9845	5.42137	1.3446	2.00233	2.84418	NA	7.64445	4.57744	4.52548	5.94024	5.06273	NA
ENSMUSG00000049517	Rps23	64	15		NA	1.52091	5.20237	NA	NA	4.89833	5.10104	5.59265	6.44952	NA	NA	9.29865	6.41475	NA	-0.324178	NA	NA	5.7009	5.17046	6.20895	4.91959	7.38438	3.99743	6.01212	2.89361	3.43763	1.86111	5.09057	6.00413	6.17807	4.44998	NA	5.34142	5.29051	5.6075	5.93719	5.59323	6.07197	5.58318	NA	5.41752	4.46957	NA	5.02891	NA
ENSMUSG00000036438	Calm2	64	14		NA	2.03174	6.39969	NA	NA	6.80816	6.65648	6.10867	-0.391022	NA	NA	NA	7.54007	NA	7.08979	6.24405	NA	6.12565	8.21467	7.34884	6.44593	0.303515	7.96533	6.26373	7.11279	5.59525	4.45636	7.71685	7.18955	6.63608	NA	NA	7.39572	5.25435	5.95343	6.78195	8.42731	6.22984	4.45004	8.51147	5.27418	7.6536	2.19466	6.92258	NA
ENSMUSG00000074884	Serf2	64	14		NA	NA	4.17098	1.52676	NA	4.27744	0.0211937	2.99402	NA	8.64584	3.31592	3.26756	5.80042	NA	4.35795	NA	1.44586	0.720722	2.42833	3.4751	3.74701	NA	4.4669	4.77475	1.6519	6.86754	6.77921	6.44628	5.08986	4.11927	NA	4.60284	5.15773	2.26634	4.5755	4.69742	2.8778	5.34268	5.78294	2.39016	4.26303	4.83039	4.39189	2.73367	NA
ENSMUSG00000024576	Csnk1a1	60	14		NA	NA	4.63749	NA	NA	6.06519	6.71658	7.15461	NA	4.22106	NA	2.16895	4.48543	0.681585	6.64326	3.50374	NA	NA	3.99694	5.21841	6.58698	2.09527	6.47137	4.19161	5.32528	4.62002	NA	6.62237	3.42859	4.35709	NA	7.34064	NA	4.42878	6.79652	5.63734	6.14547	3.45977	-1.41075	5.01817	5.24139	7.20182	5.97125	3.77368	NA
ENSMUSG00000047126	Cltc	64	15		3.09758	1.52091	7.61193	1.52676	0.0917429	3.33435	4.76757	5.97319	NA	5.85008	NA	1.4758	NA	NA	3.24536	7.00372	NA	2.42547	5.31424	6.73787	6.36441	NA	7.62362	5.88569	5.14374	7.96846	7.57172	7.6583	7.36604	5.5162	NA	6.62866	4.45216	5.59442	3.73926	6.18747	NA	7.25689	2.94596	5.43834	5.44055	7.89184	2.70549	4.54555	NA
ENSMUSG00000030717	Nupr1	61	15		1.10515	2.72489	6.84438	3.47267	NA	7.41877	-2.46371	6.75624	3.82849	NA	8.52123	NA	8.14466	1.08705	NA	8.25365	1.44586	0.0275744	-1.4837	6.41954	7.79118	NA	7.132	8.12245	4.31806	6.63373	7.16768	7.424	8.13351	NA	NA	6.12119	6.49446	7.06689	7.78446	6.72334	6.95062	7.17374	7.73601	NA	6.86298	7.07403	NA	NA	NA
ENSMUSG00000024501	Dpysl3	59	15		0.00653941	4.65641	5.59375	2.21991	NA	4.82323	-0.266488	7.98162	NA	4.054	2.06316	NA	NA	NA	NA	6.04573	NA	1.41387	NA	4.96405	6.26959	5.03971	-1.47063	4.56317	2.58346	4.33233	5.41564	5.81193	7.02182	5.62118	NA	NA	NA	5.31998	6.42919	4.45068	0.903721	7.02086	7.77201	6.41414	3.18393	5.71822	3.5238	7.22695	NA
ENSMUSG00000079111	Kdelr2	57	15		0.00653941	2.61953	7.34347	1.52676	NA	7.32676	NA	5.20893	NA	0.403343	NA	NA	6.1973	1.08705	NA	-0.60713	1.44586	0.0275744	5.11481	6.42663	6.49506	0.303515	6.3822	8.39692	6.2274	-0.503948	7.90564	7.19124	7.07121	7.10208	NA	NA	7.14114	5.4775	7.50046	7.63955	7.84026	7.49472	5.77084	6.62983	6.85009	4.84805	NA	6.92664	0.579511
ENSMUSG00000049313	Sorl1	56	16		3.14203	2.03174	6.14265	1.52676	NA	NA	7.59998	7.13065	-0.391022	4.63745	NA	6.1943	6.25158	NA	4.29588	4.22118	5.76335	NA	NA	6.73268	7.19815	0.996662	6.62771	8.3873	3.13	6.77053	6.1278	4.25525	6.77101	5.85638	4.10514	3.22824	5.89711	5.09047	-1.12828	4.08544	1.93334	0.836714	2.83775	3.40873	3.48242	6.50659	5.02788	1.09954	NA
ENSMUSG00000060680	Gm8894	51	15		0.00653941	0.422301	1.48437	NA	0.0917429	2.15878	1.52527	0.782089	NA	1.31963	NA	NA	2.04449	NA	1.06212	0.779164	NA	NA	1.69436	1.36826	1.12597	NA	2.26704	1.19588	2.13147	1.00013	1.2502	2.05802	1.18789	1.0551	NA	1.66426	1.96725	1.08769	1.17431	1.05691	1.59687	1.03738	2.1446	NA	1.51477	1.43142	1.09605	0.811854	1.27266
ENSMUSG00000022812	Gsk3b	60	15		4.04959	4.56544	6.76109	NA	NA	7.98124	6.49983	7.33317	2.38157	-0.289804	0.271397	2.57442	5.53708	NA	5.45037	NA	NA	5.63705	7.73173	7.56358	6.92507	NA	8.11272	6.75013	8.00131	4.04465	NA	7.56335	7.15224	6.70671	NA	4.40151	7.3636	6.28411	5.76436	6.86572	NA	7.56601	-1.41075	6.795	4.3879	7.18906	3.98642	7.49521	NA
ENSMUSG00000040225	Prrc2c	58	15		5.78109	0.422301	4.10706	NA	NA	3.29661	0.3695	5.24185	0.70759	5.54208	0.271397	NA	-0.00320568	NA	7.86034	NA	4.1867	4.20196	1.81214	4.53233	5.79373	NA	6.00867	2.73632	5.30156	5.11464	7.70133	6.01526	3.43918	6.60482	NA	3.65669	2.37272	4.40188	7.54899	4.98656	3.74863	4.74205	3.46445	5.87022	6.15397	4.1439	5.1214	5.58536	NA
ENSMUSG00000017969	Ptgis	61	15		5.81768	1.11545	5.93872	NA	NA	5.94751	-2.46371	4.14015	NA	5.20736	4.9899	1.4758	7.95108	NA	NA	7.32415	NA	4.12192	NA	4.60912	3.81439	5.28025	6.60215	7.83597	5.50532	5.44539	2.1344	5.41448	5.33735	7.81821	NA	8.5467	4.46869	7.71623	4.36889	2.29368	5.58585	5.76638	5.11867	7.18722	6.99252	7.03181	NA	6.85607	NA
ENSMUSG00000009927	Rps25	61	15		2.30912	1.11545	5.31794	NA	NA	6.12983	5.87435	5.13709	NA	NA	NA	1.4758	5.43379	NA	4.12434	-0.60713	NA	2.59252	5.75552	5.68427	6.05081	NA	5.84658	6.37766	6.51944	NA	3.52612	6.45324	6.04381	5.8598	NA	-0.532962	6.89957	5.56928	4.62429	5.86729	5.25786	5.79254	6.06289	-0.174788	4.73672	4.64494	NA	5.84772	NA
ENSMUSG00000017707	Serinc3	54	15		0.699687	4.08586	6.17196	NA	NA	1.98443	6.6436	4.83097	NA	NA	NA	NA	2.73763	-0.0115627	0.0812875	-0.60713	0.752711	NA	2.75041	5.35725	6.17182	NA	3.74972	5.92915	3.99961	4.24532	5.02356	6.60926	6.72404	6.93377	NA	-0.532962	3.44886	6.56989	-0.0296664	7.17256	5.89823	5.7461	7.12409	2.53326	4.63	2.63539	1.60688	5.79888	NA
ENSMUSG00000030067	Foxp1	57	15		2.49145	7.40051	6.7106	NA	NA	3.09879	6.25544	0.0199493	NA	NA	NA	NA	-1.3895	NA	-1.01732	1.00231	2.83215	NA	NA	6.20719	5.01097	1.68981	4.56245	6.87889	2.34505	7.2595	6.63373	5.31612	4.3014	2.75985	NA	5.14721	0.357814	7.68739	6.24823	3.90311	NA	3.78115	4.60052	0.923824	6.10288	6.97503	7.72277	6.94272	1.67812
ENSMUSG00000002107	Celf2	58	16		2.57149	1.8086	5.99423	NA	NA	7.10953	NA	5.89207	NA	1.78964	NA	2.8621	6.28326	NA	2.0272	7.97003	2.36215	1.63701	NA	4.56467	7.79933	0.996662	6.39762	7.25383	3.57559	5.3191	7.25603	6.42589	5.82067	7.83455	NA	3.20471	4.17553	5.5579	6.1995	5.48375	NA	6.64619	0.668691	2.71558	6.11994	5.43996	6.13948	1.72814	NA
ENSMUSG00000084817	Gm5526	55	15		0.00653941	NA	1.65142	NA	NA	2.27211	1.61382	1.71163	NA	1.78964	NA	NA	1.74599	NA	2.64624	1.95782	NA	1.12619	1.69436	1.87909	1.03896	NA	1.93056	1.7067	1.57186	1.84743	1.67306	2.46349	1.77567	1.66123	NA	1.66426	2.14957	0.800007	2.12982	1.85542	1.24019	1.68401	2.05499	1.43465	1.72241	1.61374	2.48235	0.811854	NA
ENSMUSG00000008683	Rps15a	58	15		NA	0.422301	-1.60667	2.21991	5.08218	4.43297	4.83608	5.97208	5.89311	-0.289804	1.88084	NA	NA	NA	NA	NA	0.752711	NA	NA	5.30444	5.33253	0.303515	5.93365	6.01616	4.87385	3.75873	3.28937	5.95493	5.44066	5.98054	NA	6.15664	5.90883	4.03213	3.48684	5.86819	6.68631	3.96737	6.15969	NA	4.30641	5.57243	NA	3.97592	NA
ENSMUSG00000096956	Snhg18	58	15		NA	1.11545	4.35175	1.52676	3.7553	5.53432	0.671781	5.91199	-0.391022	-0.289804	NA	NA	3.85752	NA	-1.01732	-0.60713	NA	NA	5.86875	5.54094	5.62347	NA	NA	5.39057	6.25553	0.594664	5.76279	6.38958	5.98533	7.27353	NA	2.72513	5.06283	5.22485	6.54634	6.54033	6.29279	6.39311	8.02943	7.57669	6.29131	-0.583486	3.88926	4.83721	7.84144
ENSMUSG00000025393	Atp5b	58	15		NA	4.85312	0.185085	2.62538	6.23163	6.89322	-1.3651	6.29094	NA	2.75472	NA	2.16895	1.70154	9.24947	7.04164	4.52277	NA	NA	7.9545	4.58714	7.22881	3.59935	-0.777485	NA	2.52094	3.43763	7.19079	6.72617	3.14798	6.12714	NA	NA	2.30372	6.58946	4.00162	5.49695	8.22	4.58752	6.64123	7.5567	2.44633	0.920591	NA	1.58504	NA
ENSMUSG00000019997	Ctgf	63	15		NA	4.94409	4.75635	4.35998	0.0917429	2.60347	NA	6.18866	1.68842	6.33824	NA	10.2977	2.22142	NA	NA	5.97628	NA	NA	NA	4.68043	6.58361	5.4909	5.57514	6.89576	4.48511	7.62861	7.52516	7.01385	NA	3.38237	NA	4.96421	7.35221	4.55342	5.112	7.32811	7.80847	6.12048	4.40636	6.66254	7.91016	5.86303	NA	7.21045	NA
ENSMUSG00000055302	Mrfap1	57	15		NA	1.52091	-0.913527	2.21991	NA	7.06613	6.40639	6.21202	NA	3.86908	3.04399	NA	NA	NA	5.18521	NA	0.752711	4.38428	5.93448	7.11695	6.16076	0.303515	7.17495	7.04472	7.68296	4.64064	-1.69424	6.85536	7.03663	7.16896	NA	0.160185	6.502	2.72182	7.14173	7.32327	2.66158	5.41486	6.56103	4.73049	6.45642	6.24847	NA	7.0599	NA
ENSMUSG00000016559	H3f3b	62	15		NA	6.19374	7.5205	1.52676	NA	7.05871	7.70839	7.85429	NA	NA	0.271397	NA	5.38358	NA	4.87708	3.08175	NA	NA	3.74741	5.95323	7.29846	NA	6.23688	4.1046	3.32106	4.33629	4.90427	7.24855	7.90774	7.46459	1.27193	5.61551	6.15235	5.72847	4.47752	6.72142	3.80514	7.3771	5.96763	5.98642	4.57022	6.33916	6.05422	7.74414	NA
ENSMUSG00000019370	Calm3	63	15		NA	6.43111	5.7165	1.52676	NA	2.49525	1.36493	4.79063	NA	NA	NA	NA	3.12136	7.98341	3.23117	NA	NA	NA	3.68679	3.56549	1.75458	0.303515	4.67141	6.84544	3.79648	2.51648	2.33111	4.10572	4.57903	3.39047	NA	7.87464	1.2741	2.50476	NA	3.45481	3.89945	2.16585	4.1652	1.90465	6.2939	3.41471	NA	3.56339	NA
ENSMUSG00000040170	Fmo2	58	15		NA	0.422301	6.5151	NA	4.00377	7.29034	NA	8.0389	0.302125	4.14101	5.01633	1.4758	8.37121	-0.0115627	-1.01732	NA	4.12001	8.13198	NA	7.41957	7.45145	0.303515	7.94363	NA	5.42378	7.59257	8.71775	6.05047	6.10714	-0.736662	6.16977	3.52748	5.45768	5.38327	6.31947	6.72871	6.61083	8.34025	6.2999	NA	6.43979	7.01566	6.51067	NA	NA
ENSMUSG00000021870	Slmap	63	15		NA	1.8086	7.69232	NA	0.0917429	7.86123	NA	4.32208	7.59174	NA	NA	NA	NA	-0.0115627	NA	8.08536	NA	5.82363	7.65633	7.46858	5.88422	5.73286	7.15128	6.31586	8.83507	6.25705	4.48784	7.67457	3.85511	6.84531	NA	6.57118	6.83325	4.62502	5.74902	7.44697	6.62796	7.71744	8.11622	3.9996	5.18423	6.62103	7.73984	7.10219	4.58684
ENSMUSG00000027620	Rbm39	61	16		NA	0.422301	2.32515	NA	NA	6.73225	1.57934	3.198	3.76786	NA	NA	NA	-0.00320568	NA	7.20952	2.22608	NA	NA	6.98996	5.18231	6.12684	NA	6.71193	2.93048	3.89914	6.80258	1.07835	6.13873	5.67877	3.62005	NA	8.47551	5.80023	5.08589	4.95394	5.54305	3.20631	2.68254	4.33545	3.51409	5.58051	5.12694	5.15649	6.53544	NA
ENSMUSG00000060126	Tpt1	61	15		NA	0.422301	5.70053	NA	NA	5.33517	4.75666	6.45884	NA	4.65896	7.98563	NA	5.84468	5.90194	NA	NA	8.37733	NA	6.06854	5.05714	5.86837	1.40213	5.23133	3.79857	6.41801	3.51244	3.2036	5.54883	6.36798	5.75482	NA	6.39067	3.95513	6.15265	6.76716	5.21926	6.33131	6.14112	5.0302	2.22311	6.29648	3.98606	0.690586	6.04652	NA
ENSMUSG00000036570	Fxyd1	62	15		NA	0.422301	4.57541	NA	NA	-1.06009	5.4987	4.66845	NA	5.66344	6.87399	NA	5.07197	NA	5.87735	6.99327	2.13901	NA	5.54006	3.86239	3.01682	NA	5.14944	6.89241	6.46283	3.18493	5.14524	6.82499	5.48653	5.68577	1.96508	NA	0.763279	2.90007	5.42423	5.26986	6.22184	3.93781	6.51187	3.69641	6.03572	6.14932	4.05788	5.00403	NA
ENSMUSG00000018326	Ywhab	62	16		NA	8.27629	4.26826	NA	NA	4.59239	5.32574	5.57069	NA	3.98686	3.36244	NA	2.10701	NA	2.44841	2.52836	NA	7.85162	3.84418	6.53051	5.44179	NA	3.67686	4.19161	4.94774	6.19494	5.80574	3.39631	4.90875	4.92976	NA	0.160185	7.47866	2.76945	4.7606	6.99592	6.74727	3.2142	NA	NA	2.41556	5.04593	5.40012	4.779	5.45471
ENSMUSG00000052310	Slc39a1	63	15		NA	1.11545	5.85898	NA	NA	5.80788	4.23825	6.21581	NA	NA	NA	2.16895	5.62442	NA	3.99996	NA	0.752711	3.35978	4.10355	6.2801	4.8436	NA	5.60939	6.785	5.7411	5.10735	5.18306	4.24828	5.71076	6.63734	NA	NA	5.11571	5.87205	6.57337	5.38911	4.97446	5.75993	6.15711	6.00936	6.68613	6.5045	NA	5.84664	0.579511
ENSMUSG00000008348	Ubc	62	15		NA	2.21406	5.7872	NA	NA	1.83028	8.04581	5.90843	NA	NA	NA	NA	6.76987	0.681585	7.11597	-0.60713	NA	3.52408	3.48612	3.72492	6.66805	NA	5.67456	4.79319	6.29703	7.21073	4.20839	4.66993	6.00978	7.02593	NA	-0.532962	4.84645	5.28864	6.00741	NA	7.06956	4.20783	5.27261	4.05932	1.94556	6.02113	2.30002	7.87988	3.41272
ENSMUSG00000062997	Rpl35	64	15		NA	NA	4.30412	1.52676	5.46702	4.0275	1.24986	3.19203	NA	NA	NA	NA	5.05145	NA	NA	NA	NA	2.66663	4.48501	4.79866	3.69731	4.44665	3.9761	2.77141	4.73593	NA	1.44125	3.86015	4.87926	4.30676	6.78938	5.08744	4.17553	4.30155	4.04787	4.78662	5.51089	4.17682	5.00761	NA	1.78304	4.57269	NA	4.18488	2.77674
ENSMUSG00000084289	Gm6977	63	15		NA	NA	3.40396	NA	2.03765	3.35875	2.18068	3.50338	NA	0.403343	NA	NA	3.22562	1.37473	3.04312	NA	NA	0.0275744	2.82037	2.75456	3.19494	NA	3.11434	3.35536	4.91295	2.60957	2.51045	3.77407	3.53926	3.17536	NA	1.2588	2.60911	3.16713	4.11347	3.75753	1.37372	3.1054	3.78221	2.31012	2.88165	3.41471	NA	4.13809	NA
ENSMUSG00000031024	St5	61	16		NA	NA	4.29869	NA	NA	4.86416	4.21463	4.3984	NA	NA	NA	1.4758	7.83907	NA	5.84439	5.50434	NA	3.9594	NA	4.34719	4.38247	NA	6.93786	5.48633	7.06045	5.97763	3.82321	5.77767	5.8929	4.91055	NA	0.160185	2.80016	3.99868	4.60182	6.26214	4.07341	3.25461	3.65815	7.25888	8.04352	7.59009	7.10895	6.69425	0.579511
ENSMUSG00000020612	Prkar1a	59	16		NA	NA	NA	1.52676	6.88745	5.60686	0.308876	5.23489	NA	NA	NA	7.11771	7.71515	-0.0115627	7.06415	1.47231	NA	5.26932	6.76692	NA	3.69731	8.10081	2.26704	3.29594	2.75051	4.70827	6.34266	4.27587	5.77794	7.7043	NA	3.86149	4.94278	6.81738	7.07694	6.87303	5.2757	6.30196	8.41229	3.19251	3.30653	3.06717	0.690586	5.66648	NA
ENSMUSG00000021186	Fbln5	59	16		0.699687	1.8086	7.28291	3.92466	4.59155	6.53025	NA	7.41409	NA	7.71389	NA	NA	5.12965	-0.0115627	NA	-0.60713	7.90106	NA	NA	NA	3.66495	0.303515	3.04023	4.38772	5.83571	4.74308	4.68588	6.09888	6.80756	6.35508	NA	7.99517	8.39939	7.69265	6.39628	5.62126	2.47234	5.25555	6.18564	2.39016	6.78303	7.53144	1.7892	7.31139	1.27266
ENSMUSG00000057604	Lmcd1	55	16		1.10515	0.422301	6.17279	2.91306	6.79001	2.23574	NA	5.43351	NA	2.88825	NA	NA	NA	NA	-1.01732	-0.60713	8.45527	NA	3.51352	7.05298	-0.953467	NA	-0.777485	7.12679	5.88601	4.62002	7.61123	5.42532	6.4716	6.09852	NA	4.89638	8.30213	8.01402	6.6727	7.42415	1.49151	4.42331	4.59314	3.6094	2.47618	5.69222	NA	6.03939	0.579511
ENSMUSG00000070923	Klhl9	52	16		3.72011	0.422301	5.49253	4.29935	NA	8.3982	5.60938	7.201	-0.391022	5.9208	0.964545	2.16895	8.23242	NA	6.19497	0.0860169	NA	NA	7.05799	6.5286	4.95733	0.303515	7.13109	7.55977	7.90736	-0.503948	6.67954	7.79258	0.964742	3.00101	NA	NA	9.2074	7.22677	-1.12828	7.06981	NA	7.49501	6.09529	NA	NA	7.58995	-0.00256069	6.8768	NA
ENSMUSG00000024049	Myom1	59	17		2.83975	4.81675	4.80185	1.52676	NA	7.3455	-2.46371	4.00628	NA	4.41973	NA	NA	NA	NA	5.40104	0.0860169	NA	3.49331	3.52694	4.25244	3.48918	NA	6.89318	NA	4.95342	7.64868	5.08454	5.07233	6.50894	6.55261	NA	7.48369	5.69535	4.63226	4.80397	6.97611	3.52839	NA	5.04287	4.30255	2.71102	6.03458	5.37734	4.06352	NA
ENSMUSG00000008682	Rpl10	59	16		0.00653941	3.31267	6.25119	1.52676	NA	6.20253	3.28249	6.3484	NA	NA	NA	NA	6.62814	-0.0115627	4.52394	-0.60713	NA	NA	6.33353	7.27241	6.48688	NA	7.11497	4.92157	6.82892	5.90211	NA	6.72146	6.99543	6.04949	NA	7.48829	6.26454	2.53461	6.15173	1.49875	2.00233	6.43143	5.73129	NA	6.26504	6.22666	NA	5.68195	0.579511
ENSMUSG00000031825	Crispld2	57	16		4.78566	4.33432	6.93189	NA	0.0917429	-0.366947	4.82248	6.81789	3.07471	7.00117	5.79286	NA	7.13942	NA	7.4764	7.72614	9.13683	1.12619	7.5327	6.59222	6.75778	NA	2.70375	1.01355	5.94866	3.74455	3.26159	3.0921	6.13948	6.74799	NA	5.63455	6.197	8.49037	NA	4.03017	2.69548	6.29251	-1.41075	NA	5.77528	-1.27663	3.13293	4.86942	NA
ENSMUSG00000037805	Rpl10a	53	16		0.00653941	0.422301	4.01373	NA	3.55748	1.71249	2.67795	5.38459	NA	NA	0.271397	NA	4.67196	NA	2.20155	NA	NA	NA	0.818889	5.19691	4.42181	NA	4.81908	NA	3.51777	6.13984	-1.69424	3.97678	4.92555	5.13122	NA	4.03139	5.17406	4.12624	5.70905	5.14196	4.65087	5.26355	4.61512	NA	3.04417	0.109661	5.39107	4.88656	6.45444
ENSMUSG00000054766	Set	59	16		0.699687	1.52091	1.82731	NA	NA	7.62227	6.92778	6.59363	NA	8.1874	0.964545	1.4758	4.8909	-0.0115627	0.774435	3.28469	1.44586	NA	7.01533	6.61587	6.55056	NA	7.29779	3.6668	2.48815	7.50209	NA	3.82873	4.17357	7.23925	NA	-0.532962	3.30225	5.916	7.39589	7.32559	1.24019	6.67087	4.88082	NA	NA	5.49873	5.08504	7.42524	NA
ENSMUSG00000005611	Mrvi1	58	16		0.699687	1.11545	6.22136	NA	NA	6.92096	4.36608	7.46487	NA	8.63724	NA	1.4758	-1.3895	NA	6.25992	2.76017	2.13901	NA	6.1152	6.95634	6.54059	6.10261	5.58122	5.74624	5.42555	6.15535	7.1238	7.21204	5.57241	4.73351	NA	7.66925	2.6604	5.34684	2.86071	6.53058	NA	3.19337	2.17277	NA	5.35008	7.61033	3.78163	NA	NA
ENSMUSG00000020029	Nudt4	58	16		5.36313	4.25094	2.17752	NA	NA	6.63884	1.63063	6.87521	NA	2.01278	NA	NA	4.48824	NA	6.31504	4.9223	NA	5.72131	4.98089	0.780477	5.60426	5.74159	2.08472	4.50398	1.57186	6.10876	3.26159	2.42093	3.08999	6.42883	NA	3.07796	4.31863	4.7859	1.51078	2.97056	4.10647	3.20384	3.79326	0.518359	3.66832	5.38778	5.23919	NA	5.62937
ENSMUSG00000032911	Cspg4	53	17		6.11133	1.11545	1.22654	NA	NA	-1.06009	NA	3.15544	0.70759	NA	NA	NA	NA	NA	NA	3.17706	NA	6.11207	-1.4837	2.42914	3.30451	NA	6.48759	7.00302	3.05724	7.01194	7.55185	4.64673	2.41166	5.34898	4.10514	5.27518	-0.335333	5.66626	4.79865	4.01298	-0.705717	3.55947	4.61994	4.32502	2.20792	1.36242	6.10446	-0.979906	NA
ENSMUSG00000070436	Serpinh1	56	16		5.92543	5.67457	3.40396	NA	NA	2.85193	NA	4.16761	NA	4.41973	6.02397	NA	2.88717	NA	NA	NA	NA	NA	2.04266	4.30684	4.57331	0.303515	2.29057	4.07694	5.29353	3.70818	3.81919	4.55329	-1.1147	4.7707	1.96508	3.20471	NA	5.96289	5.19787	1.16227	3.1861	1.89759	5.80081	0.518359	4.51434	4.73952	2.07688	5.67167	NA
ENSMUSG00000022565	Plec	48	18		4.04959	NA	6.63819	NA	NA	4.23321	7.62293	7.72489	NA	7.65752	NA	NA	3.4857	NA	0.0812875	1.47231	NA	NA	6.06644	8.04226	4.4295	0.996662	-0.37202	5.80769	3.51777	5.29059	-0.595628	5.70868	2.87428	NA	6.38992	-0.532962	-0.335333	6.78939	7.30532	5.52154	1.37372	5.81956	-1.41075	7.6266	7.60921	7.41485	NA	7.33835	0.579511
ENSMUSG00000052911	Lamb2	56	16		7.65146	NA	NA	2.62538	NA	NA	5.93267	6.69757	NA	0.403343	4.97188	NA	NA	-0.0115627	2.11817	8.1715	6.82114	NA	-1.4837	7.09909	4.24687	1.40213	3.5198	-0.595884	7.2723	6.54139	4.32921	5.03483	7.00142	4.83549	NA	4.121	7.61093	5.42987	1.17431	7.16838	4.57749	2.60978	7.0974	NA	4.15383	3.79854	4.23155	6.58589	NA
ENSMUSG00000032294	Pkm	55	17		NA	3.36674	3.24536	1.52676	0.0917429	3.03425	-1.07742	6.83512	NA	2.96829	0.271397	NA	1.09541	NA	-0.324178	NA	NA	NA	0.914199	6.34653	7.30659	NA	6.70125	2.04317	2.58346	7.92976	6.83389	5.58805	7.00589	2.90092	NA	5.10895	3.96873	NA	3.0306	NA	6.95581	7.16564	5.06314	5.6243	6.28806	2.76642	4.81772	6.11847	1.27266
ENSMUSG00000021270	Hsp90aa1	62	16		NA	4.64181	5.34701	2.21991	3.72933	NA	NA	6.05816	NA	6.38096	NA	NA	NA	NA	7.11802	5.45898	6.38033	4.33164	5.66857	3.44771	0.145145	3.59935	5.91398	6.71199	5.01121	3.97339	6.07345	5.18807	-0.421553	7.87439	NA	6.80852	6.4923	5.18411	NA	1.49875	4.63662	5.76959	3.45678	2.65842	6.09186	3.18927	6.43519	6.72985	NA
ENSMUSG00000020644	Id2	59	16		NA	2.21406	7.83636	2.21991	NA	7.44927	8.21222	7.67534	-0.391022	1.50196	NA	NA	4.37882	NA	6.17033	-0.60713	0.752711	NA	6.22021	7.14763	8.14098	NA	7.33519	7.75289	5.63803	7.69867	NA	8.28604	4.73174	8.07126	NA	3.61017	7.17291	7.47246	6.69256	1.42464	-0.705717	4.29198	5.08904	7.13576	4.3251	NA	NA	7.77473	9.53857
ENSMUSG00000034353	Ramp1	61	16		NA	6.3385	7.37274	2.21991	NA	3.62204	0.532019	3.51212	NA	9.2395	NA	6.66319	5.77445	NA	6.27092	NA	1.44586	NA	NA	4.90114	5.35645	2.24942	5.75339	4.75122	6.01745	7.29211	2.98789	5.50602	2.1434	6.19627	NA	NA	6.03969	5.53474	3.41502	7.19847	3.54278	6.35372	6.32381	7.26477	5.51085	6.49317	1.38373	7.36721	5.55624
ENSMUSG00000015656	Hspa8	62	16		NA	1.8086	1.38906	2.21991	NA	3.06704	5.81852	6.33453	NA	-0.289804	NA	NA	NA	NA	NA	7.69761	NA	7.71877	7.54668	5.93838	6.53966	NA	7.64792	5.32301	6.71059	5.57484	NA	6.41233	5.46594	6.76993	NA	7.65378	6.52742	6.60414	7.09293	6.02673	5.30555	6.4076	6.51187	-0.174788	6.82304	5.42163	NA	8.2561	2.77674
ENSMUSG00000042323	Pbrm1	57	16		NA	2.50174	7.11117	1.52676	NA	3.51462	6.41269	1.25209	NA	NA	0.271397	NA	7.8114	NA	7.69724	8.66327	NA	NA	2.61065	6.51447	3.8368	NA	4.51078	3.21078	8.34236	6.58613	-1.00109	4.89856	4.12705	NA	3.66982	6.99052	7.43742	6.67821	NA	6.23118	6.41554	2.48964	2.48107	NA	4.95371	6.39239	0.690586	NA	NA
ENSMUSG00000058546	Rpl23a	60	16		NA	1.11545	3.37693	2.21991	NA	3.29661	1.85378	4.01421	NA	NA	NA	4.30902	4.10356	6.34107	NA	NA	NA	3.24645	3.49304	3.14133	3.62809	NA	3.88595	3.01503	3.70207	2.2041	2.60982	4.05612	3.99125	3.72925	NA	3.18061	4.98768	0.954158	3.81336	2.3562	4.66026	3.38442	3.93158	NA	4.04357	-0.583486	NA	3.77368	NA
ENSMUSG00000037706	Cd81	59	16		NA	4.25094	8.28878	2.21991	NA	2.7241	NA	6.61768	NA	7.19288	4.36574	1.4758	NA	-0.0115627	4.01963	-0.60713	1.44586	0.0275744	4.19306	5.3634	7.61607	0.303515	7.17478	4.6136	6.41539	8.14576	7.53512	6.22662	NA	6.75303	NA	NA	NA	5.15458	7.75882	7.21882	5.68284	6.64785	NA	5.2848	7.36742	5.9452	1.38373	7.57381	NA
ENSMUSG00000028207	Asph	57	16		NA	3.19489	7.08867	3.6062	NA	6.16028	NA	-0.827349	NA	1.65611	NA	8.41409	NA	NA	1.92711	3.38185	2.36215	NA	3.18913	2.00425	0.720509	NA	5.67377	4.93355	7.25742	3.41803	4.94433	4.39138	6.23196	6.10013	NA	0.160185	6.49554	7.071	2.23902	6.16286	5.4618	3.98182	NA	3.7955	3.46068	8.58285	4.02279	0.118706	NA
ENSMUSG00000017404	Rpl19	59	17		NA	1.11545	4.90804	2.21991	NA	NA	3.1603	5.84847	NA	-0.289804	NA	NA	-0.290888	4.67057	2.62026	NA	NA	5.58826	5.89406	5.33013	5.28616	NA	5.57078	1.80201	2.26501	0.189199	6.39769	5.82646	6.34233	5.58859	NA	3.93295	4.3742	5.56928	5.37301	5.51384	6.41149	5.34022	4.37308	NA	6.62491	5.17067	NA	5.28919	0.579511
ENSMUSG00000021171	Esyt2	55	17		NA	0.422301	3.34915	NA	3.67526	4.94132	-0.854275	3.90592	NA	3.14418	3.56723	1.4758	NA	NA	6.22976	7.3511	NA	0.0275744	3.39911	7.86252	NA	NA	6.11516	5.24766	5.22252	7.56649	NA	7.7616	6.40119	7.6745	NA	6.20519	-0.335333	7.31497	5.73029	-0.447163	7.13223	1.1244	-0.0244557	3.51409	2.38381	6.36397	6.44949	7.88498	NA
ENSMUSG00000007670	Khsrp	61	16		NA	3.55779	1.65142	NA	0.0917429	3.6935	5.16626	2.40477	NA	2.75472	NA	NA	2.0117	NA	NA	3.7236	NA	NA	4.56839	4.86477	3.78565	NA	4.5791	4.44754	4.24024	2.69473	6.09023	4.77023	3.33965	4.17966	NA	5.50012	NA	4.28636	3.24117	2.95403	4.49829	4.2342	3.20437	4.39992	4.34799	0.332804	2.30002	4.3134	NA
ENSMUSG00000025508	Rplp2	62	16		NA	1.11545	4.77683	NA	4.96694	5.40916	4.87712	2.51669	NA	NA	5.19138	1.4758	6.22234	NA	5.96461	NA	0.752711	NA	7.42175	5.11384	4.57464	6.64211	5.75993	5.05309	6.03489	4.04465	NA	6.71969	4.10566	5.67104	1.27193	NA	6.5368	5.09275	6.53325	5.42355	4.81174	5.7279	4.94362	NA	3.39247	3.34834	NA	4.3134	8.0828
ENSMUSG00000027712	Anxa5	57	16		NA	1.11545	5.12195	NA	7.24479	-1.06009	5.59113	1.47524	NA	NA	0.271397	NA	7.61541	-0.0115627	4.03253	5.59945	1.44586	0.0275744	NA	5.54094	5.32942	1.40213	7.31414	7.71993	6.81449	3.69325	8.13199	1.77034	3.11941	5.62637	NA	NA	NA	8.21949	3.30254	NA	5.624	1.97169	7.25934	3.04409	7.40301	7.46785	2.70549	7.30561	NA
ENSMUSG00000070493	Chchd2	61	16		NA	1.11545	1.22654	NA	NA	0.549344	2.8346	5.24876	NA	5.56813	NA	NA	3.84161	NA	5.7125	0.491482	8.74532	2.73562	4.93467	5.06268	3.92427	NA	4.53818	2.39985	2.99897	-1.1971	3.53151	5.36765	4.68742	5.32129	NA	NA	5.6205	2.83689	5.48645	4.1729	6.5234	5.58839	2.73238	4.60434	4.95618	3.38681	1.38373	4.9939	NA
ENSMUSG00000071415	Rpl23	60	17		NA	6.22139	4.77852	NA	NA	5.17039	5.77509	5.13366	NA	NA	3.67259	NA	6.56908	2.29102	2.16073	2.33731	NA	6.21378	5.05733	5.11907	4.22268	2.6061	5.7102	1.01355	5.46027	4.79187	NA	4.21991	5.43065	3.90291	NA	6.43401	6.67317	5.61894	5.37301	5.96875	6.03952	5.37408	NA	NA	2.12788	4.1872	NA	4.85782	NA
ENSMUSG00000034994	Eef2	61	17		NA	6.76089	4.71229	NA	NA	4.40374	NA	5.33456	7.5842	7.20184	NA	5.03115	NA	NA	3.86548	6.84643	NA	6.26785	4.6497	4.36954	4.19014	NA	4.25622	3.91498	6.09817	6.66	5.82328	5.13764	4.2652	1.27824	NA	3.87376	5.43611	0.10686	NA	2.38605	NA	3.83799	2.17277	5.92553	4.40514	3.96511	NA	4.7631	NA
ENSMUSG00000031273	Col4a6	55	16		NA	NA	7.36731	1.52676	NA	3.24397	-1.77057	3.01568	2.49935	NA	NA	1.4758	6.94809	NA	5.13753	0.0860169	NA	NA	4.92483	5.76134	6.28814	NA	4.03063	NA	1.97732	2.69473	NA	5.98493	4.44598	5.85501	NA	8.48112	7.73432	5.52739	4.07022	4.57012	-0.0125699	-1.36051	1.22831	4.07371	3.04417	2.63539	6.59048	2.31593	NA
ENSMUSG00000061787	Rps17	60	16		NA	NA	4.09377	1.52676	NA	2.62879	4.7683	5.46422	NA	NA	NA	NA	5.92505	NA	0.774435	4.39008	6.18206	0.720722	5.23652	4.84092	2.49122	8.76857	5.36777	4.44754	3.70207	1.28781	NA	4.70597	4.87175	2.98903	5.73784	NA	5.01653	1.08769	5.39234	5.35041	6.08213	5.64255	5.083	4.16902	4.9853	2.48457	4.93191	5.75943	0.579511
ENSMUSG00000008668	Rps18	62	16		NA	NA	4.80678	NA	4.68686	5.83458	3.04972	6.13173	2.44219	NA	3.31592	NA	1.0084	NA	3.83471	NA	NA	1.12619	1.28889	5.66479	6.37036	0.303515	5.97945	NA	5.59721	NA	5.48201	6.67191	5.08784	4.32909	NA	NA	2.49788	0.800007	5.47159	6.58855	6.0145	5.39874	4.44145	3.29095	2.56074	5.49301	NA	6.3001	NA
ENSMUSG00000081239	Gm11836	30	16		NA	NA	1.33776	NA	NA	1.77312	0.244337	1.01848	NA	1.50196	NA	NA	1.44371	NA	0.0812875	-0.60713	NA	0.0275744	1.22435	-0.828961	1.08341	NA	1.70742	0.502728	1.6519	1.00013	0.608345	1.68333	0.83121	1.70568	NA	0.160185	1.74411	0.800007	0.258016	0.469128	2.38533	0.836714	1.7673	0.518359	1.25241	1.02595	-0.00256069	1.65915	NA
ENSMUSG00000075014	Gm10800	45	19		8.15643	6.28309	1.2837	1.52676	0.0917429	5.2259	2.84949	4.53238	6.26827	3.14418	5.98182	4.04075	1.09541	3.652	3.77847	4.52867	1.44586	1.63701	1.34952	4.09102	3.70682	2.70141	-0.777485	1.7067	3.23009	5.55284	3.11794	5.64674	5.37602	1.70568	NA	4.09201	NA	0.954158	1.17431	0.469128	NA	NA	NA	NA	NA	-0.583486	0.690586	2.65768	NA
ENSMUSG00000025351	Cd63	60	17		5.82365	1.11545	7.05963	2.62538	2.03765	5.53569	6.00995	6.49538	NA	6.10546	NA	NA	6.78012	NA	4.43371	2.22608	NA	NA	6.30286	4.67637	6.22686	0.303515	6.05014	2.58217	5.96322	3.45687	-0.595628	5.5296	2.46882	6.23454	NA	5.63246	6.26861	6.53443	6.9734	6.97849	7.29497	4.60049	NA	NA	7.67371	4.36172	NA	5.02891	NA
ENSMUSG00000001630	Stk38l	57	17		0.00653941	2.61953	5.67195	2.21991	0.0917429	4.6893	-2.46371	6.93212	NA	NA	NA	1.4758	5.82868	NA	4.22442	3.00379	NA	NA	1.00121	8.03352	7.08913	NA	1.23742	6.55168	4.34964	4.88284	5.30883	4.8267	5.90728	4.99506	NA	NA	2.06256	NA	7.36072	NA	-0.705717	5.28977	6.77488	NA	5.23768	7.86927	-0.00256069	6.17393	NA
ENSMUSG00000017291	Taok1	56	17		4.21123	2.36821	8.36372	2.62538	NA	3.01744	7.78269	2.83621	NA	0.403343	NA	NA	0.807725	NA	7.53388	3.43592	7.63207	5.41665	1.9175	8.36556	8.09361	3.01156	6.90661	6.16221	5.12958	6.17879	7.32336	5.07233	4.44982	2.97691	NA	5.03538	-0.335333	6.57663	5.69392	8.08216	-0.0125699	0.248927	5.3669	-0.174788	-1.05018	5.07425	6.32	6.41213	NA
ENSMUSG00000052040	Klf13	57	18		6.98662	1.11545	5.51134	2.62538	NA	5.33015	6.99419	6.15087	NA	1.09649	NA	NA	5.71135	NA	NA	NA	0.752711	NA	6.52234	6.52987	7.37828	0.303515	6.60588	1.35003	6.64859	6.80359	3.34918	6.17503	6.59236	5.0533	6.01686	NA	1.2741	7.34751	7.25767	6.3435	8.38584	5.37883	7.12133	NA	4.3251	6.63065	5.12734	6.36352	2.8821
ENSMUSG00000043716	Rpl7	59	17		0.00653941	3.13035	1.52882	3.31852	NA	5.5653	6.00008	6.46906	NA	NA	NA	2.16895	7.22319	NA	6.71021	2.3886	0.752711	NA	5.00094	6.52476	6.35552	9.6389	7.2063	7.02531	6.07352	2.2041	NA	6.62107	6.6479	6.6282	NA	NA	7.38291	0.800007	5.54628	5.57628	2.38533	6.59351	4.20238	NA	4.55563	6.70851	NA	7.48008	NA
ENSMUSG00000053931	Cnn3	54	18		7.51697	0.422301	6.89154	2.62538	NA	4.80637	3.41961	6.61787	NA	NA	NA	NA	4.80491	NA	NA	NA	NA	0.0275744	NA	6.45517	5.37863	NA	6.79682	1.96907	7.40667	6.87037	4.33645	4.86138	3.21603	4.62931	NA	7.86342	7.57965	NA	5.5024	4.68274	4.7367	6.13225	6.96188	0.518359	7.72707	2.1891	5.72754	3.22479	NA
ENSMUSG00000022450	Ndufa6	53	18		0.699687	0.422301	6.32245	2.21991	NA	6.00381	5.65955	NA	NA	NA	NA	NA	6.83547	1.08705	6.31177	NA	0.752711	6.07731	3.3038	6.41527	5.46707	0.303515	5.49066	0.502728	6.29555	1.00013	-1.69424	6.06989	-1.1147	5.59306	NA	NA	7.09715	1.78084	5.16329	4.58979	NA	5.22428	-1.41075	NA	5.1068	4.34014	NA	3.98991	8.87506
ENSMUSG00000040433	Zbtb38	56	18		1.10515	1.11545	5.06789	2.91306	NA	6.74782	NA	4.21608	NA	4.15285	NA	NA	2.13686	-0.0115627	3.60765	1.33878	4.33623	NA	NA	7.94721	6.23696	8.52848	4.05083	1.60134	6.25399	3.5214	3.06793	4.25525	4.85911	7.65315	NA	3.02239	-0.335333	3.25674	5.72079	1.75006	8.2791	7.99739	6.52125	7.2677	4.36147	8.11051	3.98642	7.7818	NA
ENSMUSG00000018293	Pfn1	59	17		1.39283	2.03174	1.82731	1.52676	NA	4.86148	NA	5.96312	NA	-0.289804	NA	NA	7.29996	NA	3.30016	NA	0.752711	0.720722	6.97672	5.94412	5.92108	NA	6.3578	5.40057	6.31534	3.02241	6.8054	6.17197	4.6283	5.30478	NA	NA	6.20858	6.78436	6.52474	6.93091	NA	5.85767	4.58071	5.3586	5.11734	3.51916	NA	5.69086	NA
ENSMUSG00000022840	Adcy5	51	18		0.00653941	6.79562	6.6582	NA	0.78489	NA	NA	3.7644	NA	7.24389	NA	NA	0.913085	NA	0.774435	NA	0.752711	6.33567	NA	4.25244	5.80269	NA	6.16128	7.16501	7.95551	3.41803	5.06502	7.09903	5.59094	6.83918	NA	8.64496	4.03411	2.74592	4.62111	5.61079	4.03922	6.0309	-0.312138	4.57014	NA	6.96849	3.08848	NA	NA
ENSMUSG00000066551	Hmgb1	58	17		0.00653941	3.60035	6.55012	NA	NA	4.67001	5.0901	6.25799	NA	-0.289804	NA	NA	5.75648	NA	NA	1.00231	NA	1.12619	NA	7.05222	6.39082	NA	6.23598	0.502728	7.04553	2.58709	0.25167	5.36308	6.89897	6.03298	NA	6.58424	5.90883	5.54058	NA	7.45292	2.42978	4.42945	5.32977	6.68797	5.39395	5.94812	-0.00256069	6.05712	NA
ENSMUSG00000014313	Cox6c	61	17		0.00653941	6.23643	4.95436	NA	NA	5.38404	2.71807	4.3966	NA	NA	NA	NA	6.54214	NA	6.50885	-0.60713	NA	7.15286	5.42905	3.90724	4.41562	NA	5.7693	5.65987	5.68818	6.51758	6.91334	6.63723	5.80696	6.25221	NA	NA	6.55222	5.23478	5.00077	3.63037	6.31626	5.60362	6.28228	NA	6.2243	6.01978	NA	5.42697	8.86603
ENSMUSG00000027706	Sec62	54	17		0.00653941	7.64851	0.695911	NA	NA	4.53833	3.07362	5.77161	NA	NA	NA	NA	2.76938	NA	3.62707	NA	NA	NA	6.46645	5.24639	7.06021	NA	3.5198	4.62986	1.6519	-0.503948	3.99612	6.02832	0.494738	2.42034	NA	2.41148	-0.335333	2.81491	3.46684	2.07857	3.31963	NA	3.05516	6.25654	5.43446	3.92737	NA	3.73859	NA
ENSMUSG00000018770	Atp5g3	55	17		2.40443	0.422301	NA	10.7311	0.0917429	0.3262	4.17747	5.42584	-0.391022	NA	NA	NA	4.40959	NA	1.54762	3.92547	NA	NA	6.4411	5.55116	5.91381	NA	5.5113	3.73485	4.96188	4.11117	-0.0848023	5.50801	3.57665	4.66826	NA	NA	7.00745	3.82043	4.0535	5.58592	2.18465	1.77498	5.0616	6.11678	1.02926	4.48227	NA	5.97759	7.0838
ENSMUSG00000022139	Mbnl2	54	17		1.10515	0.422301	NA	3.31852	NA	3.95719	4.64943	5.64448	NA	NA	5.94128	6.1943	0.913085	-0.0115627	6.02584	NA	NA	NA	4.3154	6.50406	5.93612	7.28823	4.5791	5.99442	7.93158	7.25439	5.75001	5.15473	NA	3.40647	NA	3.61017	NA	6.55891	4.90481	-0.447163	2.8778	-1.36051	-1.41075	5.8291	6.13142	2.55201	3.21632	5.83683	10.2661
ENSMUSG00000072692	Rpl37rt	61	17		5.36783	NA	3.32058	NA	2.17118	2.43641	1.86702	2.73748	NA	NA	NA	NA	3.27394	-0.0115627	NA	NA	NA	5.04485	2.07165	2.85992	2.45878	NA	3.25676	NA	2.91559	2.58709	NA	3.06962	3.30414	2.25907	NA	NA	3.65365	3.29871	3.31437	2.66635	4.02167	3.2142	3.30775	3.32172	3.56494	1.28832	-0.00256069	2.06462	2.18895
ENSMUSG00000048332	Lhfp	57	18		1.10515	NA	3.47473	NA	NA	8.40783	NA	7.21781	NA	5.4403	NA	1.4758	1.24956	NA	3.33938	NA	0.752711	4.12192	1.98204	6.54942	3.48526	0.996662	5.55402	3.63822	3.50579	4.83359	6.03153	6.37134	2.46882	5.09815	NA	-0.532962	3.37824	6.573	6.35271	4.79193	4.44757	1.20444	NA	5.9477	5.37145	0.515126	NA	8.08956	NA
ENSMUSG00000031818	Cox4i1	59	18		NA	7.17807	6.70103	1.52676	6.05275	5.77509	-2.46371	6.95518	3.04297	NA	NA	NA	NA	-0.0115627	NA	3.50374	0.752711	NA	4.70662	6.28174	5.97507	NA	7.48649	4.5746	7.33548	7.32489	1.19613	7.24401	5.60189	5.7869	NA	NA	5.5024	6.40887	7.05316	1.63228	7.20377	4.78582	7.38332	6.54664	7.66373	2.74872	NA	2.91191	NA
ENSMUSG00000011958	Bnip2	56	17		NA	1.11545	3.13826	1.52676	5.51669	1.01935	NA	6.33065	NA	NA	0.271397	NA	6.85194	-0.0115627	NA	-0.60713	1.44586	4.59192	5.26389	NA	NA	2.38296	5.35374	4.28692	6.19765	5.33086	2.80557	5.42316	5.30367	7.58889	NA	NA	1.2741	6.7349	7.09051	4.83095	4.25713	0.248927	6.91746	1.61697	-0.357029	5.05842	1.94335	4.54155	1.27266
ENSMUSG00000007872	Id3	54	18		NA	2.90721	8.53571	2.62538	NA	6.97129	7.32234	1.96586	0.302125	0.403343	NA	2.8621	4.11583	NA	NA	NA	NA	NA	0.308064	5.93953	7.21785	NA	6.89481	7.39909	7.74686	3.81354	5.93184	7.35697	5.92671	7.97905	NA	6.56789	2.14957	3.11912	5.73761	-1.14031	9.25999	8.46669	-0.0244557	NA	8.54079	6.88845	NA	6.36028	NA
ENSMUSG00000027878	Notch2	56	17		NA	0.422301	5.60193	1.52676	NA	5.59148	5.80476	6.78499	-0.391022	-0.289804	NA	NA	4.73518	NA	6.69333	NA	NA	0.0275744	5.72564	5.49898	3.79436	1.40213	4.59779	4.94929	4.71097	5.51586	6.6677	3.27442	3.50042	5.20745	NA	-0.532962	5.81314	6.16364	5.178	4.45811	4.41228	4.28494	5.53623	NA	2.1687	5.02232	7.7647	NA	0.579511
ENSMUSG00000038274	Fau	57	17		NA	5.91536	5.11475	6.63875	NA	5.11369	5.83358	4.787	-0.391022	-0.289804	NA	NA	6.50146	NA	NA	5.40903	NA	2.51248	3.79442	4.19492	4.37764	NA	6.43812	4.68732	5.47383	6.11011	NA	6.09888	5.9878	5.33292	5.34947	NA	4.61343	5.0146	5.68955	NA	NA	5.62142	6.70597	4.24405	6.27233	4.04149	NA	4.34797	NA
ENSMUSG00000057113	Npm1	56	17		NA	0.422301	6.19594	1.52676	NA	5.32678	-0.0658177	5.42776	NA	5.88398	NA	1.4758	7.10073	NA	NA	5.71184	5.14716	0.0275744	6.10665	4.93623	5.82076	3.01156	-1.47063	-0.595884	6.06237	3.79334	NA	7.9319	6.57284	3.43772	NA	NA	6.04309	6.41799	6.60977	7.28235	4.16182	6.50199	4.98284	NA	3.65935	NA	NA	5.55823	NA
ENSMUSG00000006740	Kif5b	58	17		NA	1.52091	3.95785	1.52676	NA	6.41184	6.61584	6.67686	NA	4.86925	NA	NA	NA	NA	NA	3.64136	NA	2.86079	6.11721	1.65595	-0.442641	4.81437	6.49734	5.80769	8.15734	6.86974	6.66372	6.76586	6.61328	6.2942	NA	NA	2.06256	6.28757	6.00581	5.81146	-0.705717	5.30772	1.92145	4.36851	5.69034	4.96559	1.09605	7.15162	NA
ENSMUSG00000074129	Rpl13a	60	17		NA	4.9549	5.74127	1.52676	NA	1.77312	5.40607	6.13805	NA	NA	NA	NA	6.71157	NA	NA	5.95107	0.752711	4.50491	5.47475	6.49157	3.1184	NA	5.94454	5.544	5.43259	6.01741	6.08773	5.02844	6.10274	5.51041	NA	5.30185	5.75144	5.96479	6.17624	6.07272	0.392895	5.98032	6.17046	NA	6.77467	7.09229	NA	5.27392	NA
ENSMUSG00000058600	Rpl30	61	17		NA	0.422301	4.77683	2.21991	NA	1.64796	5.05815	4.17883	NA	NA	NA	NA	5.01573	NA	NA	NA	2.94994	2.66663	5.31981	4.32433	4.96722	NA	1.86157	4.5689	5.36735	5.71166	2.17696	5.31612	2.7565	5.53243	NA	5.10539	4.40087	4.62138	4.7036	4.89517	5.40575	4.79222	5.59413	NA	5.34509	4.8697	NA	4.81005	NA
ENSMUSG00000032231	Anxa2	55	18		NA	1.52091	4.63749	1.52676	NA	7.49497	NA	5.17818	NA	NA	4.47609	NA	-1.3895	NA	NA	7.1071	1.44586	4.69101	7.3486	0.780477	0.145145	0.996662	4.10152	7.45067	3.29164	5.68739	-1.00109	3.11408	6.45109	6.93096	NA	NA	4.54747	NA	6.34989	2.49728	NA	6.39225	5.9144	8.11274	6.78856	4.95581	-0.00256069	6.97727	NA
ENSMUSG00000022403	St13	53	17		NA	2.03174	6.04919	NA	NA	5.21655	6.99917	8.33628	-0.391022	2.65463	0.271397	NA	-1.3895	0.681585	7.5435	0.0860169	0.752711	0.720722	7.71589	7.73014	7.50306	1.40213	7.53022	NA	8.54439	1.79864	NA	4.15297	8.01649	7.2449	NA	NA	6.64381	8.27686	7.30901	8.07869	NA	8.07081	1.22831	4.87507	3.56494	7.17463	NA	7.72443	1.96581
ENSMUSG00000029632	Ndufa4	56	18		NA	0.422301	5.65174	NA	NA	3.53503	3.07755	6.08207	NA	-0.289804	5.9133	NA	5.16586	NA	3.96628	0.779164	NA	NA	5.62455	4.03857	6.59614	NA	5.76065	5.49769	6.20901	1.10549	7.01621	7.31877	5.64803	5.44128	NA	-0.532962	6.09277	4.685	4.73535	6.34518	7.12868	6.17318	5.94041	6.96408	6.37399	4.09864	NA	3.57397	0.579511
ENSMUSG00000028495	Rps6	63	17		NA	1.11545	6.55727	NA	NA	5.73225	4.79962	5.96275	NA	3.62222	NA	1.4758	6.08697	NA	2.8745	NA	NA	NA	4.71275	6.0338	5.60331	NA	6.1984	5.65409	6.09907	5.79775	6.73347	4.18327	6.27548	5.23332	NA	2.35741	6.81144	5.71877	5.65957	5.0882	6.26876	6.16621	5.97386	1.21151	NA	5.2773	NA	5.46104	NA
ENSMUSG00000024098	Twsg1	53	17		NA	0.422301	NA	NA	7.46637	4.82878	5.50668	2.64875	-0.391022	NA	NA	NA	7.33243	NA	-1.01732	NA	NA	3.83424	2.15389	7.06087	6.7327	NA	6.39839	3.81084	2.30583	7.7626	3.93697	5.41448	6.26056	5.62723	NA	1.41295	4.93767	4.94049	2.63292	4.07463	1.85923	5.87942	1.1542	NA	5.85658	4.8761	NA	-0.979906	NA
ENSMUSG00000022462	Slc38a2	53	17		NA	NA	NA	2.62538	0.0917429	NA	7.83969	8.26683	NA	NA	0.271397	NA	NA	NA	0.774435	NA	0.752711	NA	NA	7.84438	7.81402	6.1236	5.18481	6.81265	5.07089	3.06558	8.12205	6.05851	6.65721	4.65697	NA	3.47437	NA	5.80283	4.22358	5.08028	7.03929	8.64855	-0.0244557	1.21151	4.16476	2.61519	3.13293	3.29676	8.14892
ENSMUSG00000046721	Rpl14-ps1	57	18		2.83975	3.71814	1.52882	1.52676	4.08073	2.198	0.970274	5.05876	NA	3.07749	NA	2.16895	NA	NA	1.69073	1.59009	NA	NA	2.52364	2.11548	2.25199	NA	3.0067	2.80531	2.6423	NA	-1.69424	2.71942	1.65789	1.66123	NA	NA	3.55649	1.08769	2.12982	2.3562	-0.0125699	2.71703	3.35142	2.53326	1.02926	2.15735	NA	2.38739	NA
ENSMUSG00000057863	Rpl36	61	18		6.65682	1.11545	4.15538	1.52676	0.0917429	4.8748	4.08594	4.96363	NA	NA	NA	NA	5.27363	NA	NA	NA	NA	4.60229	4.6754	5.18231	5.46108	NA	5.56815	5.76887	4.92468	5.48125	3.59906	4.29607	6.07899	5.81299	NA	NA	5.66112	4.27094	5.87932	5.69487	1.85923	5.73621	5.31907	5.26329	5.84753	5.12362	4.34124	5.42367	NA
ENSMUSG00000059970	Hspa2	54	18		0.699687	2.8202	6.34453	4.16582	NA	6.7025	6.31984	7.20035	-0.391022	0.403343	NA	2.16895	6.06232	NA	7.44287	0.0860169	NA	3.02331	6.44399	5.26461	6.04474	0.303515	6.45453	7.76349	1.38954	1.10549	NA	7.55673	8.22412	7.70419	NA	NA	6.87549	3.63322	6.57968	7.90716	NA	7.30303	6.69214	NA	5.65791	6.22555	-0.00256069	6.45494	NA
ENSMUSG00000028692	Akr1a1	60	18		3.14203	4.64181	7.05479	1.52676	NA	6.60237	7.01505	6.30061	NA	NA	NA	NA	0.219938	NA	NA	NA	9.52066	NA	6.63362	7.40454	7.5111	5.27333	2.5367	5.83545	4.30731	3.80685	-1.00109	7.51521	1.52436	7.12352	NA	8.23934	6.11356	3.08578	7.80999	7.04309	3.73693	6.97803	4.02297	6.328	6.42856	7.51607	NA	4.25654	8.64729
ENSMUSG00000060036	Rpl3	58	18		7.47448	8.08194	6.27526	2.91306	NA	6.33009	6.4863	4.09749	NA	NA	NA	NA	NA	NA	-1.01732	NA	NA	0.0275744	6.25479	5.33435	6.84341	0.303515	6.94784	4.75597	4.87078	4.59896	0.0975193	6.52895	7.32669	5.8412	NA	NA	5.76946	6.20568	4.45897	6.47203	3.52839	6.32703	3.815	2.02244	3.41573	3.27724	NA	6.81944	NA
ENSMUSG00000027248	Pdia3	54	18		0.00653941	0.422301	5.53536	2.21991	NA	6.55914	NA	7.55586	2.17393	4.53851	7.79272	1.4758	-1.3895	1.59788	-0.324178	1.00231	5.33768	NA	NA	4.93936	5.94491	1.68981	7.29856	-0.595884	7.18742	2.75415	3.94411	4.14525	7.67876	6.71021	NA	0.160185	6.92659	NA	NA	2.15553	6.79978	7.87042	5.62979	NA	6.76139	6.58932	NA	1.32268	NA
ENSMUSG00000025150	Cbr2	61	18		7.32773	3.36674	6.21457	NA	4.88753	6.57955	NA	6.47649	NA	5.80151	NA	NA	7.04061	-0.0115627	NA	3.26407	NA	8.01815	NA	1.36826	4.98143	6.30245	3.55981	1.60134	2.95815	7.08336	3.66705	7.3743	6.50257	4.12702	NA	4.99249	4.66188	6.38162	3.39351	NA	6.95251	3.53733	5.79563	NA	6.61745	3.81096	8.74447	4.31841	NA
ENSMUSG00000054808	Actn4	60	18		4.76013	1.11545	4.39226	NA	NA	3.79972	3.23338	4.60053	NA	1.50196	3.31592	NA	NA	NA	1.46758	6.73888	NA	4.64269	NA	7.14247	-2.05208	NA	4.82648	5.68451	2.22245	5.48501	6.7118	5.2567	6.13806	5.37259	NA	NA	5.50821	4.1844	5.76538	5.46769	NA	4.75317	5.16989	4.81564	5.98156	4.47911	NA	5.94765	NA
ENSMUSG00000029767	Calu	54	18		7.86904	7.9661	6.31704	NA	NA	7.67286	3.81668	-1.92596	NA	NA	9.09857	8.89698	3.71645	NA	-0.324178	1.00231	0.752711	NA	NA	8.09689	4.96184	NA	5.30245	6.33167	5.22684	4.98499	2.29474	5.62579	4.31025	6.48736	NA	-0.532962	6.28474	7.92984	8.09646	5.90372	4.25713	6.20269	7.4098	NA	6.81117	5.79239	NA	6.98945	1.27266
ENSMUSG00000020580	Rock2	53	18		0.00653941	3.51334	7.08917	NA	NA	6.97745	NA	5.64448	NA	6.08181	7.68717	NA	-1.3895	-0.0115627	7.81044	4.2449	7.72062	8.8352	5.41097	3.24858	5.05206	NA	4.393	7.34861	6.22184	6.57271	6.44637	5.10255	6.10494	-1.42981	NA	4.34984	NA	NA	7.37014	5.07029	NA	5.38355	2.71638	-0.174788	NA	7.08391	6.33603	6.18016	NA
ENSMUSG00000027422	Rrbp1	54	18		4.13367	6.48609	4.8035	NA	NA	NA	3.97083	2.33672	4.17333	2.92907	7.27264	NA	NA	NA	NA	7.22091	NA	NA	-0.790549	6.27436	NA	5.47966	-1.47063	5.13096	2.22245	7.59515	4.61568	6.96283	5.14297	5.50264	NA	NA	1.2741	0.954158	5.45513	6.74877	NA	4.16892	3.48709	6.39329	2.71102	2.53003	0.690586	NA	0.579511
ENSMUSG00000031447	Lamp1	54	18		3.64413	1.52091	6.95262	NA	NA	NA	NA	NA	NA	3.78773	7.00599	NA	NA	-0.0115627	5.60141	3.65555	8.54258	5.72467	1.22435	6.93065	5.24772	3.91443	NA	4.31677	5.00045	2.60957	4.17506	4.53246	6.81694	5.72559	NA	5.47339	1.86189	5.23082	2.23902	5.69809	1.24019	6.50851	2.59658	NA	5.10468	5.86382	1.09605	NA	NA
ENSMUSG00000043991	Pura	54	18		3.99552	5.94775	NA	NA	3.67526	5.72888	-2.46371	6.91259	4.70884	2.65463	NA	NA	0.219938	NA	3.50446	4.92626	4.5369	0.0275744	NA	5.79643	7.13928	6.45837	1.01427	5.08087	1.97732	5.35399	-1.69424	6.66942	6.04148	4.82977	3.35137	1.07648	-0.335333	NA	NA	2.75151	3.85863	NA	4.96598	1.43465	4.68316	7.0719	8.3135	4.02404	8.94844
ENSMUSG00000063457	Rps15	58	18		NA	1.8086	1.65142	1.52676	7.55223	2.62879	NA	5.33034	NA	3.14418	NA	NA	7.12288	-0.0115627	3.32648	0.0860169	NA	3.32341	0.308064	1.94363	5.24974	NA	5.66903	0.502728	5.94236	6.97281	6.5885	6.89925	5.96195	6.11716	NA	NA	6.28341	5.31452	5.8462	5.52026	NA	5.78941	6.81556	NA	NA	5.25716	3.58096	5.72205	NA
ENSMUSG00000042772	Smg7	54	18		NA	1.11545	6.23482	3.1362	NA	1.01935	6.36595	7.00042	NA	0.403343	NA	2.16895	1.0084	NA	6.54223	-0.60713	0.752711	NA	6.27634	6.345	6.95712	1.40213	6.69445	4.49171	6.93002	6.84109	6.87555	4.43873	4.70241	6.57355	NA	NA	7.14057	-0.991753	-1.12828	6.86539	NA	6.04194	6.26247	6.0458	0.336118	NA	NA	6.77971	0.579511
ENSMUSG00000027660	Skil	56	18		NA	0.422301	6.22732	2.21991	NA	6.86035	8.17308	7.45976	NA	2.41825	NA	NA	6.81353	NA	-1.01732	NA	NA	NA	-1.4837	7.06908	7.71536	0.303515	7.33008	7.34042	6.4973	4.32036	8.0442	6.85226	6.6871	6.81715	NA	0.56565	NA	2.76945	6.54494	7.3013	0.680577	6.32611	2.82336	5.0347	3.5037	1.66781	6.03292	6.54627	3.83761
ENSMUSG00000035242	Oaz1	59	18		NA	0.422301	6.08224	1.52676	NA	6.06519	5.40722	6.43831	NA	NA	7.0048	NA	5.11628	8.21528	3.37712	NA	NA	NA	5.8161	5.82777	5.71772	0.303515	5.41896	5.67699	5.76529	3.81354	2.76011	5.53154	3.54874	2.00418	NA	NA	5.9488	1.08769	5.47972	1.05691	2.29002	4.8739	3.831	6.79594	6.23738	5.80002	NA	4.3431	NA
ENSMUSG00000024991	Eif3a	51	18		NA	0.422301	6.54811	2.91306	NA	4.0275	NA	7.14454	-0.391022	NA	NA	1.4758	NA	NA	4.28598	-0.60713	NA	1.63701	6.83016	7.21823	6.41108	0.303515	6.35021	6.03348	1.28418	4.48648	6.38878	5.10848	7.46114	-1.42981	7.8144	NA	7.33882	3.94272	6.26806	5.44862	1.08604	5.80266	-1.41075	3.9996	4.30168	3.59856	4.93908	5.79546	NA
ENSMUSG00000040666	Sh3bgr	56	19		NA	9.50219	5.82581	1.52676	NA	6.46608	NA	7.22463	-0.391022	NA	NA	NA	6.00068	NA	2.27851	3.34411	NA	3.16307	-1.4837	3.64838	4.0616	0.303515	2.24294	3.18831	5.63086	6.91333	4.33163	6.16067	6.10348	4.96378	NA	NA	4.08351	5.41842	1.06895	6.98087	2.47234	2.25041	7.76676	NA	NA	5.68656	3.43143	NA	0.579511
ENSMUSG00000041577	Prelp	59	18		NA	3.31267	3.74043	2.21991	NA	6.35989	NA	4.99372	NA	1.09649	1.37001	2.16895	NA	NA	6.17184	NA	1.85132	NA	3.52694	5.82519	7.93308	NA	7.24558	3.98908	5.6745	5.86852	1.35028	8.02096	4.57566	4.85246	NA	-0.532962	6.75641	NA	6.59617	3.03408	5.13492	6.50698	6.1796	2.96071	NA	3.80477	7.73287	6.12752	NA
ENSMUSG00000030782	Tgfb1i1	54	19		NA	0.422301	7.60237	NA	3.38758	5.25707	NA	6.89857	NA	NA	NA	1.4758	NA	NA	NA	3.55175	NA	6.52586	7.21682	1.25048	3.61088	3.67081	NA	0.0972632	6.24857	5.55166	1.73975	2.22987	5.68101	5.60722	NA	1.66426	NA	7.42496	5.48912	7.77954	NA	3.94279	NA	4.19466	4.82194	4.33649	4.89528	5.30609	NA
ENSMUSG00000032966	Fkbp1a	60	18		NA	9.06083	7.21476	NA	NA	6.85013	5.0296	6.77771	-0.391022	NA	NA	1.4758	7.41287	NA	5.08299	NA	6.35483	1.63701	2.20518	6.36247	4.50895	NA	5.87215	6.56107	1.6519	2.2041	6.76702	7.17564	3.9542	2.8043	NA	NA	3.61591	7.85604	6.71085	5.85729	2.55238	4.13666	3.831	4.37909	3.5037	7.11341	NA	5.78398	NA
ENSMUSG00000022521	Crebbp	47	18		NA	0.422301	6.05391	NA	NA	5.9466	-2.46371	5.35336	NA	4.14101	NA	1.4758	6.14044	NA	-1.01732	5.48644	NA	5.91922	4.39684	7.64407	5.89878	1.40213	6.70716	4.67197	2.95815	5.20316	1.88928	6.35531	6.18307	6.50363	NA	3.37906	5.72145	6.83509	-1.12828	-0.447163	-0.705717	-1.36051	-1.41075	NA	4.025	6.41411	4.35415	5.31536	NA
ENSMUSG00000039607	Rbms3	56	18		NA	0.422301	6.16608	NA	NA	7.12246	NA	3.26142	NA	4.11691	0.271397	2.16895	NA	NA	8.4168	1.18463	NA	3.28567	-0.790549	5.96563	6.91695	0.303515	6.02435	5.78084	2.30583	7.13497	7.35816	6.8948	6.06155	2.68106	7.847	8.19627	2.92276	5.82389	6.39358	8.24709	5.94067	5.80884	-1.41075	NA	NA	6.31724	4.89528	4.6259	3.83761
ENSMUSG00000030557	Mef2a	56	19		NA	1.52091	NA	2.21991	NA	0.038518	4.49093	2.74687	NA	6.93786	NA	NA	1.0084	NA	1.81589	4.39682	7.75213	NA	0.125742	5.37155	5.55927	NA	4.89755	5.51114	5.26282	4.74308	6.6147	7.60856	5.50804	2.55917	NA	6.10691	5.45156	3.3777	0.258016	0.8056	6.79592	4.44763	NA	4.15594	8.09296	3.4055	3.08848	5.7523	NA
ENSMUSG00000040681	Hmgn1	56	19		NA	NA	5.93819	NA	2.86433	6.22129	1.40749	5.40837	1.8062	NA	5.41889	NA	2.99253	NA	NA	NA	NA	3.35978	3.74205	2.88461	5.20139	NA	3.25676	5.72668	6.72756	5.03339	3.98934	5.24127	2.41166	6.29773	NA	5.95928	1.05096	4.94578	4.90241	4.88314	6.33657	3.17209	4.36069	5.01817	2.08532	6.12582	NA	4.96551	NA
ENSMUSG00000065922	n-R5-8s1	43	18		NA	NA	1.91969	NA	NA	2.55082	NA	-0.539666	5.02062	5.08083	NA	6.91822	0.55641	NA	1.87305	3.7236	0.752711	1.41387	2.84704	-0.135813	0.0273623	NA	1.16842	1.19588	0.69639	4.25823	NA	-0.0214184	1.71851	-1.42981	3.83688	3.65669	1.74411	2.59177	1.35663	4.35275	3.65099	1.68401	2.97128	-0.174788	3.51417	2.61519	4.44009	-0.979906	0.579511
ENSMUSG00000032826	Ank2	45	19		0.00653941	3.8235	5.17778	2.62538	0.0917429	6.00466	NA	6.43247	-0.391022	-0.289804	0.271397	5.21347	NA	-0.0115627	-1.01732	NA	NA	NA	3.51352	6.34653	6.76492	0.303515	5.15077	5.48176	6.22582	8.61219	5.81455	4.27587	3.48042	0.36195	NA	3.94437	2.70919	-0.991753	7.48912	6.59425	NA	3.59532	-1.41075	5.89826	NA	NA	6.37246	5.95935	NA
ENSMUSG00000020849	Ywhae	53	19		0.00653941	5.54626	5.95756	2.62538	1.8835	6.90128	NA	5.5539	-0.391022	NA	0.271397	NA	5.3001	NA	3.33938	-0.60713	0.752711	4.12192	6.04302	6.34729	7.09233	NA	7.34355	7.15085	6.44387	5.87108	4.3765	7.52766	7.09161	5.71854	NA	NA	6.55324	2.95949	5.58224	5.18405	NA	5.20052	0.198688	NA	6.19047	3.37733	NA	3.89529	NA
ENSMUSG00000031229	Atrx	52	21		1.95245	5.6208	4.21637	2.21991	NA	7.14676	6.2276	3.88218	-0.391022	NA	NA	3.08524	2.52252	NA	7.02826	2.03193	NA	NA	7.85063	6.09467	5.72404	0.303515	6.66237	7.41944	3.0382	6.87537	5.11369	7.98678	6.29686	6.09637	5.52042	NA	5.59159	NA	NA	7.02049	7.07166	7.06215	-1.41075	8.3931	NA	2.94287	6.70185	6.67311	NA
ENSMUSG00000005583	Mef2c	52	20		8.28928	1.8086	6.87655	1.52676	NA	6.38591	8.3864	7.69795	-0.391022	NA	NA	NA	NA	NA	6.20232	NA	NA	0.0275744	5.08298	5.99106	7.049	0.996662	5.87085	5.05661	2.45425	7.69716	6.77334	5.25924	2.31929	7.17025	NA	5.13692	-0.335333	5.76169	2.93216	NA	-0.0125699	7.48886	4.37615	3.35157	4.14278	4.33284	NA	6.27498	NA
ENSMUSG00000039899	Fgl2	56	19		0.00653941	5.57559	5.05005	1.52676	NA	4.74504	4.08451	1.83524	NA	2.27514	5.3403	NA	0.219938	NA	-1.01732	NA	NA	3.02331	NA	7.17641	5.79451	NA	-1.47063	6.80351	3.19783	5.31465	7.20822	8.12021	6.47261	7.38912	3.83688	NA	3.09865	3.1979	NA	7.84751	NA	4.52281	4.6295	6.9984	6.4057	1.94224	6.79091	5.59098	NA
ENSMUSG00000021796	Bmpr1a	56	19		6.23702	2.36821	7.61648	NA	6.98743	4.35601	5.88269	4.4144	NA	3.4714	NA	NA	2.07624	-0.0115627	3.95249	2.16546	NA	NA	-1.4837	2.06141	3.17903	NA	4.71763	NA	7.40618	5.62945	NA	8.70246	6.32838	NA	NA	5.41507	5.51399	6.31947	0.817631	1.6929	6.80799	6.29156	NA	5.22789	2.73401	5.16909	4.67027	7.64093	NA
ENSMUSG00000033713	Foxn3	56	19		0.00653941	6.65278	7.89753	NA	NA	3.11429	1.71067	6.77605	NA	-0.289804	NA	2.16895	4.71082	NA	NA	-0.60713	8.19227	1.12619	7.27046	6.80827	6.8145	NA	6.51553	4.1748	2.34505	3.30271	3.26159	6.53251	3.49047	3.48285	NA	1.41295	2.99687	6.98964	1.86745	3.03408	4.0983	2.94355	-1.41075	3.67536	NA	7.04186	4.56179	3.89529	NA
ENSMUSG00000036371	Serbp1	57	20		1.7983	5.6953	6.00071	NA	NA	7.65349	7.77009	5.61837	NA	4.12904	NA	NA	5.87872	NA	NA	-0.60713	NA	NA	6.28357	1.11695	NA	NA	3.3814	3.44717	5.56084	5.05481	4.47328	5.92792	6.9209	4.22268	NA	4.02091	6.83016	6.49037	4.5312	-1.14031	1.49151	5.97968	7.46118	1.77112	5.5456	2.65519	NA	7.00149	NA
ENSMUSG00000036854	Hspb6	54	19		2.40443	2.8202	6.39233	NA	NA	5.88592	NA	7.00281	NA	2.1951	2.46862	1.4758	2.0117	0.681585	-1.01732	NA	NA	0.0275744	NA	6.7042	7.40567	1.68981	7.46842	5.9999	3.0382	0.748815	NA	8.34901	6.56501	8.13568	NA	2.30025	5.42041	5.46815	6.06466	4.15299	7.18412	5.93455	4.49188	NA	1.14705	5.14661	1.60688	3.14723	NA
ENSMUSG00000004665	Cnn2	47	20		0.00653941	2.8202	-1.60667	NA	NA	5.19566	NA	6.89945	NA	4.65184	0.271397	NA	0.807725	-0.0115627	3.12581	4.37648	NA	NA	7.44109	4.87148	6.26691	5.40338	6.67318	2.39985	7.62297	5.18641	8.27297	5.42316	4.21802	6.93819	NA	3.15592	7.17181	NA	6.79616	NA	-0.705717	1.03738	NA	0.518359	1.8402	1.90142	7.5817	6.80123	0.579511
ENSMUSG00000029004	Kmt2e	55	20		3.33874	5.22632	NA	1.52676	NA	4.25311	-2.46371	6.87896	6.48627	0.403343	3.7679	NA	4.04858	NA	4.51606	1.00231	NA	2.80016	-1.4837	NA	6.21717	4.23534	6.32707	4.29447	4.45759	5.29817	3.73948	4.81882	5.27554	NA	NA	6.03652	3.30225	1.20547	NA	4.86604	5.65213	NA	NA	NA	NA	3.27724	5.06003	5.10687	NA
ENSMUSG00000026113	Inpp4a	49	19		0.699687	1.11545	NA	NA	NA	7.09441	-1.07742	6.50021	NA	-0.289804	NA	2.16895	NA	0.681585	7.00917	-0.60713	0.752711	NA	5.29509	6.88348	6.81535	0.303515	5.37205	6.7456	2.75051	2.13511	-1.69424	7.6223	7.22001	7.41482	NA	0.160185	4.09548	NA	7.23576	7.94208	NA	6.53455	-0.717603	NA	5.97891	6.21445	NA	6.91665	3.79839
ENSMUSG00000014294	Ndufa2	55	19		0.00653941	NA	0.958275	2.21991	NA	1.24249	2.3961	6.32414	3.41564	NA	NA	2.8621	6.7476	NA	NA	NA	NA	NA	3.70369	5.88278	3.01052	0.303515	5.34061	NA	2.69787	-0.503948	4.238	6.7843	3.79057	NA	5.49144	NA	6.4715	2.87945	6.16949	3.42404	6.66073	6.53082	6.91698	NA	6.32194	4.33649	-0.00256069	3.33758	NA
ENSMUSG00000024083	Pja2	55	19		0.699687	NA	2.17752	1.52676	NA	4.67325	2.37257	6.32309	NA	5.53028	NA	NA	3.43881	NA	1.1799	6.84353	NA	6.81542	4.02164	5.29572	7.39846	NA	NA	4.48552	7.54884	7.80622	7.03548	4.64202	1.71851	NA	NA	NA	1.45643	4.1673	7.62541	3.27853	3.31963	-0.261899	5.39829	2.53326	6.3541	1.94224	6.56692	5.8158	7.85745
ENSMUSG00000036199	Ndufa13	57	19		0.699687	NA	5.36312	NA	NA	6.52061	-2.46371	6.35728	NA	NA	NA	NA	6.09935	NA	3.10981	2.22608	0.752711	NA	5.5938	6.42734	5.78429	NA	5.88373	5.98337	3.46898	6.37541	3.22574	6.18617	3.53926	5.92711	NA	NA	6.74889	4.73183	5.71547	6.08808	7.30862	5.962	5.52947	6.4506	4.03742	NA	4.75961	4.75667	NA
ENSMUSG00000018501	Ncor1	51	19		0.00653941	NA	NA	NA	NA	7.33877	7.22087	5.38191	NA	1.09649	NA	NA	5.67611	NA	NA	NA	NA	NA	0.914199	NA	4.0047	4.93824	2.42119	5.77059	5.94762	7.1143	7.80892	4.34168	0.494738	5.94105	NA	8.43976	5.14113	7.85991	1.76209	2.54857	6.98822	4.91988	1.92145	0.923824	6.44592	6.0629	5.0473	3.88763	NA
ENSMUSG00000030934	Oat	53	20		NA	0.422301	4.53966	2.62538	7.51889	2.52342	7.74674	4.96159	NA	5.49094	NA	NA	8.71978	-0.0115627	6.87026	3.47041	3.88821	9.2227	NA	7.97401	NA	NA	6.48514	2.86985	8.87109	3.5987	6.232	5.16317	7.05066	4.85059	NA	3.33824	0.763279	6.25959	4.32276	7.20538	8.81152	4.4743	4.0009	NA	7.06205	5.36062	NA	-0.979906	NA
ENSMUSG00000031274	Col4a5	56	19		NA	1.11545	6.26578	1.52676	NA	2.57749	2.61146	5.87584	0.302125	2.48278	2.46862	NA	5.27235	NA	5.18521	3.34411	NA	NA	NA	NA	4.62752	0.996662	3.25676	3.84677	1.795	4.10122	1.19613	4.81486	-0.421553	0.516101	NA	4.49748	3.30225	2.99723	NA	5.37292	3.20631	5.94333	NA	0.518359	2.38381	3.41471	1.09605	6.24558	NA
ENSMUSG00000040459	Arglu1	57	19		NA	1.52091	6.52073	10.411	NA	6.67359	7.06377	7.20966	-0.391022	NA	NA	NA	6.78492	NA	6.55209	3.65555	NA	4.43429	7.14647	6.99549	5.73489	0.303515	6.66735	7.3974	7.31886	7.36889	3.14204	7.06155	6.79882	NA	NA	7.07937	6.82474	6.55152	7.42312	4.12238	NA	6.02967	NA	NA	2.08532	6.73935	NA	5.86491	NA
ENSMUSG00000076432	Ywhaq	53	19		NA	1.52091	3.67144	1.52676	NA	5.98916	6.93053	4.42841	NA	NA	8.48207	2.16895	NA	-0.0115627	3.21678	2.03193	NA	NA	2.04266	5.65872	6.18116	0.303515	NA	5.86245	4.56759	7.16858	NA	5.53541	3.32795	3.84831	NA	NA	NA	4.55732	3.4256	7.33897	2.55238	4.27428	4.50545	4.12928	5.16042	5.446	NA	4.9811	NA
ENSMUSG00000021520	Uqcrb	59	19		NA	1.8086	5.11113	2.21991	NA	5.92277	3.00856	4.00097	NA	NA	7.71506	NA	4.36307	NA	-0.324178	NA	NA	NA	4.76241	5.17493	3.71936	NA	6.49178	6.21316	6.84784	4.23225	NA	6.0789	5.44916	5.82224	NA	1.2588	6.07976	5.47595	5.93477	4.11719	6.9832	5.58743	4.48915	3.7955	5.17041	4.98676	NA	4.65131	NA
ENSMUSG00000079435	Rpl36a	56	19		NA	0.422301	4.85323	2.21991	NA	3.25739	2.06889	4.48257	NA	NA	NA	NA	3.72249	NA	1.69073	NA	1.44586	2.33016	-0.385084	4.84092	4.43256	NA	5.57078	3.33594	2.97877	-1.1971	NA	6.12062	4.58574	4.30029	NA	NA	4.43535	4.53768	2.27292	2.82998	NA	4.70095	5.55998	NA	5.49374	5.07251	NA	4.17339	NA
ENSMUSG00000037072	42248	52	19		NA	3.36674	6.0859	2.21991	NA	6.18127	-2.46371	NA	NA	0.808808	NA	NA	3.30185	8.90105	NA	-0.60713	NA	0.0275744	3.24369	2.50324	4.56532	NA	7.20783	5.19713	3.9773	5.44016	7.06354	7.78324	7.54746	-1.42981	NA	6.20044	4.68195	6.70173	3.45669	2.77171	4.35053	6.76512	NA	8.30657	5.17041	5.01122	7.54494	6.71175	1.27266
ENSMUSG00000060591	Ifitm2	57	19		NA	1.8086	2.30535	NA	5.05459	5.462	6.7534	4.9103	NA	NA	NA	2.16895	2.65355	1.08705	-1.01732	0.491482	NA	NA	4.56839	5.22548	7.10939	NA	6.04417	6.42252	6.56002	6.35093	4.61204	4.26217	4.96065	6.49209	NA	NA	1.45643	6.35555	6.03179	5.22272	6.04421	6.14002	7.42591	6.95049	6.54118	5.83161	NA	5.56257	NA
ENSMUSG00000006699	Cdc42	55	19		NA	1.52091	7.3397	NA	5.77872	3.6935	NA	6.49318	NA	NA	NA	NA	NA	-0.0115627	6.72984	4.15504	NA	NA	6.90065	6.31781	6.04016	NA	2.97202	6.27624	8.58021	0.189199	0.790666	6.978	7.46753	5.56137	NA	-0.532962	1.74411	5.59717	7.60306	5.72245	4.18463	6.17798	6.62582	NA	7.84655	2.50756	7.16061	4.72054	NA
ENSMUSG00000080021	Gm5915	10	19		NA	0.422301	0.472768	NA	NA	0.3262	0.244337	0.153481	NA	1.09649	NA	NA	0.807725	NA	0.592113	0.0860169	NA	0.0275744	0.308064	0.962799	0.345816	NA	0.927263	0.502728	1.03286	-0.0984828	1.01381	1.23134	-0.0160876	0.516101	NA	0.160185	NA	0.10686	0.817631	-0.041698	-0.0125699	-0.667364	0.668691	-0.174788	-1.05018	0.332804	NA	0.406388	NA
ENSMUSG00000023904	Hcfc1r1	54	19		NA	5.94376	6.38458	NA	NA	5.82746	-1.77057	6.50524	NA	NA	NA	NA	6.62781	-0.0115627	6.50399	1.79077	NA	0.0275744	0.462214	5.55116	2.34237	0.996662	6.16128	4.33859	6.24	7.68516	3.93697	7.55903	5.80003	6.40774	NA	7.11052	6.12144	2.00398	7.06871	5.21406	NA	5.56998	4.84883	1.90465	7.25209	5.93861	NA	5.75825	NA
ENSMUSG00000009281	Rarres2	58	19		NA	0.422301	5.85784	NA	NA	2.60347	3.19925	2.5849	NA	NA	NA	NA	5.62081	-0.0115627	4.29094	NA	NA	NA	6.05	6.54127	6.25809	NA	5.70102	3.42947	4.9786	6.59484	-0.595628	6.39368	5.55226	3.90773	NA	5.61122	1.45643	6.22202	7.0654	5.22959	4.76655	6.13836	2.35045	4.77397	NA	2.74872	NA	4.01731	NA
ENSMUSG00000032289	Thsd4	56	19		NA	0.422301	7.13222	NA	NA	4.01508	NA	6.60197	NA	3.56034	0.271397	5.03115	7.23043	NA	NA	NA	NA	3.02331	4.50777	5.884	3.99293	6.18405	1.74824	5.33371	2.61331	4.08102	3.07644	5.05376	NA	6.29728	NA	3.89785	2.22962	2.22712	3.01486	5.57386	5.3031	6.76423	2.71638	NA	7.20409	7.46018	5.40909	0.811854	0.579511
ENSMUSG00000032097	Ddx6	51	21		NA	7.75989	3.45592	NA	NA	NA	-2.46371	5.83109	4.23395	2.1951	5.86982	1.4758	8.04262	NA	NA	NA	NA	4.65255	NA	-0.828961	5.15504	6.62248	6.77947	NA	5.8793	4.55548	3.09325	5.46752	3.90918	NA	NA	3.47437	NA	6.02933	4.05911	6.1914	0.903721	4.86405	NA	2.91625	6.27431	3.62121	3.78163	4.07634	NA
ENSMUSG00000019326	Aoc3	54	19		NA	3.60035	-0.913527	NA	NA	NA	-2.46371	4.96972	NA	NA	NA	NA	4.31428	-0.0115627	5.51063	5.60748	9.77997	0.0275744	5.25682	0.269652	NA	7.19412	6.09826	3.99924	4.04278	2.41382	2.84905	5.14907	6.94868	4.47009	5.31498	7.25276	5.74001	6.44132	6.42658	3.10818	3.55696	1.58393	3.10011	5.12852	6.54872	4.65561	5.97885	3.26859	NA
ENSMUSG00000052512	Nav2	53	19		NA	NA	1.48437	1.52676	NA	2.15878	-2.46371	5.96836	1.55489	4.94664	NA	1.4758	5.15153	NA	NA	0.0860169	5.5649	NA	NA	1.73599	0.345816	NA	2.26704	3.63822	6.03681	6.00854	4.0615	5.77007	2.85559	3.23363	NA	-0.532962	1.61058	0.10686	6.0781	4.04147	NA	4.96385	NA	5.70295	4.00607	3.7138	5.57717	2.8913	NA
ENSMUSG00000029614	Rpl6	56	19		NA	NA	1.38906	1.52676	NA	1.64796	NA	5.17489	NA	NA	NA	1.4758	2.04449	-0.0115627	2.34997	NA	NA	5.55303	5.59296	4.724	4.65723	0.303515	3.98469	5.68076	6.9719	4.23225	NA	6.01884	5.00119	3.05883	NA	NA	6.92167	5.39513	5.33631	5.54804	3.26457	2.81388	5.4158	2.5978	-1.05018	0.515126	NA	5.85097	NA
ENSMUSG00000047905	Gm8566	55	19		NA	NA	2.19999	NA	NA	3.80744	2.29846	2.51669	NA	4.07964	4.62811	NA	0.219938	NA	0.36897	4.9063	NA	NA	1.69436	-0.828961	1.24376	NA	2.31356	2.80531	0.185564	2.93004	2.17696	1.07719	2.69196	1.90239	NA	NA	NA	2.81491	2.91477	2.15553	1.08604	1.68401	1.36184	1.90465	2.24566	2.46104	NA	1.58504	NA
ENSMUSG00000067288	Rps28	61	19		NA	NA	4.78189	NA	NA	4.22817	4.78194	4.15626	NA	NA	NA	1.4758	5.57841	NA	1.62173	NA	NA	6.80636	4.49011	5.89367	4.67295	NA	5.92999	3.98908	5.10067	4.60502	NA	5.62579	5.45057	4.7848	NA	3.64143	5.31011	4.88037	5.09231	4.80511	2.23872	5.18196	5.85118	2.1278	4.37477	3.98606	NA	4.55348	NA
ENSMUSG00000078578	Ube2d3	44	20		0.00653941	0.422301	0.590551	2.91306	NA	7.96283	NA	1.40624	0.70759	NA	NA	NA	2.13686	NA	-0.324178	0.491482	NA	NA	5.58618	4.22729	6.74517	NA	3.44935	6.5302	3.1813	6.65145	NA	5.52766	6.93345	3.72348	NA	NA	7.68395	NA	-1.12828	6.21021	NA	4.35652	3.13254	0.518359	5.73428	-1.27663	3.71101	6.89597	NA
ENSMUSG00000101249	Gm29216	7	21		0.699687	0.422301	-1.60667	NA	NA	-1.06009	-1.07742	-0.827349	0.302125	1.50196	0.271397	3.96071	-1.3895	-0.0115627	0.0812875	1.69545	0.752711	0.720722	-0.790549	NA	-2.05208	1.91295	NA	-0.595884	-0.219901	0.748815	0.870709	0.384047	-0.0160876	NA	2.37054	0.56565	-0.335333	-0.991753	-0.435132	-0.447163	-0.705717	0.836714	-1.41075	-0.174788	0.0484357	0.332804	NA	NA	NA
ENSMUSG00000022890	Atp5j	54	20		0.00653941	0.422301	6.17488	NA	NA	6.22267	5.54032	5.39655	-0.391022	NA	NA	NA	-0.696353	NA	4.866	NA	NA	NA	6.00292	3.17837	5.27043	NA	6.29239	7.07827	3.41768	NA	-1.69424	7.12141	5.79705	5.78322	NA	6.6146	6.61931	NA	6.61716	6.58546	5.39011	5.51369	6.78127	3.86826	5.58314	6.31674	4.88024	3.91793	NA
ENSMUSG00000000787	Ddx3x	52	20		4.46089	1.11545	7.58804	NA	NA	6.82109	4.44003	4.4875	NA	-0.289804	NA	1.4758	1.0084	-0.0115627	6.82966	3.90373	1.44586	0.720722	1.34952	NA	0.145145	NA	6.55062	5.65794	3.36362	7.00648	6.58622	7.36102	6.2045	NA	NA	7.10908	6.02251	7.47961	7.16527	-1.14031	1.59687	6.23989	7.35518	6.70662	NA	8.18392	2.88781	3.06315	NA
ENSMUSG00000069662	Marcks	54	21		0.00653941	6.20613	4.62381	NA	NA	3.90972	5.18836	4.23313	NA	5.85438	NA	NA	4.3567	NA	0.928585	NA	NA	NA	-0.0974015	3.64838	6.41592	NA	NA	4.98007	6.9355	4.28354	NA	2.61764	3.86203	3.81721	NA	4.84694	1.45643	4.88878	5.19249	4.16299	5.09338	1.20444	2.76364	3.19251	1.89426	4.41373	NA	6.80706	NA
ENSMUSG00000106918	Mrpl33	54	20		0.00653941	0.422301	3.22961	NA	NA	2.198	4.9277	5.19529	NA	NA	7.46583	2.16895	2.63585	NA	NA	2.10092	NA	NA	-0.385084	4.07631	1.28013	NA	5.36024	4.51006	4.17455	-0.0984828	2.68779	4.75349	5.02303	5.04099	NA	NA	4.87415	3.10259	3.07641	4.99742	5.84822	4.14482	5.495	1.61697	5.3367	3.2007	NA	0.966004	0.579511
ENSMUSG00000028273	Pdlim5	52	21		0.00653941	5.42625	5.4632	NA	NA	3.35875	-2.46371	6.94189	NA	NA	0.271397	NA	NA	NA	-0.324178	0.0860169	1.44586	3.76524	7.53863	7.85154	6.11527	NA	6.71276	4.5915	4.55501	7.10888	6.92803	4.32239	4.95141	2.0667	NA	1.66426	4.99739	5.46659	8.42969	6.60599	NA	4.98688	4.59314	1.77112	NA	6.13008	3.49395	6.91329	NA
ENSMUSG00000060636	Rpl35a	56	20		1.10515	7.46895	4.6662	NA	NA	4.65364	1.1472	4.36931	NA	NA	NA	1.4758	4.44531	NA	-1.01732	7.20038	NA	NA	-0.0974015	4.1198	4.42181	NA	4.59082	4.5746	4.22862	NA	-1.69424	4.88386	4.57566	2.30786	NA	5.50729	3.9954	4.93517	5.54249	4.41265	5.78804	4.10332	5.81255	NA	2.20792	3.78596	NA	3.94007	NA
ENSMUSG00000105879	RP24-291E8.2	33	20		3.47228	1.8086	0.185085	NA	NA	0.549344	0.714341	1.11856	NA	NA	NA	NA	1.31855	3.652	NA	NA	NA	0.0275744	0.713529	1.65595	0.781134	NA	1.41974	1.35003	0.878711	-0.503948	-1.00109	1.23134	1.59335	1.20925	NA	NA	0.763279	0.954158	1.57977	1.42464	1.77919	0.942074	0.891835	NA	1.51477	-0.583486	NA	1.65915	2.18895
ENSMUSG00000032334	Loxl1	54	20		0.00653941	2.61953	3.89866	NA	NA	3.1446	NA	5.88439	NA	4.09222	0.271397	NA	2.4817	-0.0115627	4.35795	5.38433	4.21845	8.23361	NA	6.03065	NA	0.303515	3.70552	5.85931	2.55269	4.48988	4.39707	5.03801	0.271595	5.38033	NA	NA	NA	6.01946	6.90668	5.77442	NA	4.44161	NA	5.89132	NA	4.75405	NA	4.68305	NA
ENSMUSG00000026727	Rsu1	48	21		0.00653941	1.8086	1.6122	NA	NA	NA	NA	3.87616	NA	NA	NA	NA	2.80015	NA	NA	NA	NA	5.77058	3.36833	6.49157	3.94934	NA	3.41217	4.92558	5.25237	1.69328	2.7831	2.86895	NA	6.62281	NA	-0.532962	-0.335333	6.83309	6.65952	-1.14031	-0.0125699	6.12442	-0.0244557	-0.174788	2.31712	5.22165	NA	3.84841	7.72076
ENSMUSG00000062328	Rpl17	56	20		1.39283	NA	5.41173	1.52676	NA	3.15941	3.90104	4.4875	NA	6.06977	NA	1.4758	3.53048	NA	0.928585	NA	NA	NA	5.05155	4.12687	2.35464	NA	3.02918	4.26393	3.30646	0.882346	-1.69424	5.30159	4.34062	5.38364	NA	NA	6.65768	1.49315	5.04967	3.63881	NA	5.15272	2.32692	3.71703	6.0966	4.70225	4.3015	5.81803	NA
ENSMUSG00000061904	Slc25a3	51	20		0.00653941	NA	3.796	NA	NA	5.38563	0.308876	4.49566	-0.391022	4.22106	NA	1.4758	6.14526	9.87468	6.64043	-0.60713	NA	0.0275744	4.52266	NA	1.70912	NA	5.41488	2.53961	1.6519	-0.503948	NA	4.85759	5.92408	0.179628	NA	NA	1.74411	3.27093	NA	7.11708	-0.705717	3.42698	6.51006	NA	NA	7.21545	4.89528	4.67958	NA
ENSMUSG00000096842	Gm10736	47	20		3.76774	NA	0.185085	NA	NA	1.77312	0.426659	1.40624	3.01018	1.09649	NA	NA	1.60623	NA	NA	NA	NA	NA	1.22435	1.25048	1.08341	2.70141	2.11289	NA	1.16639	0.412343	NA	1.07719	1.77567	2.68106	NA	NA	1.74411	0.800007	2.12982	2.03774	2.59012	1.27855	1.63377	NA	2.24566	0.669276	NA	1.65915	NA
ENSMUSG00000028108	Ecm1	52	21		NA	1.52091	5.90594	2.21991	1.70118	3.1884	-2.46371	6.05543	NA	NA	NA	1.4758	NA	NA	NA	2.88938	NA	0.0275744	NA	2.90871	6.38108	0.303515	5.2793	7.03603	1.16639	4.87364	NA	4.76607	7.16119	4.7848	NA	NA	5.51687	6.52087	4.17004	6.2057	NA	6.34835	8.18376	NA	6.87643	7.27631	NA	6.19405	NA
ENSMUSG00000031839	Hsbp1	51	20		NA	0.422301	-0.913527	1.52676	0.78489	3.47251	NA	2.51669	-0.391022	NA	0.964545	NA	3.45469	NA	2.69625	NA	NA	3.66516	4.81892	4.6925	6.53146	NA	6.85006	6.07107	5.92321	-1.1971	-1.69424	6.14295	5.6754	6.19871	NA	NA	6.14318	4.24999	NA	3.67997	7.22449	3.35799	4.3161	7.08573	1.51477	3.93285	NA	6.80498	NA
ENSMUSG00000002602	Axl	47	20		NA	1.11545	6.70767	2.21991	NA	2.7241	-2.46371	-0.539666	2.31703	8.53001	NA	1.4758	0.689942	NA	3.07702	5.56457	0.752711	NA	-1.4837	-0.828961	-0.665785	NA	5.19887	6.785	7.71979	5.40141	-0.307946	7.7507	NA	0.516101	NA	NA	NA	NA	6.32354	4.93273	3.84816	4.66294	NA	5.35464	NA	3.58318	-0.00256069	7.0008	NA
ENSMUSG00000026385	Dbi	55	20		NA	7.38644	2.56771	1.52676	NA	6.73679	NA	5.10401	-0.391022	2.54341	7.026	NA	7.22319	NA	NA	NA	NA	3.85622	2.36645	3.14133	0.51287	NA	7.1998	6.19758	7.22639	6.32205	5.73528	6.67004	6.10567	NA	8.97086	5.74743	1.2741	5.74165	3.96547	6.31672	4.04787	5.925	5.08452	4.68502	4.18627	3.34834	NA	5.46263	NA
ENSMUSG00000040249	Lrp1	50	20		NA	2.21406	4.37221	1.52676	NA	2.11796	NA	0.0199493	6.38776	NA	NA	NA	-1.3895	NA	NA	5.71003	NA	NA	0.818889	5.95776	3.3139	2.09527	3.05116	1.35003	1.92016	2.35825	4.38111	4.98253	5.90638	5.79785	8.8434	5.10895	5.90689	-0.991753	1.91624	NA	6.78982	-1.36051	-0.312138	NA	3.58455	-1.27663	3.73511	2.27819	NA
ENSMUSG00000086583	Gm15500	38	20		NA	4.27245	0.185085	NA	0.0917429	3.25739	-2.46371	NA	NA	1.78964	2.21731	NA	2.13686	NA	0.36897	NA	NA	2.91795	1.22435	0.962799	0.838293	1.91295	2.11289	1.01355	2.52094	2.81024	-1.69424	1.48266	2.99617	0.968086	NA	NA	3.49331	2.40944	0.817631	1.05691	NA	0.0257834	0.987145	-0.174788	1.02926	0.669276	NA	0.118706	NA
ENSMUSG00000038677	Scube3	55	20		NA	3.88804	3.51729	NA	7.86112	5.22217	NA	3.77448	NA	2.88825	8.64541	NA	3.85752	0.681585	NA	7.49576	NA	3.11862	NA	1.56893	3.28546	NA	5.02463	3.95799	4.02859	4.84554	0.870709	5.91744	NA	NA	1.27193	7.01559	4.2994	-0.991753	4.15999	4.97999	-0.705717	4.63345	5.34269	5.24131	4.21251	4.2368	3.39864	0.966004	NA
ENSMUSG00000027204	Fbn1	51	20		NA	0.422301	8.24473	NA	5.13517	5.2203	NA	6.86476	NA	5.17403	NA	NA	1.31855	NA	-1.01732	3.22151	0.752711	7.12181	NA	1.65595	5.60473	0.303515	5.79689	2.8381	1.6519	7.05039	1.13897	7.89903	0.494738	5.44024	3.06369	0.160185	NA	7.55984	2.48264	7.06682	3.42142	3.25461	NA	NA	7.82119	3.96511	5.70122	3.47444	NA
ENSMUSG00000028745	Capzb	47	20		NA	3.71814	1.22654	NA	NA	3.79972	1.40749	1.50803	0.302125	5.0135	4.95353	NA	0.689942	-0.0115627	NA	NA	NA	6.7209	2.70596	5.78844	0.586978	NA	1.9951	1.19588	2.45425	1.36785	2.85964	3.06962	2.2175	-0.736662	NA	1.41295	5.31364	2.61917	NA	5.25662	5.07503	2.04069	-0.0244557	NA	3.29363	4.74196	NA	0.629532	NA
ENSMUSG00000022048	Dpysl2	50	20		NA	5.95963	7.7889	NA	NA	-1.06009	-2.46371	6.52957	-0.391022	1.65611	NA	2.16895	-1.3895	0.681585	NA	-0.60713	NA	2.51248	6.97608	7.27544	7.07172	0.996662	7.71285	NA	7.83605	6.74704	8.39044	4.06456	6.97693	NA	NA	NA	8.18406	6.14314	7.37095	6.3282	3.95772	3.92776	7.76862	2.5978	NA	3.79227	NA	6.34656	NA
ENSMUSG00000053965	Pde5a	52	21		NA	5.19299	1.10138	NA	NA	4.23822	5.03626	5.52004	-0.391022	5.83925	NA	NA	4.77171	NA	-1.01732	0.491482	6.2123	2.10702	3.15103	2.75456	4.49039	NA	NA	6.8507	7.38175	4.39015	-1.69424	5.45295	-1.1147	3.12407	1.27193	7.92001	1.86189	2.87945	3.36036	7.63771	NA	5.25421	3.53801	NA	NA	NA	6.35007	4.61852	NA
ENSMUSG00000030122	Ptms	51	20		NA	5.71057	2.98845	NA	NA	5.91719	2.94346	4.08039	NA	5.11287	NA	7.43423	2.34817	NA	1.38057	4.51683	NA	4.81507	NA	3.10287	-0.665785	NA	5.57165	4.70742	3.95449	4.65511	-0.307946	4.06456	NA	-0.736662	NA	4.46425	3.86936	5.852	5.48107	2.32543	NA	1.85836	6.51079	NA	3.19832	4.34014	0.690586	3.49743	NA
ENSMUSG00000035296	Sgcg	55	20		NA	1.11545	7.03662	NA	NA	3.70208	-2.46371	3.85786	NA	NA	NA	NA	8.11612	NA	NA	5.88511	0.752711	5.12744	NA	7.61652	5.66616	NA	5.70409	6.63395	2.13147	6.15855	2.29474	7.62039	6.94458	-1.42981	NA	5.0083	2.55504	7.60518	3.75452	4.78395	4.84724	4.40154	4.84308	3.08331	6.89821	4.48542	4.54073	6.43647	NA
ENSMUSG00000021250	Fos	49	20		NA	7.13526	NA	3.31852	NA	NA	8.41052	5.46299	NA	2.10809	6.06441	NA	4.84295	NA	0.592113	3.00379	NA	NA	3.69809	4.02307	7.23346	NA	-0.084338	4.8637	7.92883	6.3226	6.85232	5.41448	4.82019	8.85574	NA	NA	-0.335333	6.16832	4.10283	3.45481	-0.0125699	6.19225	NA	6.27726	NA	NA	NA	8.29397	0.579511
ENSMUSG00000058756	Thra	54	20		NA	3.31267	NA	NA	NA	NA	-0.854275	5.0771	0.995272	2.80124	NA	1.4758	6.07958	NA	3.02573	5.78813	5.8707	5.43922	6.24031	2.75456	5.81426	NA	NA	1.7067	1.795	5.08143	1.35028	3.66746	5.33419	3.10279	1.27193	4.55463	4.24963	0.10686	-1.12828	NA	4.69245	NA	1.84735	6.78271	3.29363	2.1891	6.09326	4.32836	NA
ENSMUSG00000027955	Fam198b	54	20		NA	NA	5.28292	2.21991	3.03618	5.63447	-2.46371	4.14246	NA	NA	1.37001	NA	1.44371	NA	NA	NA	NA	NA	NA	3.17837	4.37764	0.303515	NA	0.502728	1.72601	5.0663	1.35028	7.60271	6.32486	2.68106	NA	7.0266	6.7087	6.22862	6.04415	0.469128	3.85863	6.01662	0.53516	NA	6.44814	6.2677	6.86541	NA	NA
ENSMUSG00000063316	Rpl27	57	21		NA	NA	3.54662	1.52676	NA	5.24069	4.07298	5.27893	NA	2.65463	NA	NA	5.07509	NA	NA	NA	NA	NA	2.36645	5.67233	5.21684	NA	3.37355	5.27058	4.77731	5.63486	-1.69424	3.97678	4.76304	4.24694	5.71458	3.15592	3.75901	5.82826	5.38791	4.66783	5.07811	4.77505	4.85074	NA	5.13809	4.16578	NA	2.31593	NA
ENSMUSG00000103034	Gm8797	57	20		NA	NA	3.65082	1.52676	NA	3.40581	3.75688	3.1239	NA	NA	0.271397	NA	3.01722	NA	1.97841	NA	NA	1.63701	3.74205	3.08306	3.77392	NA	1.01427	2.23733	3.34963	2.23689	NA	3.41257	4.44213	3.90773	NA	NA	2.55504	4.54558	1.96276	3.59589	2.62649	4.20783	3.57286	3.63187	2.6387	3.88815	NA	5.32637	NA
ENSMUSG00000029836	Cbx3	60	20		NA	NA	4.33875	1.52676	NA	4.78055	4.33311	4.6981	NA	NA	NA	3.26756	3.40629	NA	3.35212	NA	NA	NA	4.53733	4.27091	3.83956	NA	3.72786	4.87639	3.13	5.16075	4.0865	4.4094	4.87926	2.09655	NA	4.03139	4.72726	3.35205	4.73251	4.26237	4.31816	3.93781	1.88509	4.21966	1.14705	4.23275	NA	4.01053	NA
ENSMUSG00000018415	Gid4	52	20		NA	NA	6.01648	3.1362	NA	6.07877	6.23597	6.84121	NA	NA	NA	NA	1.38309	1.08705	4.06408	NA	0.752711	5.24793	6.70277	7.50383	6.95725	6.05926	3.70552	2.34855	7.43809	1.36785	NA	5.57885	6.98758	-1.42981	NA	-0.532962	3.77554	NA	7.99748	6.35967	4.69245	6.33752	5.37371	3.35157	-1.05018	0.802808	5.54652	6.05448	NA
ENSMUSG00000025428	Atp5a1	42	21		NA	NA	0.878233	NA	0.0917429	0.549344	7.7404	6.05782	-0.391022	NA	NA	2.57442	NA	0.681585	NA	NA	NA	NA	6.17877	4.33009	6.74305	0.996662	-1.47063	0.0972632	2.22245	6.46772	-0.595628	6.14715	NA	-1.42981	NA	5.73234	4.49298	3.39027	5.65731	7.00263	6.95298	7.66362	7.23922	3.22641	1.25241	2.27871	NA	5.6521	NA
ENSMUSG00000028005	Gucy1b3	51	20		NA	NA	5.74769	NA	4.69691	4.46137	4.19814	5.49402	NA	0.403343	NA	1.4758	5.56227	NA	-1.01732	3.87021	NA	NA	8.15758	5.38765	2.09106	NA	-0.37202	0.502728	6.05768	8.12675	6.44986	4.07293	2.02079	6.0074	NA	NA	6.81928	5.75466	1.06895	6.93434	NA	2.51069	NA	5.27195	NA	6.62696	NA	0.406388	2.18895
ENSMUSG00000045962	Wnk1	50	20		NA	NA	-1.60667	NA	4.79222	5.08623	5.25275	2.27873	NA	-0.289804	NA	NA	4.25241	4.99907	-1.01732	0.779164	NA	NA	5.38011	NA	0.51287	NA	5.75193	7.22053	7.1456	6.48861	NA	5.71677	4.03859	7.16896	NA	7.89058	3.89877	5.2407	5.79437	1.05691	NA	3.73324	NA	5.17232	NA	4.42381	2.07688	3.46275	4.5498
ENSMUSG00000074415	2610203C20Rik	52	20		NA	NA	0.185085	NA	NA	2.79005	-2.46371	3.44468	5.6774	-0.289804	0.271397	1.4758	3.04132	NA	4.51606	5.65054	NA	NA	NA	3.24858	NA	NA	3.82267	NA	4.07738	6.03492	-1.69424	4.47282	6.4077	4.76663	NA	9.01006	NA	1.40614	4.38111	6.31845	1.24019	0.248927	-1.41075	2.39016	4.58104	7.12582	2.39533	6.62499	NA
ENSMUSG00000020163	Uqcr11	53	20		NA	NA	4.75635	NA	NA	5.31493	4.91092	4.11904	-0.391022	NA	6.7187	1.4758	6.27672	NA	-1.01732	NA	NA	8.02288	5.8859	5.03751	5.19215	0.303515	6.01261	NA	2.91559	-0.503948	NA	5.11438	5.16006	3.67614	NA	4.9351	5.41724	3.77042	6.1586	6.6103	NA	5.96661	3.7654	NA	-1.05018	1.49596	NA	4.62957	NA
ENSMUSG00000067274	Rplp0	57	20		NA	NA	6.96879	NA	NA	6.42932	5.99415	6.00998	NA	NA	0.271397	NA	7.13328	NA	NA	3.10644	NA	NA	2.01281	4.80225	5.92897	NA	6.61793	2.11217	6.80564	5.84694	-1.69424	6.17604	6.83227	6.49245	NA	NA	NA	4.44633	6.16338	3.31404	6.1359	5.10563	7.2643	4.90039	4.89262	6.14693	NA	6.33064	0.579511
ENSMUSG00000059070	Rpl18	54	21		NA	NA	5.86184	NA	NA	6.35025	2.14146	4.83792	NA	NA	NA	1.4758	3.66036	8.31544	-1.01732	0.0860169	NA	NA	NA	5.63563	5.14085	NA	5.49161	NA	3.24583	2.29941	NA	5.32092	2.57418	4.40792	NA	5.81267	2.22962	4.23399	3.78438	5.88966	4.71923	4.05114	6.37663	NA	5.74329	3.18927	NA	4.81615	NA
ENSMUSG00000063556	Gm10132	56	20		NA	NA	3.21361	NA	NA	3.12956	2.23677	2.97188	NA	NA	NA	4.04075	4.07009	6.19904	NA	NA	NA	3.11862	3.6343	3.40515	3.34155	NA	3.60454	3.06768	3.83188	1.00013	2.74841	4.16824	3.36264	4.06736	NA	3.15592	3.8078	0.394542	4.247	2.32543	4.2641	2.81388	4.02297	NA	4.24814	0.109661	NA	3.9029	NA
ENSMUSG00000057666	Gapdh	57	20		NA	NA	5.3678	NA	NA	4.50059	5.73603	6.54141	NA	NA	NA	NA	4.25947	NA	1.38057	-0.60713	NA	4.99739	3.11142	4.99999	-0.953467	5.2235	5.27107	3.93672	4.1807	5.25179	NA	4.03037	4.33634	3.84319	NA	7.31519	4.23938	5.67775	5.58832	5.023	4.44757	5.68352	5.80669	NA	4.76693	6.74298	NA	6.2918	NA
ENSMUSG00000034566	Atp5h	56	20		NA	NA	5.57796	NA	NA	4.93636	NA	5.86142	NA	3.37376	2.21731	NA	1.24956	4.19313	6.6517	0.0860169	NA	NA	5.97852	6.03901	5.07882	NA	6.23283	3.7216	4.16213	6.876	NA	6.36124	3.88251	NA	NA	6.41016	4.46869	5.48982	6.42186	5.8379	3.78292	5.53315	6.36704	NA	6.32946	1.76789	NA	-0.979906	NA
ENSMUSG00000025451	Paip1	46	21		8.22371	7.89252	0.0027639	1.52676	NA	0.731665	NA	0.153481	-0.391022	NA	NA	NA	2.52252	NA	1.62173	NA	1.44586	3.39487	5.87131	2.46688	6.08444	NA	1.01427	1.35003	6.65223	0.882346	6.22548	2.28117	7.01241	3.67614	NA	3.82375	4.64827	0.954158	6.98395	6.83834	-0.0125699	5.41257	NA	-0.174788	-1.05018	3.29808	NA	0.406388	NA
ENSMUSG00000022817	Itgb5	50	21		4.59151	0.422301	2.9985	1.52676	NA	6.80931	NA	6.38667	NA	5.25537	6.66499	NA	NA	-0.0115627	7.63492	8.70883	NA	1.41387	-0.790549	2.30653	NA	NA	6.03211	0.502728	6.63234	6.12343	-0.595628	6.68544	6.83474	6.38701	1.27193	NA	4.61343	5.76169	NA	2.66635	4.10647	6.28153	NA	NA	6.5957	4.02667	4.34124	6.06325	NA
ENSMUSG00000018567	Gabarap	51	21		5.87017	0.422301	7.00982	NA	NA	4.39523	5.87746	2.65901	NA	-0.289804	NA	1.4758	6.8846	NA	NA	1.47231	NA	NA	NA	5.97787	4.84563	NA	6.51349	6.01616	3.57559	4.56181	2.48015	4.08946	5.75015	5.23205	8.85314	NA	0.763279	7.13654	NA	6.49692	NA	3.84898	NA	NA	-1.05018	-1.27663	NA	2.42129	0.579511
ENSMUSG00000049470	Aff4	50	21		5.13644	2.03174	4.35175	NA	NA	7.10641	5.43951	6.08506	NA	0.403343	NA	NA	NA	NA	NA	-0.60713	8.51318	7.01322	5.05155	3.24858	1.24376	0.303515	0.831953	4.97627	3.07594	6.00557	5.78675	5.61871	3.71361	NA	1.27193	3.18061	-0.335333	5.0317	3.14839	6.28862	NA	6.58964	5.52072	3.08331	NA	4.0657	NA	1.21732	NA
ENSMUSG00000003316	Glg1	50	22		8.56122	1.11545	6.22891	NA	NA	3.24397	4.08307	3.4259	NA	NA	4.90613	NA	-0.00320568	NA	NA	2.68871	5.65055	5.35058	NA	NA	-2.05208	NA	3.07266	7.04616	3.37741	4.51002	3.43566	5.13476	-1.1147	1.13514	NA	0.853332	4.6753	NA	0.258016	6.01274	4.71482	3.47577	NA	NA	1.72241	2.38693	5.46127	7.61795	NA
ENSMUSG00000061848	Gm5805	44	21		4.13367	3.41803	0.791221	NA	NA	0.885816	1.84035	1.6004	NA	NA	NA	NA	1.74599	4.08278	NA	NA	NA	1.81933	1.28889	1.25048	1.47428	NA	1.41974	1.01355	1.72601	1.2008	-1.00109	1.58802	1.88103	1.86603	NA	NA	1.45643	0.800007	2.0906	0.469128	2.23872	1.27855	1.1542	NA	1.72241	-0.178021	NA	1.58504	2.52542
ENSMUSG00000031320	Rps4x	52	21		0.00653941	1.52091	6.33391	NA	NA	2.81111	NA	6.43481	NA	NA	NA	NA	NA	0.681585	NA	NA	NA	NA	3.88228	6.23751	6.91797	NA	3.49918	5.6346	6.19027	4.62595	0.385201	5.07845	6.44486	NA	NA	0.160185	5.8174	5.64288	6.21644	5.96875	3.16548	6.63345	7.70594	4.95511	6.81271	6.0726	NA	6.47943	NA
ENSMUSG00000024038	Ndufv3	50	21		0.00653941	NA	3.23751	2.91306	NA	6.38123	0.794384	-1.23281	NA	NA	NA	NA	7.30868	NA	NA	NA	NA	5.18663	5.14435	NA	6.07207	0.303515	5.27578	5.09109	4.31806	1.00013	NA	6.20017	6.80393	6.92768	NA	-0.532962	6.53783	6.04264	6.88705	5.55053	4.33124	3.4993	4.67147	NA	NA	6.25385	NA	NA	0.579511
ENSMUSG00000028339	Col15a1	54	21		3.05106	NA	3.66118	1.52676	NA	3.20259	NA	5.30388	NA	4.57773	3.7679	NA	NA	NA	1.54762	7.80448	6.34742	NA	NA	NA	3.82004	NA	6.21507	6.76993	0.185564	5.2015	1.83212	5.3969	5.76156	4.79078	1.27193	5.85054	6.36663	6.14632	3.12022	3.13636	3.31963	4.98863	6.10132	0.923824	3.79401	5.37881	5.99885	3.79078	NA
ENSMUSG00000031765	Mt1	56	21		NA	1.11545	6.20611	1.52676	4.31125	1.13713	0.101236	6.38199	NA	2.60057	8.53137	NA	7.59469	-0.0115627	NA	NA	NA	NA	5.66779	6.10738	6.67083	NA	5.52146	6.06341	3.1123	3.80012	-1.00109	6.74362	6.12092	6.54884	NA	NA	NA	6.12707	6.27112	5.46904	7.09526	6.79053	NA	4.68502	6.61182	5.96902	NA	3.97592	NA
ENSMUSG00000021843	Ktn1	52	21		NA	4.58118	3.33497	2.21991	0.0917429	1.01935	NA	5.55108	2.86707	NA	NA	NA	5.40844	NA	NA	5.44496	NA	NA	NA	6.53305	0.781134	0.303515	-1.47063	NA	2.89361	0.882346	5.40331	5.84221	2.2526	7.56411	NA	NA	6.11356	6.15187	5.19069	0.939131	NA	5.63982	4.72698	3.65385	7.85527	6.08538	1.09605	4.3672	2.8821
ENSMUSG00000027827	Kcnab1	51	21		NA	8.91089	4.54818	2.62538	NA	7.16487	8.13107	3.46311	1.21842	-0.289804	4.70221	2.8621	-0.290888	NA	NA	NA	1.44586	7.57876	1.46074	NA	NA	NA	6.88145	6.55795	4.43881	5.48627	2.60982	4.89124	2.69196	4.48099	NA	-0.532962	1.86189	3.70873	NA	7.07875	-0.705717	4.04666	4.69181	NA	NA	5.24251	0.690586	6.6349	NA
ENSMUSG00000027828	Ssr3	48	21		NA	0.422301	7.57896	3.6062	NA	5.43668	-2.46371	6.44343	NA	3.78773	0.271397	1.4758	2.95431	NA	2.62026	NA	2.83215	NA	NA	4.85121	7.51636	0.303515	6.17141	5.35215	5.84156	5.23262	-1.69424	8.59634	6.7389	4.05913	NA	-0.532962	0.763279	4.51358	NA	6.63455	NA	7.84893	7.51137	NA	6.95017	7.37928	-0.00256069	5.91375	NA
ENSMUSG00000062006	Rpl34	58	21		NA	1.11545	5.60044	1.52676	NA	5.75445	5.21785	5.1691	NA	NA	3.90898	NA	7.10442	-0.0115627	NA	NA	NA	6.60404	4.58009	5.61993	4.68844	NA	5.24111	2.98763	4.48058	5.31018	5.89206	2.81179	6.19116	5.7869	NA	NA	6.46595	4.84013	6.43648	4.97779	NA	5.83917	5.23823	NA	2.77846	5.49873	NA	2.99039	NA
ENSMUSG00000005873	Reep5	53	21		NA	2.36821	5.63827	1.52676	NA	4.68611	NA	4.84483	NA	4.37363	5.89902	NA	6.12148	-0.0115627	5.25177	NA	NA	5.5844	NA	0.557334	6.49292	NA	3.90926	4.67712	4.79073	4.81172	3.53687	5.62756	6.01299	2.00418	NA	0.853332	5.7144	-0.298605	4.34399	6.71174	NA	4.8257	7.01739	NA	NA	6.1953	6.19388	3.92537	0.579511
ENSMUSG00000025283	Sat1	51	21		NA	3.25551	6.16692	NA	1.70118	9.37305	7.90561	5.40575	NA	NA	NA	1.4758	7.88588	NA	2.11817	-0.60713	NA	NA	-1.4837	4.30094	6.13605	NA	6.62923	0.79041	3.43076	3.45687	-0.0848023	5.24644	7.23997	10.0329	NA	0.56565	5.87124	6.51484	6.61586	0.469128	NA	7.32338	7.89862	7.31462	-1.05018	5.17542	2.94188	10.5254	NA
ENSMUSG00000039630	Hnrnpu	54	21		NA	1.8086	3.07546	NA	2.65669	7.35573	NA	4.34314	0.70759	-0.289804	0.271397	1.4758	7.98372	NA	7.70899	1.47231	0.752711	NA	NA	4.09829	6.21768	NA	3.68266	6.4577	7.84474	5.15204	3.96872	4.15297	6.61942	6.94143	NA	NA	NA	NA	7.78769	7.36278	NA	3.11683	5.39276	5.78105	NA	6.35819	NA	4.94167	NA
ENSMUSG00000028639	Ybx1	47	22		NA	5.7055	0.695911	NA	NA	5.13022	-2.46371	0.907253	-0.391022	NA	NA	NA	6.66311	3.03296	-1.01732	NA	NA	NA	6.39975	NA	1.47428	3.85886	4.76182	5.28744	2.38279	3.75873	NA	3.96757	4.87676	3.5674	NA	NA	5.97459	3.32574	-1.12828	4.48371	NA	5.89012	-1.41075	NA	6.71751	1.76789	NA	1.505	NA
ENSMUSG00000028248	Pnisr	50	21		NA	4.48274	5.92702	NA	NA	2.7241	7.612	4.51019	-0.391022	NA	NA	NA	6.37819	NA	7.45005	9.01041	0.752711	NA	3.76858	4.16825	NA	NA	5.32731	3.51499	2.89361	7.79571	5.77027	5.16037	6.23066	6.11134	NA	4.16752	0.357814	3.56212	1.70493	5.58112	-0.705717	5.28198	NA	NA	6.82949	NA	-0.00256069	6.99014	NA
ENSMUSG00000025856	Pdgfa	53	21		NA	1.11545	2.56771	NA	NA	2.15878	0.62733	3.15544	NA	4.60804	0.271397	NA	6.12748	NA	5.32303	-0.60713	NA	NA	4.77013	5.66176	6.62365	NA	2.14029	6.45511	5.22468	0.882346	4.25118	4.66993	3.81255	4.87464	NA	6.33501	4.5322	NA	5.53358	3.95344	NA	3.28388	NA	2.86973	4.54825	5.09669	NA	3.3639	NA
ENSMUSG00000031812	Map1lc3b	57	21		NA	1.11545	5.23708	NA	NA	7.78251	7.45067	7.11478	NA	NA	NA	NA	5.78828	5.06984	-0.324178	NA	1.44586	5.34569	NA	6.28174	6.01287	NA	6.998	NA	4.59228	2.49178	6.43021	6.26272	6.99903	4.56913	NA	5.90479	2.88354	7.24493	6.53607	3.60462	NA	6.95457	5.64629	NA	2.82102	5.24399	NA	5.80907	5.24295
ENSMUSG00000061477	Rps7	55	21		NA	1.52091	4.81006	NA	NA	4.20776	-0.384271	-1.23281	NA	NA	NA	NA	4.60446	NA	NA	NA	NA	NA	4.80602	5.24639	5.40668	NA	5.6714	5.11454	4.87385	-1.1971	NA	3.0231	5.55226	5.00634	NA	NA	6.38126	5.39849	2.53528	-1.14031	4.74532	3.70208	5.97881	6.09431	5.42987	1.85886	NA	4.19624	NA
ENSMUSG00000058799	Nap1l1	52	21		NA	2.90721	5.95653	NA	NA	2.46627	NA	6.96362	NA	3.14418	NA	1.4758	4.0953	NA	NA	5.92956	0.752711	NA	1.15536	2.53834	7.14821	5.10754	7.14496	NA	2.41916	5.65831	1.63796	5.90417	5.38809	2.64773	6.14713	NA	NA	6.69303	6.17758	NA	3.33733	6.44781	NA	5.72237	1.72241	4.50411	NA	2.27819	NA
ENSMUSG00000019539	Rcn3	56	21		NA	1.8086	4.92711	NA	NA	NA	NA	2.24843	8.01524	2.84569	3.96028	NA	4.42463	2.29102	NA	5.63119	NA	NA	4.08465	7.07537	-2.05208	NA	3.69985	4.09546	2.67047	6.4182	0.25167	5.46958	6.41846	5.67351	NA	5.18077	-0.335333	1.84146	4.62111	1.16227	3.51379	6.92953	3.00809	NA	5.04339	1.12126	NA	6.48689	NA
ENSMUSG00000029647	Pan3	54	21		NA	NA	5.71584	2.21991	NA	-0.366947	6.78681	3.97119	-0.391022	NA	NA	NA	5.24513	NA	4.47161	2.48391	0.752711	NA	7.85767	4.95178	1.91821	NA	4.76964	3.79857	4.74294	5.50854	5.92646	5.89344	3.37394	3.95926	NA	6.72334	6.26996	5.26783	5.89992	5.87361	6.26125	5.69394	NA	NA	2.61339	6.29587	NA	4.97334	NA
ENSMUSG00000061983	Rps12	54	22		NA	NA	5.07418	NA	4.40923	4.65364	-1.77057	4.51658	NA	NA	2.97945	NA	5.90962	8.44099	NA	-0.60713	NA	NA	5.43599	4.21446	5.04049	NA	2.58981	5.27341	6.44515	6.19432	1.35028	4.64673	4.76023	5.47092	NA	NA	4.84082	6.11976	3.78438	4.98874	NA	-1.36051	5.14887	3.08331	4.60582	5.40547	NA	4.50903	NA
ENSMUSG00000061315	Naca	54	21		NA	NA	5.8805	NA	NA	6.48	6.27181	6.36734	-0.391022	NA	NA	NA	6.93192	-0.0115627	3.66481	NA	NA	NA	5.17944	6.14739	6.43939	0.996662	5.29325	1.48356	6.13273	5.64345	NA	6.56613	3.01243	6.63199	NA	NA	5.49948	6.77805	4.52771	6.37394	6.20304	6.20993	NA	4.9957	-1.05018	3.90515	2.88781	5.39852	NA
ENSMUSG00000020372	Gnb2l1	50	22		NA	NA	6.60752	NA	NA	6.82109	-2.46371	2.74687	NA	NA	3.7679	NA	6.75663	NA	NA	-0.60713	NA	0.0275744	6.93897	6.88795	2.30463	NA	7.51706	3.18831	8.38374	0.882346	NA	6.95166	4.23241	4.05083	NA	NA	NA	-0.298605	4.75504	3.75004	5.70281	6.01161	7.40788	NA	4.58818	7.33496	-0.00256069	2.31593	NA
ENSMUSG00000044285	Gm1821	57	22		NA	NA	3.17245	NA	NA	3.45077	4.01172	3.4259	NA	NA	NA	NA	3.12136	NA	1.81589	NA	NA	2.10702	4.03777	3.28191	3.71936	NA	1.01427	3.01503	3.51777	2.41382	NA	3.67988	4.51651	4.11927	NA	NA	2.55504	4.21225	2.33746	3.45481	3.24553	4.10332	3.98288	3.71703	3.10871	3.76679	NA	5.24465	NA
ENSMUSG00000017778	Cox7c	56	21		NA	NA	5.18117	NA	NA	5.23701	4.25409	4.21177	NA	NA	NA	NA	4.03985	NA	4.56241	NA	NA	NA	5.43698	0.780477	5.16022	NA	4.16058	3.33594	4.7874	2.02178	2.60982	4.24828	3.64747	4.82594	NA	NA	3.63496	1.31083	5.1217	5.58352	4.68791	3.64344	5.46551	NA	1.89426	4.72478	3.5238	4.40917	NA
ENSMUSG00000059291	Rpl11	56	21		NA	NA	5.33355	NA	NA	2.87173	NA	5.25258	NA	NA	7.7238	NA	5.23589	NA	0.36897	NA	NA	NA	4.27205	4.82703	5.65902	NA	5.42606	5.383	5.17373	3.46634	1.01381	5.96503	2.87428	4.7868	NA	5.76966	2.84272	3.42709	4.52421	6.15949	-0.705717	4.98513	6.72635	5.27625	5.40816	1.20827	NA	5.91578	NA
ENSMUSG00000030116	Mfap5	51	22		0.00653941	1.52091	7.96155	1.52676	NA	5.49384	-2.46371	6.89798	0.995272	8.57183	7.80188	NA	8.54563	NA	NA	0.491482	NA	1.41387	NA	NA	7.07586	NA	7.02636	7.86643	3.82315	3.5565	NA	6.46092	3.93516	6.14936	NA	9.04493	NA	7.89769	6.02242	7.10534	6.36331	6.38492	-0.717603	NA	8.24091	7.03501	NA	NA	NA
ENSMUSG00000025982	Sf3b1	51	22		1.39283	1.11545	6.49591	2.21991	NA	-1.06009	3.81855	7.21406	5.13044	NA	NA	1.4758	NA	NA	3.69221	6.55759	NA	3.76524	NA	6.56492	6.09954	NA	7.24229	NA	4.20495	4.14524	-1.00109	6.63209	NA	-1.42981	NA	7.06894	6.24946	7.57232	4.7798	1.25758	9.07932	0.248927	5.65572	NA	3.07696	7.98961	3.92926	7.52663	NA
ENSMUSG00000032026	Rexo2	51	22		0.00653941	1.11545	6.03537	1.52676	NA	3.42854	NA	5.96761	NA	NA	NA	1.4758	NA	-0.0115627	NA	3.50374	0.752711	3.83424	3.95872	5.87912	6.18487	NA	4.50572	6.7693	6.93706	6.81194	NA	7.19309	2.92835	2.57752	NA	NA	NA	-0.991753	7.33446	2.77171	7.78984	6.52105	NA	NA	1.65787	6.3061	2.07688	5.21654	0.579511
ENSMUSG00000001270	Ckb	49	23		2.20376	0.422301	3.11182	NA	3.55748	1.57896	3.36817	7.09177	NA	2.80124	NA	NA	1.74599	NA	7.64553	3.73668	NA	NA	5.98937	3.83448	6.78517	NA	NA	NA	6.18533	8.10865	NA	4.91306	4.94676	4.84683	NA	1.86493	4.3468	6.53173	5.92703	5.43477	6.31537	7.30527	5.63764	2.82094	4.59527	0.669276	5.24446	4.31841	0.579511
ENSMUSG00000007891	Ctsd	49	22		0.00653941	2.36821	8.00271	NA	7.47883	3.41724	NA	3.16164	0.302125	4.593	4.20322	1.4758	NA	NA	6.51476	0.779164	NA	NA	3.1607	8.13176	6.47684	NA	2.05573	7.44231	4.47145	3.63122	2.27605	3.69215	NA	-0.331197	NA	6.13145	3.40234	7.29954	0.951163	5.94893	6.13054	2.37716	5.46861	NA	6.12378	1.81441	1.38373	2.01583	NA
ENSMUSG00000021427	Ssr1	46	22		0.699687	2.50174	6.76711	NA	NA	7.31784	2.71807	6.43036	-0.391022	-0.289804	0.271397	1.4758	3.30185	NA	NA	-0.60713	NA	5.99628	7.55905	NA	NA	NA	2.19293	0.0972632	7.669	0.412343	9.07828	5.4778	3.72158	7.2346	NA	5.54697	NA	NA	4.68585	5.08425	NA	6.7448	4.33225	NA	2.90107	NA	7.37457	1.72814	0.579511
ENSMUSG00000007815	Rhoa	48	22		0.00653941	1.8086	2.91511	NA	NA	4.17101	3.41122	5.6659	0.70759	NA	NA	NA	6.49846	NA	NA	NA	NA	0.0275744	-0.790549	6.66213	5.01268	NA	4.44557	6.9985	5.81678	3.67044	2.43289	5.62931	1.97634	4.76663	NA	NA	5.41406	5.97238	6.3656	5.56533	NA	6.36746	4.78976	0.518359	2.53334	5.27159	5.47808	6.19329	NA
ENSMUSG00000038615	Nfe2l1	50	23		0.00653941	5.03742	5.51215	NA	NA	2.81111	2.76203	3.00129	NA	5.31967	8.14538	NA	4.99738	NA	4.76342	5.92666	0.752711	4.50491	5.79769	4.08369	6.83516	NA	3.49918	NA	5.43609	1.57549	-1.69424	4.01282	4.12705	5.97993	NA	6.4628	3.96873	NA	4.69477	0.939131	NA	2.51069	5.55622	NA	3.07696	1.66781	NA	4.39537	NA
ENSMUSG00000016252	Atp5e	53	22		2.08598	1.11545	5.02137	NA	NA	4.56031	4.11136	4.96972	NA	NA	NA	NA	-1.3895	-0.0115627	NA	NA	0.752711	8.00245	5.01006	1.94363	4.499	NA	4.60701	3.95799	4.76371	6.19863	NA	4.58874	5.08784	3.74067	NA	NA	3.42587	2.69713	5.13512	4.33196	NA	4.62845	3.83627	2.31012	2.20792	4.56401	3.661	5.34803	9.37434
ENSMUSG00000039218	Srrm2	48	22		4.14967	3.8235	NA	NA	NA	5.36801	4.89512	6.06867	NA	NA	8.80407	NA	2.32407	NA	NA	8.01658	0.752711	0.0275744	4.97307	4.97918	2.32995	0.303515	2.83343	5.39558	4.19894	4.19198	-0.595628	NA	4.43438	NA	NA	6.9013	3.96873	2.95949	NA	4.42421	NA	2.42368	4.32582	0.923824	3.61326	0.109661	6.92402	4.03073	NA
ENSMUSG00000073702	Rpl31	54	22		0.00653941	NA	4.30141	1.52676	NA	5.23147	-1.07742	5.13794	NA	NA	NA	NA	5.05463	NA	NA	6.87047	NA	NA	-0.0974015	4.09829	3.39034	NA	4.17834	5.75326	5.10554	2.38642	NA	5.6044	1.97634	3.74634	NA	7.35425	5.37178	2.95949	4.03651	3.34833	2.29002	3.92776	5.63677	NA	5.86057	2.89775	NA	4.75989	NA
ENSMUSG00000037736	Limch1	53	22		7.13984	NA	5.50972	1.52676	NA	6.65324	NA	6.73568	NA	6.62889	NA	NA	NA	NA	NA	5.65817	NA	NA	-1.4837	5.75997	5.23958	NA	6.12526	6.08998	3.72168	5.62945	4.59176	6.33816	-0.421553	4.32593	3.66982	7.26556	1.45643	3.15138	2.04978	4.78662	NA	6.48998	5.56373	NA	0.0484357	6.68439	3.55279	NA	NA
ENSMUSG00000066406	Akap13	46	22		0.00653941	NA	NA	NA	5.59707	7.25572	NA	6.55062	-0.391022	0.403343	NA	1.4758	7.17534	NA	7.21512	7.89414	4.04855	0.0275744	-0.790549	6.92809	6.62587	0.303515	7.01548	-0.595884	8.84715	5.81502	NA	4.53771	2.96284	1.13514	NA	1.2588	NA	NA	6.82715	2.90274	NA	6.78243	NA	NA	NA	6.5223	5.65692	5.04596	NA
ENSMUSG00000029672	Fam3c	53	22		NA	3.97765	3.31331	1.52676	3.03618	5.37124	NA	3.97119	NA	-0.289804	7.61547	NA	3.81999	NA	NA	NA	NA	4.70971	3.42158	2.06141	5.4687	NA	4.4669	0.79041	5.73981	1.10549	5.37223	5.93442	3.20279	NA	NA	NA	2.06256	3.33898	3.58125	4.77858	6.22184	3.55947	1.80813	6.42916	5.07012	2.50756	NA	4.97852	NA
ENSMUSG00000026991	Pkp4	50	23		NA	5.51605	6.33711	1.52676	7.59724	3.03425	NA	2.21717	NA	2.10809	NA	NA	NA	-0.0115627	NA	3.4002	NA	NA	NA	NA	3.2758	3.29925	4.43745	-0.595884	4.11083	7.61023	5.42053	5.62579	2.02079	4.3632	2.88137	NA	5.29588	6.10992	6.18093	2.3562	5.42985	5.87727	NA	NA	3.94704	6.49063	2.56239	4.96551	NA
ENSMUSG00000016319	Slc25a5	52	22		NA	1.52091	2.59802	1.52676	NA	6.68274	7.08431	4.79787	NA	NA	NA	1.4758	1.90634	NA	4.62458	NA	NA	NA	0.818889	6.2801	2.74371	NA	3.08324	4.44754	7.32865	2.58709	1.44125	6.35019	3.96047	6.65383	NA	NA	4.72726	4.79821	4.64937	7.66581	7.92873	6.12722	7.36542	5.84623	7.41846	6.13008	NA	5.23869	NA
ENSMUSG00000055839	Tceb2	53	22		NA	2.03174	2.38231	7.13623	NA	6.02077	-1.3651	5.4673	NA	NA	NA	NA	3.6919	NA	NA	-0.60713	NA	NA	4.88962	3.44771	0.992443	NA	6.45705	4.9135	3.63025	3.84633	5.43345	5.14337	5.0359	5.99912	NA	NA	2.80016	5.48676	5.35636	6.59556	5.13783	3.02152	6.38572	-0.174788	NA	6.26133	NA	3.64507	0.579511
ENSMUSG00000062929	Cfl2	52	22		NA	7.70644	5.62171	2.62538	NA	7.38238	NA	4.71653	1.21842	3.2067	NA	NA	NA	NA	NA	6.10339	0.752711	NA	-1.4837	4.78417	6.72563	NA	4.27237	5.73384	6.91777	4.92977	7.18718	6.72028	6.92639	7.25848	NA	5.29304	5.1114	7.19025	6.67393	NA	4.62216	2.44615	8.25003	NA	5.83123	4.73708	NA	0.966004	0.579511
ENSMUSG00000032050	Rdx	49	22		NA	4.31412	2.9985	1.52676	NA	1.42481	NA	3.65754	NA	NA	NA	1.4758	NA	NA	5.14809	NA	1.44586	0.0275744	0.818889	7.30228	6.83225	6.85602	NA	4.95319	3.27661	-0.503948	5.69964	4.67906	1.18789	6.55124	NA	2.9934	7.61552	6.73314	-0.0296664	4.21155	0.903721	-1.36051	-1.41075	2.71558	1.8402	6.65321	6.31099	5.12934	NA
ENSMUSG00000071533	Pcnp	54	22		NA	4.2935	3.56381	1.52676	NA	6.16393	NA	4.24783	NA	NA	NA	NA	6.9219	NA	6.01088	3.48721	NA	NA	6.6204	4.06139	5.45066	NA	5.03216	6.79059	5.94971	0.412343	1.19613	7.14485	4.45364	6.62217	NA	4.97643	5.83218	3.3777	5.07223	5.93465	3.78292	2.66484	5.30947	NA	NA	4.96364	4.09178	4.88088	NA
ENSMUSG00000021546	Hnrnpk	50	22		NA	0.422301	4.16477	NA	0.0917429	5.94206	3.35042	6.80699	NA	NA	NA	NA	6.22875	NA	-1.01732	-0.60713	NA	3.74115	7.28659	0.962799	7.12832	NA	3.40456	5.45856	7.811	5.41629	4.01619	3.82873	NA	4.69924	NA	2.17509	4.23938	6.87994	4.04221	6.06161	6.33043	7.13525	1.22831	6.89933	-1.05018	4.75164	NA	6.20851	NA
ENSMUSG00000001119	Col6a1	50	23		NA	1.11545	-0.508062	NA	3.6181	-1.06009	NA	7.27927	6.48524	4.43758	NA	NA	-1.3895	NA	NA	6.35511	4.94237	NA	NA	4.24621	NA	0.303515	NA	5.41047	6.76435	4.77417	NA	4.43293	6.91114	6.95636	1.27193	3.52748	6.34301	7.82865	-1.12828	4.79193	1.49151	NA	NA	4.23193	7.20747	2.7307	6.30006	NA	NA
ENSMUSG00000025795	Rassf3	51	22		NA	6.63691	3.98804	NA	5.44833	5.08837	NA	2.5849	NA	NA	NA	NA	3.6919	NA	NA	2.33731	0.752711	NA	4.73888	1.56893	1.41366	6.62966	1.78746	5.25055	4.82029	5.28141	-1.69424	2.84078	2.66949	-1.42981	NA	NA	5.61009	4.25527	5.75518	6.23995	NA	NA	5.21464	NA	0.336118	5.12362	3.8041	6.13973	NA
ENSMUSG00000107176	RP23-263B18.4	45	23		NA	1.8086	1.2837	NA	NA	1.50486	2.21842	1.25209	2.74447	NA	NA	NA	3.16438	NA	NA	NA	NA	3.24645	1.40668	1.36826	0.0273623	NA	2.08472	0.0972632	1.57186	1.74734	NA	1.58802	1.71851	-0.0435152	NA	2.72513	3.30225	2.30408	1.57977	2.03774	2.9052	1.81754	-1.41075	NA	-0.357029	1.12126	NA	1.32268	NA
ENSMUSG00000031231	Cox7b	55	22		NA	1.11545	6.40667	NA	NA	4.73596	3.38849	5.51712	NA	NA	8.07646	NA	3.67309	NA	5.87227	0.491482	0.752711	NA	4.49519	4.6391	5.50226	NA	4.60701	1.80201	2.6423	6.45117	NA	5.20969	6.31956	4.5312	NA	2.93277	6.43086	2.50476	5.79732	3.0792	7.47796	5.96727	NA	NA	2.08532	3.25597	NA	5.05318	NA
ENSMUSG00000030057	Cnbp	48	23		NA	5.34955	1.38906	NA	NA	6.27684	7.64378	6.79188	NA	NA	NA	1.4758	8.09079	9.29409	7.98019	1.18463	NA	NA	0.595746	8.06694	-2.05208	NA	1.66486	NA	5.39323	4.47966	3.94055	5.94601	2.31929	1.46056	NA	NA	NA	5.48214	2.45524	5.26161	NA	6.79428	-0.312138	NA	NA	7.69912	NA	6.68115	0.579511
ENSMUSG00000050608	Minos1	52	23		NA	8.11121	3.20551	NA	NA	6.0506	5.82104	5.94726	NA	NA	NA	1.4758	4.0266	NA	0.0812875	NA	NA	NA	5.59042	5.48277	5.06917	0.303515	4.33751	3.5785	3.0382	3.23372	6.61593	7.40275	5.99763	1.13514	NA	NA	NA	5.73088	1.51078	3.75753	NA	5.87583	NA	6.11863	6.08551	5.96114	NA	5.07922	NA
ENSMUSG00000042541	Shfm1	56	22		NA	4.61196	2.93662	NA	NA	4.77179	5.27216	6.15706	NA	NA	NA	NA	1.8686	2.87881	NA	NA	NA	NA	5.46903	5.21841	5.15652	NA	5.98351	2.90062	1.6519	2.89725	NA	5.69561	6.25805	5.44955	NA	NA	5.43299	6.5274	5.76538	5.62933	2.72827	5.57583	6.97975	5.37429	4.70873	5.50101	NA	5.00151	4.97396
ENSMUSG00000063882	Uqcrh	53	23		NA	9.14211	5.40002	NA	NA	3.96379	5.70392	2.43075	NA	NA	NA	NA	3.4933	NA	2.07372	-0.60713	NA	0.0275744	6.18906	6.02328	1.6368	NA	5.63433	4.27165	5.16688	3.57359	NA	6.71614	6.02337	6.0347	NA	NA	5.46072	3.06869	6.69296	4.60908	3.37182	5.2229	6.10023	NA	4.49109	NA	7.13868	5.18761	0.579511
ENSMUSG00000083992	Gm11478	42	22		NA	3.91881	2.30535	NA	NA	-0.366947	2.06889	2.78357	NA	NA	NA	NA	3.22562	NA	NA	2.97639	NA	0.0275744	1.15536	2.30653	-0.442641	NA	2.16695	1.88902	1.03286	2.69473	2.257	1.92449	1.88103	0.516101	NA	0.160185	2.14957	2.97854	2.04978	1.6929	NA	1.73053	1.63377	NA	3.9671	2.63539	NA	0.406388	NA
ENSMUSG00000040488	Ltbp4	54	22		NA	1.8086	6.84694	NA	NA	6.63748	NA	6.69937	NA	5.85438	1.65769	NA	2.72137	NA	NA	NA	NA	8.29887	NA	0.269652	6.83364	NA	5.45103	5.64828	3.40444	5.69148	-0.595628	5.67231	4.35336	5.50556	NA	3.35886	4.68855	4.46357	6.21515	4.37312	-0.0125699	6.3488	5.07389	5.10842	NA	1.98146	8.94147	6.12752	NA
ENSMUSG00000020902	Ntn1	55	22		NA	NA	1.65142	1.52676	4.90393	3.38256	NA	1.20953	NA	1.09649	NA	NA	2.22142	NA	NA	4.19689	NA	5.31078	NA	NA	5.82835	NA	3.02918	4.69742	0.878711	6.80694	3.68104	4.61815	2.7565	3.72925	NA	6.76209	3.72511	1.08769	4.61151	4.53301	3.87925	2.30305	3.5165	2.39016	3.41573	3.87666	4.80146	4.80392	NA
ENSMUSG00000024091	Vapa	53	22		NA	NA	5.09406	2.21991	NA	5.55998	4.52654	6.32021	-0.391022	5.1263	NA	NA	7.04301	NA	-1.01732	3.56726	NA	0.0275744	6.41731	5.65108	6.45688	NA	5.88309	5.59648	6.82588	8.35726	2.85964	5.31612	5.77693	6.13287	NA	NA	1.2741	3.48558	-1.12828	3.80845	NA	6.53493	NA	7.17829	4.23303	5.27445	5.70455	5.15132	1.27266
ENSMUSG00000069729	Arid1b	49	22		NA	NA	2.83598	1.52676	NA	4.58888	5.19781	2.99402	NA	2.96829	NA	NA	0.219938	-0.0115627	5.06489	2.10092	NA	NA	NA	4.09102	2.99778	NA	4.15339	5.21526	1.03286	2.49178	6.33062	4.44449	5.353	NA	NA	6.22513	-0.335333	-0.298605	4.93783	5.13633	2.06687	-1.36051	2.1446	NA	4.22282	NA	3.46318	5.43027	NA
ENSMUSG00000024603	Dctn4	53	22		NA	NA	5.36029	1.52676	NA	6.35989	6.03958	6.16536	NA	NA	8.49368	NA	-1.3895	NA	NA	NA	NA	NA	6.30036	6.03901	5.06025	NA	6.72773	6.58571	6.14313	5.94177	6.77837	5.02523	4.30584	5.90321	NA	NA	5.16184	5.20876	5.73657	5.89496	3.67631	5.25153	NA	NA	NA	5.37752	-0.00256069	3.2542	1.27266
ENSMUSG00000081051	Gm15427	51	22		NA	NA	1.2837	1.52676	NA	1.93564	1.99063	3.03688	NA	NA	NA	NA	3.33789	NA	NA	NA	NA	NA	0.125742	1.8101	1.53144	NA	3.0067	2.04317	1.16639	2.2041	0.502984	3.50494	3.04418	2.28376	NA	NA	2.80016	2.14374	2.00722	3.19042	1.08604	2.37716	2.74813	2.39016	1.34772	3.09281	NA	2.54645	NA
ENSMUSG00000039952	Dag1	52	22		NA	NA	4.03877	2.21991	NA	-1.06009	NA	6.26023	2.38157	NA	4.70221	NA	3.67309	NA	6.69557	NA	NA	NA	NA	2.21556	4.97346	NA	6.58706	3.63822	2.22245	3.12039	4.35077	5.44241	4.81755	NA	NA	3.2737	3.35355	6.70537	-0.435132	NA	3.48394	5.85546	2.79394	NA	7.09971	4.80101	2.77003	6.74056	0.579511
ENSMUSG00000031841	Cdh13	53	22		NA	NA	5.55572	1.52676	NA	1.3378	NA	6.18537	NA	4.9934	5.89541	2.16895	NA	NA	NA	1.18463	0.752711	NA	NA	NA	7.68512	NA	-0.084338	2.1767	3.16449	5.0235	4.10182	5.85772	7.11214	3.48285	NA	NA	0.357814	7.60591	-1.12828	5.58951	6.79094	2.07348	7.09942	NA	8.30348	6.2756	1.38373	6.68632	NA
ENSMUSG00000061684	Rpl21-ps8	31	22		NA	NA	0.878233	NA	2.57665	1.50486	0.101236	1.47524	NA	0.808808	NA	NA	1.78855	-0.0115627	NA	NA	NA	2.33016	NA	-0.828961	0.345816	NA	0.726592	-0.595884	-0.219901	0.412343	1.7715	1.58802	1.92982	0.767415	4.21637	NA	2.06256	-0.991753	0.258016	0.939131	NA	0.248927	1.47962	1.21151	0.336118	1.98146	NA	-0.979906	NA
ENSMUSG00000105814	mmu-mir-703	26	22		NA	NA	2.77535	NA	1.8835	0.731665	-0.854275	1.7376	NA	NA	NA	1.4758	-0.00320568	NA	NA	-0.60713	NA	NA	NA	-0.135813	-2.05208	NA	NA	-0.595884	0.473246	NA	4.12584	2.32996	1.37021	-0.736662	NA	NA	0.357814	0.10686	0.258016	0.245984	1.93334	1.03738	-0.0244557	2.22311	1.72241	1.98146	NA	2.5166	1.27266
ENSMUSG00000107388	RP23-408A1.4	10	22		NA	NA	-0.22038	NA	NA	0.038518	1.06265	0.376624	-0.391022	0.403343	NA	NA	-1.3895	NA	1.28526	1.18463	NA	NA	1.15536	NA	0.0273623	NA	-1.47063	0.502728	0.185564	1.10549	-1.69424	0.894872	-0.0160876	0.516101	NA	1.41295	-0.335333	-0.991753	0.258016	NA	-0.0125699	-0.667364	-0.312138	0.923824	-0.357029	0.920591	1.38373	0.118706	NA
ENSMUSG00000003031	Cdkn1b	51	22		NA	NA	3.29117	NA	NA	4.73292	2.80929	4.02207	NA	-0.289804	NA	NA	-1.3895	NA	3.32648	NA	NA	NA	3.19844	2.60503	3.68449	NA	3.45662	3.3931	5.75008	1.74734	4.54017	5.61337	5.11184	3.84831	2.65822	6.58586	3.16117	3.0336	4.38111	3.54182	5.28824	2.42368	NA	2.71558	3.33185	4.74196	NA	3.91044	NA
ENSMUSG00000053332	Gas5	57	22		NA	NA	5.89386	NA	NA	5.53705	4.79611	5.07437	NA	NA	NA	NA	4.66494	NA	NA	NA	NA	NA	5.23169	5.81743	4.13413	NA	5.70715	2.49516	1.72601	6.63134	2.23759	5.87436	6.62161	6.16959	NA	NA	6.79316	1.95269	6.26375	5.60493	NA	4.35652	3.30775	4.74519	7.39208	4.56401	3.46318	5.79774	NA
ENSMUSG00000028367	Txn1	53	22		NA	NA	3.84006	NA	NA	5.38085	NA	5.54654	NA	NA	NA	NA	1.44371	-0.0115627	2.69625	NA	NA	NA	5.6327	2.11548	6.41298	NA	5.92202	5.4396	3.19783	5.76987	NA	5.09956	5.76979	2.64773	NA	0.56565	6.35302	1.7163	5.59915	4.81293	4.53603	3.64344	5.78967	NA	NA	0.332804	1.7892	5.34266	8.52152
ENSMUSG00000026365	Cfh	47	23		0.699687	2.90721	7.62376	2.21991	5.96667	7.59111	7.59699	8.37082	4.03979	5.9621	NA	2.16895	6.19324	0.681585	NA	5.87138	NA	3.9396	NA	6.59878	5.864	0.303515	6.70097	4.54578	7.60374	6.51132	4.88084	7.79902	8.25742	8.20965	NA	NA	6.75641	NA	6.50703	-0.447163	0.392895	NA	3.5019	2.46427	NA	-0.583486	7.99342	6.17236	1.96581
ENSMUSG00000092274	Neat1	44	24		1.39283	0.422301	1.03238	1.52676	0.0917429	7.32471	6.64204	8.26706	4.08631	NA	NA	1.4758	1.70154	NA	7.54446	3.76232	NA	NA	-0.0974015	7.69441	8.91954	0.303515	3.28296	6.61123	7.20962	4.74833	3.56326	5.9095	6.71731	6.53678	NA	6.94859	NA	NA	6.25509	6.12582	NA	NA	-0.717603	0.518359	NA	NA	0.690586	7.48431	NA
ENSMUSG00000022665	Ccdc80	48	23		0.00653941	2.72489	6.03633	1.52676	0.0917429	-1.06009	2.32378	8.28317	NA	2.88825	2.83635	NA	NA	NA	NA	4.075	NA	3.42877	NA	6.8102	8.74521	NA	6.12475	-0.595884	5.98969	3.13364	3.14995	2.17581	2.73545	7.43959	NA	5.02772	4.50095	8.10654	NA	3.8295	-0.705717	-1.36051	3.56598	NA	4.46728	2.24973	0.690586	7.69326	NA
ENSMUSG00000030824	Nucb1	48	23		1.10515	1.11545	3.22164	2.21991	2.48964	4.0275	NA	5.81991	-0.391022	NA	NA	NA	-1.3895	NA	NA	NA	NA	3.81176	0.914199	NA	-2.05208	NA	5.36777	NA	2.30583	6.54661	5.86323	4.60844	3.7681	3.38237	5.07859	4.71406	8.02778	7.61528	6.79108	3.37055	4.35688	5.85252	7.9279	3.96835	NA	1.20827	NA	3.83228	NA
ENSMUSG00000021838	Samd4	45	24		7.09578	2.21406	7.62435	3.72399	0.0917429	NA	NA	6.67906	-0.391022	NA	NA	NA	4.78844	NA	NA	2.97639	0.752711	NA	NA	5.26461	5.38924	0.996662	4.71352	5.87955	2.34505	4.35586	6.24954	4.74076	1.65789	5.17278	NA	NA	7.94993	-0.298605	3.98972	-0.041698	5.10841	5.33281	5.73287	NA	7.50988	5.92454	NA	-0.979906	NA
ENSMUSG00000022358	Fbxo32	49	23		1.7983	3.94866	6.2654	1.52676	NA	2.55082	NA	0.558946	NA	0.403343	NA	2.16895	NA	NA	3.7618	3.26407	NA	NA	-1.4837	3.79601	7.24104	4.59397	4.25622	6.90021	1.57186	6.88376	6.53046	6.42033	6.19049	3.51895	NA	1.54648	NA	1.20547	NA	5.88523	NA	1.93533	5.68597	6.32048	6.43924	7.29883	5.38651	1.32268	NA
ENSMUSG00000059534	Uqcr10	52	23		0.699687	1.11545	5.61443	1.52676	NA	NA	5.58123	0.558946	NA	6.26697	NA	NA	5.64841	-0.0115627	NA	4.23706	NA	NA	5.26857	5.00585	5.13103	NA	6.36929	5.95377	5.85199	-1.1971	NA	5.82357	6.50355	5.34898	NA	-0.532962	6.12301	5.48676	4.14472	2.86702	NA	1.77498	6.10894	NA	4.90825	NA	NA	3.00908	NA
ENSMUSG00000042650	Alkbh5	51	23		0.00653941	0.422301	6.54783	NA	6.29022	5.52746	4.365	3.71595	NA	NA	NA	1.4758	6.93484	NA	4.87155	3.34411	NA	7.65998	0.914199	5.35725	5.20139	0.303515	4.49808	-0.595884	5.32723	4.31633	6.31413	7.18273	5.00779	4.46183	NA	2.23963	NA	4.51358	6.77753	5.7411	6.23257	3.97221	NA	NA	5.11943	6.4509	NA	3.94735	NA
ENSMUSG00000048120	Entpd1	39	24		2.57149	0.422301	3.87812	NA	NA	6.08589	NA	6.2524	5.9024	0.403343	NA	NA	2.56174	-0.0115627	NA	NA	NA	NA	-1.4837	5.6663	1.38191	1.68981	0.927263	7.5421	1.72601	3.87808	NA	5.6026	5.6364	5.4516	NA	3.07796	0.357814	3.25674	NA	6.41612	0.392895	2.94355	-0.312138	NA	4.2777	6.19644	-0.00256069	3.22479	NA
ENSMUSG00000047187	Rab2a	48	23		0.00653941	8.19337	5.00805	NA	NA	4.27744	NA	-0.134201	NA	NA	0.271397	5.13937	NA	10.5177	NA	2.65097	NA	6.76098	5.63026	NA	6.57773	NA	3.5198	6.25636	6.71401	-1.1971	4.13176	5.02523	7.40049	5.63495	8.74158	NA	4.82945	5.0047	3.12022	4.76232	4.74102	6.11596	4.64837	6.31594	4.61625	5.61194	NA	5.63079	NA
ENSMUSG00000020460	Rps27a	55	23		6.55619	1.11545	5.71385	NA	NA	2.81111	NA	4.73077	NA	NA	NA	NA	6.09823	-0.0115627	6.56592	6.60443	NA	4.10511	5.45265	1.65595	6.76329	3.52239	5.75848	NA	6.28064	6.48354	4.43699	6.28941	5.58603	5.41501	NA	NA	5.76723	4.16154	NA	6.09962	NA	4.94576	6.42364	2.71558	6.10678	2.0192	3.49395	5.65341	NA
ENSMUSG00000028998	Tomm7	53	23		3.87774	1.11545	5.11113	NA	NA	6.0748	NA	4.74354	NA	NA	NA	NA	5.93499	NA	NA	NA	NA	NA	6.20476	-0.828961	6.09925	NA	4.9346	5.9084	5.78522	-1.1971	3.14204	6.13238	2.2865	NA	NA	3.47437	1.74411	4.71867	5.92703	2.62089	6.66577	5.34879	NA	1.90465	2.93881	5.10349	NA	4.03737	6.73437
ENSMUSG00000027254	Map1a	41	23		0.00653941	NA	4.74421	1.52676	NA	-0.366947	-2.46371	4.0453	NA	7.7742	7.72612	1.4758	NA	NA	-1.01732	NA	NA	2.86079	-1.4837	NA	-1.35893	5.95249	5.53606	4.55161	2.26501	5.58283	2.71248	4.24126	4.1583	3.92678	5.0096	NA	6.14777	4.73183	NA	-1.14031	-0.705717	NA	5.82846	NA	NA	NA	4.97417	NA	5.90739
ENSMUSG00000029050	Ski	48	23		4.96237	NA	0.0027639	1.52676	NA	NA	NA	1.36988	NA	5.47539	NA	5.84525	-1.3895	NA	4.10664	4.0657	NA	7.76082	0.818889	5.97232	NA	NA	6.84665	5.11785	6.0194	5.19147	3.41775	4.21991	6.4222	3.02454	7.41397	-0.532962	NA	1.7163	NA	5.78528	NA	6.77864	3.72505	NA	6.0515	4.94792	-0.00256069	5.35337	NA
ENSMUSG00000062456	Rpl9-ps6	34	23		3.09758	NA	1.2837	NA	NA	-0.366947	0.671781	-1.92596	NA	1.65611	NA	NA	2.22142	NA	NA	NA	2.94994	0.0275744	0.595746	1.47362	2.09106	NA	-0.777485	0.79041	1.97732	NA	NA	2.22987	1.52436	-0.331197	1.27193	NA	NA	-0.298605	0.951163	1.95073	NA	0.942074	2.02324	NA	-1.05018	-1.27663	NA	1.21732	NA
ENSMUSG00000059495	Arhgef12	49	23		8.04441	NA	3.1555	NA	NA	4.83155	NA	6.70224	NA	NA	2.46862	NA	3.70425	NA	NA	3.61238	NA	8.46399	5.02805	3.34543	1.58551	0.303515	2.48061	6.83185	5.75645	3.03701	7.1941	6.68971	4.59573	NA	NA	2.30025	2.43726	4.56121	6.39682	6.58634	NA	6.66892	NA	NA	-1.05018	6.04389	7.57302	5.20836	NA
ENSMUSG00000026034	Clk1	40	23		0.00653941	NA	NA	3.1362	NA	7.94076	3.78819	7.24356	NA	-0.289804	NA	NA	NA	NA	8.49527	3.4002	0.752711	NA	8.00496	7.31833	5.12111	0.303515	0.831953	1.35003	7.27564	4.37125	0.944817	8.28801	6.26867	1.46056	NA	5.25394	6.81458	5.33081	8.07635	3.51365	NA	3.31232	-1.41075	NA	NA	-0.583486	NA	8.02427	NA
ENSMUSG00000055053	Nfic	52	23		NA	8.25748	2.08221	2.62538	7.8607	2.55082	NA	6.52701	1.91156	5.72146	NA	1.4758	1.0084	NA	0.592113	NA	NA	4.96205	NA	3.44771	5.36249	NA	6.54931	3.093	6.67932	5.91523	7.90272	3.45982	1.77567	3.25232	NA	6.59393	6.98916	7.15409	2.04978	7.43986	7.05005	NA	NA	3.2592	6.27695	6.25866	NA	2.45408	6.82368
ENSMUSG00000024659	Anxa1	51	23		NA	2.50174	7.25482	2.91306	0.0917429	5.30809	NA	3.83923	-0.391022	-0.289804	NA	NA	7.35036	NA	NA	NA	NA	NA	1.00121	7.27181	5.9197	NA	NA	7.89188	7.41661	6.47613	NA	5.7103	8.55471	6.89961	NA	-0.532962	7.7449	6.39966	2.82296	NA	9.14326	5.49805	5.28009	7.82052	7.00815	6.89722	NA	7.30813	NA
ENSMUSG00000032330	Cox7a2	53	23		NA	1.52091	5.69177	2.21991	NA	5.23885	3.37402	1.68496	NA	NA	NA	NA	0.55641	NA	5.80705	NA	0.752711	NA	5.96813	5.78442	6.26837	NA	1.36258	1.35003	1.48485	6.9745	5.03079	6.50288	6.77775	NA	NA	7.35387	6.96784	-0.298605	5.97422	5.76444	3.45317	5.66769	6.9993	NA	1.8402	2.71235	NA	5.01655	NA
ENSMUSG00000041696	Rasl12	48	24		NA	0.422301	-0.22038	1.52676	NA	2.0754	NA	4.5602	0.70759	3.34778	4.67812	NA	NA	NA	6.64043	1.33878	0.752711	0.0275744	5.01308	NA	NA	NA	6.19324	5.41047	0.473246	6.23716	NA	5.70868	5.7626	5.24727	NA	NA	7.20263	7.85862	7.18729	3.83642	3.76019	NA	7.51842	NA	1.25241	5.47213	3.78163	3.49743	4.897
ENSMUSG00000032479	Map4	45	23		NA	1.52091	7.20184	NA	7.52067	6.97518	-1.3651	-1.92596	-0.391022	4.99846	NA	NA	4.12795	-0.0115627	5.21512	3.26407	NA	NA	NA	7.16162	-2.05208	6.88277	NA	4.40806	4.01421	2.7732	2.84905	5.1908	NA	5.6611	NA	NA	2.84272	NA	-0.0296664	3.65548	-0.705717	5.34757	NA	6.07132	7.59383	6.1319	NA	4.65845	NA
ENSMUSG00000018666	Cbx1	50	23		NA	0.422301	5.8681	NA	0.0917429	5.4981	-2.46371	4.4144	-0.391022	3.62222	NA	NA	4.77802	NA	NA	NA	NA	NA	4.33639	5.19449	5.26513	NA	5.65867	NA	5.68	6.6173	NA	4.79482	5.86445	5.94042	NA	0.56565	1.45643	3.0513	6.07289	5.54305	3.58474	5.02805	5.54293	6.6911	5.78716	4.8654	NA	4.25654	NA
ENSMUSG00000037608	Bclaf1	46	24		NA	0.422301	1.88983	NA	0.0917429	7.41586	4.2553	8.70681	NA	NA	NA	2.8621	NA	NA	-0.324178	-0.60713	NA	0.0275744	7.34962	7.03431	NA	0.996662	4.99862	5.85301	6.59409	7.72169	0.790666	5.12608	6.54541	NA	NA	NA	NA	2.5636	-1.12828	4.00718	-0.705717	6.59877	7.69167	NA	3.79401	5.76827	NA	7.76999	NA
ENSMUSG00000047514	Tspyl1	43	24		NA	2.36821	0.590551	NA	0.0917429	5.4076	6.99177	7.62285	NA	NA	NA	NA	NA	0.681585	7.17939	NA	1.44586	0.0275744	6.91561	6.97488	7.39972	0.303515	NA	NA	7.58006	3.14671	4.57106	4.76607	-1.1147	8.25415	NA	3.68655	NA	-0.991753	8.77246	7.31245	NA	7.65138	6.88305	-0.174788	7.2511	5.07425	NA	7.08347	0.579511
ENSMUSG00000090394	4930523C07Rik	52	23		NA	0.422301	6.47201	NA	NA	7.41753	3.28886	5.90128	4.42926	6.12037	7.82783	NA	2.32407	NA	1.69073	4.15504	NA	NA	3.19844	4.07631	6.17128	NA	4.69479	6.69031	6.29481	5.31316	NA	7.40662	-1.1147	5.14107	NA	NA	6.28207	3.46259	3.26617	6.50221	NA	4.33658	NA	6.32048	4.53332	NA	7.86071	4.7272	0.579511
ENSMUSG00000021134	Srsf5	50	23		NA	2.21406	5.90704	NA	NA	2.96526	7.2772	6.49824	NA	1.65611	NA	NA	NA	NA	0.0812875	5.33829	1.85132	NA	4.94924	8.10193	NA	NA	6.31176	NA	2.41916	1.51096	NA	3.11408	5.60552	4.14234	NA	7.35575	NA	1.08769	7.02334	4.54667	3.07847	2.32837	0.53516	1.61697	3.29363	5.86461	5.56196	6.89179	NA
ENSMUSG00000079641	Rpl39	52	23		NA	7.50904	-0.913527	NA	NA	4.27262	4.79258	2.99402	NA	NA	1.88084	NA	NA	NA	5.51355	4.32734	NA	7.1704	4.33043	3.70364	4.98758	NA	3.923	2.53961	4.72886	0.189199	NA	5.63806	3.68109	4.23662	NA	NA	3.91316	4.69522	4.67986	3.8295	NA	2.46813	5.21332	0.923824	4.18627	NA	NA	3.88763	NA
ENSMUSG00000038900	Rpl12	50	24		NA	5.66405	4.03168	NA	NA	3.51462	-2.46371	5.3017	NA	NA	NA	5.85783	3.75799	NA	4.47574	NA	0.752711	NA	4.05364	5.41521	5.79802	2.50074	5.26752	5.55897	4.02859	NA	NA	4.74927	3.54874	3.89807	3.75684	NA	4.46869	3.01558	5.19787	NA	-0.705717	5.69221	6.01758	NA	0.559261	5.446	NA	1.85331	NA
ENSMUSG00000020321	Mdh1	47	23		NA	1.11545	5.68089	NA	NA	2.79005	-2.46371	5.61466	NA	NA	NA	1.4758	NA	NA	3.88795	-0.60713	NA	NA	5.96987	6.42025	-0.442641	NA	7.7444	NA	7.9379	4.71641	-1.69424	1.23134	7.91783	6.63357	NA	7.22623	NA	5.14165	NA	6.93558	3.77162	6.85908	-0.717603	1.90465	2.75649	7.32747	NA	7.30131	0.579511
ENSMUSG00000050856	Atp5k	51	23		NA	5.33496	0.958275	NA	NA	1.83028	5.60155	4.44394	NA	NA	NA	NA	2.859	NA	6.09419	2.48391	NA	NA	6.07325	-0.135813	4.18233	NA	4.16772	5.19408	4.89809	0.189199	NA	6.08894	0.271595	4.09165	NA	2.41148	5.79154	-0.991753	4.66778	2.44321	4.60749	4.58491	NA	2.5978	5.88908	5.50101	NA	3.72057	NA
ENSMUSG00000022255	Mtdh	48	23		NA	5.34955	NA	1.52676	NA	6.76993	NA	2.82763	NA	NA	NA	NA	2.92799	0.681585	3.86548	0.0860169	0.752711	NA	3.28699	NA	-0.442641	NA	NA	7.08568	3.05724	4.23225	2.31309	3.95826	3.43918	5.82366	NA	-0.532962	5.69295	6.28963	3.50645	NA	5.34872	5.6552	-1.41075	1.21151	6.3307	4.00657	-0.00256069	2.01583	NA
ENSMUSG00000010608	Rbm25	47	23		NA	1.11545	NA	NA	NA	7.4324	-1.77057	5.44175	1.68842	5.21553	NA	7.31935	NA	-0.0115627	4.21378	3.3247	NA	NA	4.33935	5.27806	-0.442641	NA	NA	6.01212	5.216	6.82219	5.99559	5.4778	NA	5.93157	NA	NA	4.90641	-0.991753	2.42707	4.45811	6.27529	2.64682	NA	4.18192	-1.05018	3.51086	2.07688	6.5676	NA
ENSMUSG00000028059	Arhgef2	47	24		NA	8.95419	NA	NA	NA	5.71755	-1.77057	4.01946	NA	NA	NA	1.4758	3.52315	NA	NA	-0.60713	NA	NA	6.07638	6.62112	4.75586	NA	3.67686	5.383	3.75978	6.51401	2.27605	4.73217	4.67526	0.36195	NA	0.160185	2.6604	NA	4.72392	2.49728	NA	2.55151	NA	NA	6.48779	4.34377	6.1857	5.51385	NA
ENSMUSG00000041881	Ndufa7	51	24		NA	NA	6.17488	1.52676	NA	5.42607	2.38832	5.33737	NA	NA	NA	1.4758	2.80015	5.66861	NA	NA	0.752711	NA	3.57255	5.00292	6.4077	NA	6.11414	5.72308	2.03139	NA	NA	3.96757	5.627	5.34098	NA	5.49049	6.22711	NA	5.95343	6.29336	NA	3.55947	NA	6.28824	3.79401	0.920591	NA	5.22868	NA
ENSMUSG00000035011	Zbtb7a	51	23		NA	NA	2.1069	1.52676	NA	2.87173	NA	5.08705	4.00343	6.57086	6.4326	NA	5.01076	NA	NA	5.47964	NA	7.16247	6.27421	4.93623	5.57935	NA	2.64024	3.06768	5.44653	5.53034	5.42378	3.0921	0.271595	6.14372	NA	6.44525	0.357814	4.26052	NA	1.42464	NA	3.48368	-1.41075	NA	1.51477	0.515126	3.71101	5.47529	0.579511
ENSMUSG00000026469	Xpr1	46	24		NA	NA	1.48437	NA	NA	7.08748	-1.77057	4.30255	-0.391022	4.054	NA	1.4758	-0.696353	NA	6.11995	-0.60713	NA	NA	4.57543	7.51483	7.28331	NA	7.18388	6.12071	5.36922	4.29184	5.16642	5.56583	7.31235	6.30344	NA	NA	4.31863	NA	NA	7.05198	NA	4.98337	5.89846	2.96071	2.58741	NA	2.19466	5.49089	NA
ENSMUSG00000031636	Pdlim3	50	24		NA	NA	5.39275	NA	NA	1.13713	7.10556	4.36375	NA	3.75325	NA	NA	2.83001	NA	0.774435	NA	NA	7.89084	6.48393	5.64184	5.75095	0.303515	2.16695	7.66254	7.39737	0.748815	2.68779	5.82502	6.10274	6.73584	NA	NA	NA	3.22776	2.99886	-0.447163	5.67271	7.38795	NA	3.69641	1.78304	1.02595	1.94335	2.38739	NA
ENSMUSG00000039361	Picalm	50	23		NA	NA	2.15453	NA	NA	7.34951	2.16126	2.26369	NA	NA	NA	NA	2.24809	NA	-0.324178	NA	NA	0.0275744	4.23989	-0.828961	5.79841	NA	1.57389	4.37393	3.13	4.81172	NA	5.08755	5.77997	5.54373	NA	6.72756	NA	2.34045	6.22672	5.0209	NA	3.82687	2.32692	4.1427	3.96046	5.97542	1.7892	0.118706	NA
ENSMUSG00000042712	Wbp5	51	23		NA	NA	1.16591	NA	NA	NA	3.64331	5.26697	-0.391022	NA	6.31877	NA	7.47877	-0.0115627	4.44651	NA	NA	3.99787	6.08984	6.56676	5.87705	NA	2.62371	6.77623	6.55661	4.78936	5.31968	4.22708	4.72303	NA	NA	NA	NA	6.93304	6.31363	5.60728	5.76353	5.81191	6.69032	0.923824	5.95923	4.28019	NA	3.72057	NA
ENSMUSG00000092746	Rn7s6	8	26		0.699687	1.52091	-1.60667	2.91306	0.78489	-1.06009	-1.77057	-1.23281	-0.391022	-0.289804	0.964545	2.57442	-1.3895	1.08705	NA	0.0860169	1.85132	0.0275744	NA	NA	-2.05208	0.303515	-1.47063	NA	-0.913048	-1.1971	NA	NA	NA	NA	1.27193	NA	NA	-0.991753	-1.12828	-0.041698	NA	-1.36051	-0.312138	NA	NA	NA	-0.00256069	-0.979906	1.96581
ENSMUSG00000074918	Inafm2	42	24		1.10515	1.11545	7.52267	4.23481	NA	8.02582	-2.46371	-1.23281	NA	NA	NA	2.16895	NA	NA	-1.01732	-0.60713	0.752711	0.0275744	7.87894	8.52192	7.11879	NA	7.36093	3.27532	3.1813	-1.1971	NA	5.23608	NA	7.27966	NA	3.98883	8.53631	-0.991753	6.77458	0.651449	9.52898	-1.36051	6.35609	NA	7.28956	2.43694	NA	6.4047	NA
ENSMUSG00000033209	Ttc28	52	24		7.58928	6.67228	7.8753	1.52676	NA	4.50825	NA	4.72302	NA	4.83416	3.70538	NA	NA	NA	0.0812875	0.491482	NA	4.51621	NA	5.57461	5.01268	NA	NA	6.62376	4.25174	7.51352	3.77803	3.45982	2.69196	4.16861	NA	NA	NA	2.72182	4.73251	6.00173	6.54917	5.78626	2.32692	NA	2.97518	5.31915	NA	NA	NA
ENSMUSG00000098973	Mir6236	13	25		3.30238	3.46682	-1.60667	NA	3.7553	-1.06009	-2.46371	-1.23281	3.43762	0.403343	0.271397	1.4758	-1.3895	-0.0115627	-1.01732	NA	1.85132	2.33016	0.125742	-0.135813	-2.05208	NA	-0.777485	-0.595884	-0.219901	1.28781	1.19613	1.23134	0.83121	NA	NA	NA	-0.335333	-0.991753	NA	NA	NA	-1.36051	-0.717603	NA	-1.05018	-1.27663	-0.00256069	NA	3.98071
ENSMUSG00000037487	Ubr5	35	25		1.39283	0.422301	4.96	NA	NA	-1.06009	0.3695	2.95684	0.302125	0.403343	0.271397	NA	NA	NA	-0.324178	0.779164	0.752711	5.83572	-1.4837	5.06819	NA	2.78842	NA	1.48356	3.6513	3.22175	-1.00109	5.89208	5.18792	-1.42981	NA	0.160185	NA	-0.991753	6.66778	3.95956	1.59687	-1.36051	NA	2.22311	1.72241	NA	5.42239	0.629532	NA
ENSMUSG00000024985	Tcf7l2	51	24		0.00653941	1.11545	4.65482	NA	NA	2.60347	-2.46371	7.22027	NA	NA	8.56944	1.4758	6.46216	NA	-1.01732	NA	NA	NA	NA	7.23913	5.96819	0.996662	5.7941	4.09546	6.28887	5.79684	7.4445	5.31371	2.06335	6.07293	NA	4.94768	NA	NA	6.67352	6.31267	NA	6.54161	NA	1.43465	6.98801	5.72188	NA	6.67359	6.3193
ENSMUSG00000084349	Rpl3-ps1	38	24		3.50305	4.42963	2.26453	NA	NA	2.0754	2.18068	0.153481	NA	NA	NA	NA	NA	NA	NA	NA	NA	NA	3.85864	0.557334	2.88239	NA	3.48519	0.79041	1.28418	0.748815	NA	3.0921	4.36594	1.78907	NA	NA	1.61058	3.60337	-0.0296664	3.94729	-0.0125699	2.46813	0.381009	NA	1.25241	-1.27663	NA	2.38739	NA
ENSMUSG00000042390	Gatad2b	51	24		7.33498	3.31267	3.85291	NA	NA	3.28371	NA	7.09092	NA	0.808808	NA	NA	3.63438	NA	3.90993	7.36292	NA	0.0275744	4.84245	4.30094	6.78211	3.01156	4.08233	4.08625	4.43881	5.98829	3.90788	3.36297	2.2865	4.61756	4.60413	NA	NA	NA	5.66854	3.16375	5.13783	4.29897	NA	NA	4.70557	6.09611	NA	5.12265	NA
ENSMUSG00000052534	Pbx1	51	24		2.20376	NA	6.1589	NA	NA	4.62349	7.12301	4.49566	NA	3.75325	5.71813	NA	1.44371	NA	4.13597	6.70342	NA	5.36991	NA	2.66755	5.41186	NA	5.89074	NA	6.09636	4.2877	6.69512	4.33529	-1.1147	NA	NA	4.64882	NA	6.12057	4.45897	5.88523	6.1518	4.18075	1.99045	2.1278	2.50517	5.77954	NA	3.33758	0.579511
ENSMUSG00000031972	Acta1	0	24		0.699687	NA	0.0027639	NA	NA	0.3262	-1.07742	-0.134201	NA	-0.289804	NA	NA	-0.696353	NA	-0.324178	NA	NA	0.0275744	-1.4837	-0.828961	-0.953467	0.303515	0.475278	-0.595884	0.185564	-0.503948	-0.595628	0.384047	-1.1147	-0.331197	NA	NA	0.763279	NA	0.481159	0.469128	-0.0125699	-0.261899	-1.41075	NA	-1.05018	0.515126	-0.00256069	NA	0.579511
ENSMUSG00000096054	Syne1	48	25		NA	0.422301	5.92273	1.52676	9.26552	6.61777	NA	5.32254	NA	5.66862	5.93088	NA	4.00866	-0.0115627	NA	3.74958	NA	NA	6.54084	5.89126	1.70912	NA	NA	NA	2.41916	5.9845	6.93127	4.28938	6.88498	2.03593	4.73766	7.77227	NA	NA	5.85458	NA	NA	6.14278	5.90911	2.46427	4.64692	6.28345	6.13948	2.01583	6.38465
ENSMUSG00000019132	BC005537	47	24		NA	2.36821	1.33776	1.52676	NA	5.41842	5.45237	3.67246	0.302125	NA	7.61676	NA	3.47803	NA	NA	5.49543	NA	NA	-0.790549	NA	-2.05208	NA	4.59548	-0.595884	2.72454	6.11011	2.06696	4.64673	6.83932	4.65469	NA	1.07648	6.68664	7.72117	4.90241	5.8105	3.55696	5.68003	4.0186	2.5978	7.04695	7.34888	NA	4.45382	0.579511
ENSMUSG00000022205	Sub1	52	24		NA	7.74877	6.66052	1.52676	NA	3.39425	6.30905	5.58228	NA	1.31963	3.52949	NA	6.32562	NA	7.17773	NA	NA	4.01656	6.21796	4.93936	1.28013	NA	6.03486	NA	2.52094	3.4473	1.83212	5.86607	NA	0.872776	NA	NA	5.98723	NA	2.27292	3.3256	6.09557	5.47467	5.55622	5.99063	2.12788	1.7191	NA	5.92785	NA
ENSMUSG00000006356	Crip2	54	24		NA	4.87665	3.98804	1.52676	NA	6.95358	5.73767	5.21766	NA	3.17593	NA	1.4758	6.8493	NA	NA	1.47231	NA	NA	NA	6.69019	5.6706	NA	NA	6.86057	8.60021	3.56508	NA	5.52571	2.2526	3.97736	NA	NA	5.06283	5.24462	-1.12828	5.13821	8.4971	4.76854	NA	4.33607	4.15931	6.44294	NA	6.57965	NA
ENSMUSG00000050299	Gm9843	50	24		NA	2.61953	2.69739	4.41713	NA	2.55082	3.98201	1.94524	NA	NA	NA	NA	3.29263	NA	NA	3.55175	NA	0.720722	0.818889	-0.828961	1.50327	NA	3.90926	2.29449	3.57559	2.56411	NA	2.84078	3.10481	1.70568	NA	NA	2.55504	2.59177	2.74292	-1.14031	NA	2.9962	3.683	1.90465	2.20792	1.61374	NA	2.99039	NA
ENSMUSG00000027858	Tspan2	50	24		NA	1.11545	6.66487	1.52676	NA	6.87119	7.46026	NA	NA	0.808808	NA	NA	-0.696353	NA	5.9354	NA	NA	NA	4.44855	6.45586	2.8679	NA	2.16695	5.79938	5.82865	4.73515	NA	5.85211	6.12308	3.5674	NA	NA	3.1304	8.05548	-1.12828	NA	2.29002	4.39839	5.38831	NA	6.42119	5.32731	1.7892	6.85171	0.579511
ENSMUSG00000026042	Col5a2	49	25		NA	3.25551	4.84222	1.52676	NA	4.67648	NA	5.4252	3.991	2.75472	NA	5.69531	NA	-0.0115627	5.15646	6.29762	NA	NA	NA	NA	3.78856	0.303515	-1.47063	4.47929	5.24393	2.41382	NA	5.02844	6.31541	6.31606	6.61426	4.03139	NA	8.34293	2.20393	4.03584	NA	NA	3.97832	NA	NA	4.34738	8.41083	4.65488	NA
ENSMUSG00000009575	Cbx5	48	24		NA	1.11545	5.06662	2.91306	NA	5.6195	NA	2.71843	0.302125	NA	NA	1.4758	-1.3895	NA	NA	4.3696	NA	0.0275744	NA	6.82879	6.66314	6.1354	5.57253	6.1517	7.60194	5.8608	4.1169	3.67988	6.03913	NA	NA	6.02665	3.7918	8.72372	0.481159	3.99549	NA	5.03808	NA	5.61211	NA	4.08934	NA	0.118706	0.579511
ENSMUSG00000039787	Cercam	53	24		NA	0.422301	4.29596	1.52676	NA	4.9585	NA	4.64772	NA	3.37376	4.0326	NA	NA	-0.0115627	NA	6.16481	0.752711	4.38428	NA	3.32992	5.77357	NA	3.85724	3.96846	4.34964	5.0663	NA	5.26937	4.10566	5.41074	7.1384	NA	4.41826	4.72856	6.03101	6.05338	NA	NA	4.8937	5.64529	2.50517	5.79154	NA	3.02743	NA
ENSMUSG00000034109	Golim4	46	25		NA	3.55779	3.50531	1.52676	NA	6.89006	NA	1.65756	NA	2.48278	NA	NA	-1.3895	NA	-1.01732	0.779164	0.752711	NA	NA	6.97855	1.6368	6.99684	2.64024	7.24639	2.82462	3.73738	4.57864	5.20701	4.96065	5.52959	NA	4.37231	5.97821	NA	5.55258	6.44294	NA	1.63522	0.668691	1.21151	7.6711	6.12521	3.17549	NA	NA
ENSMUSG00000032060	Cryab	47	24		NA	0.422301	6.72828	2.21991	NA	NA	6.40047	1.62939	-0.391022	NA	NA	NA	7.55648	NA	4.95394	NA	NA	3.28567	NA	3.21409	1.9369	0.996662	6.32871	-0.595884	6.22025	-0.503948	NA	5.69066	4.34062	2.52143	NA	NA	4.89041	4.71867	4.15999	5.29424	7.55503	4.76636	2.6323	NA	5.08971	5.44479	NA	6.48001	0.579511
ENSMUSG00000020155	Kcnmb1	50	24		NA	0.422301	3.35617	2.21991	NA	NA	3.36229	7.11383	0.302125	NA	NA	NA	7.69652	NA	NA	0.491482	1.44586	6.75381	NA	2.90871	2.82312	NA	5.98235	7.63229	7.48626	5.41225	-1.69424	5.62403	5.10191	1.82829	9.59748	NA	2.43726	6.63238	6.71518	2.07857	3.67631	5.525	7.65906	NA	4.5593	5.9223	NA	6.61849	NA
ENSMUSG00000028452	Vcp	51	24		NA	5.82947	4.79524	NA	7.27333	2.40564	1.06265	5.02485	NA	3.17593	NA	NA	NA	NA	4.83775	-0.60713	NA	2.10702	6.36991	3.98322	3.18436	NA	5.64576	3.49846	4.58001	6.35514	5.65563	4.49492	NA	5.20087	NA	NA	NA	NA	2.45524	3.22914	NA	3.00894	5.33449	-0.174788	NA	4.4171	7.39255	5.61724	NA
ENSMUSG00000090862	Rps13	52	24		NA	5.44618	0.339236	NA	6.35894	4.53833	4.87907	5.53625	NA	NA	5.96849	NA	6.24773	NA	0.774435	NA	NA	NA	1.22435	4.89789	2.75194	NA	NA	3.06768	5.29151	3.6781	3.11794	4.83451	5.66295	5.67843	NA	4.09201	1.74411	5.37128	2.42707	5.22272	6.33043	NA	5.38159	NA	6.106	3.32854	NA	4.47542	NA
ENSMUSG00000048076	Arf1	49	24		NA	0.422301	7.11428	NA	NA	3.80744	7.18269	2.728	NA	7.73506	0.271397	1.4758	NA	NA	NA	6.29259	0.752711	NA	6.32909	5.40936	6.25365	NA	7.13677	4.27165	4.28545	5.49499	3.96872	5.38126	3.39616	2.54048	4.31645	1.41295	2.37272	6.84145	3.76207	7.36339	2.1275	6.12498	2.48107	NA	6.13521	4.37936	2.94188	5.04112	NA
ENSMUSG00000042485	Mustn1	52	24		NA	7.46982	5.314	NA	NA	6.54031	7.24169	6.72646	NA	0.403343	NA	1.4758	1.09541	-0.0115627	4.31539	7.04494	NA	8.66024	6.38723	3.29817	7.60269	6.44984	1.23742	2.62299	7.86897	7.35662	-1.69424	5.89748	6.07899	7.39737	NA	6.11343	6.45476	1.20547	4.65246	NA	5.48049	6.47349	3.96453	6.91028	6.45091	7.03403	NA	7.96282	NA
ENSMUSG00000036751	Cox6b1	51	24		NA	0.422301	4.69777	NA	NA	1.93564	5.35351	2.94924	NA	5.53324	NA	1.4758	4.04858	-0.0115627	1.81589	NA	NA	NA	5.12565	5.37357	5.26513	0.996662	4.92296	NA	6.31534	NA	NA	2.17581	5.39258	4.99991	NA	NA	3.44886	5.07436	6.27965	6.68773	4.13056	5.27675	2.86592	2.31012	NA	4.766	NA	2.11114	NA
ENSMUSG00000047412	Zbtb44	48	24		NA	2.61953	2.58298	NA	NA	5.42607	6.08051	0.0199493	NA	-0.289804	NA	1.4758	NA	NA	6.62328	NA	7.09307	NA	0.595746	7.46208	2.77623	NA	4.92128	NA	3.13	6.2884	1.13897	5.71837	NA	6.75415	NA	5.24469	4.80047	2.37554	5.05381	4.77589	NA	4.07757	3.85194	NA	6.34247	4.71233	NA	4.91725	NA
ENSMUSG00000060803	Gstp1	51	24		NA	4.94409	5.47503	NA	NA	2.37389	4.84148	4.9472	NA	NA	NA	1.4758	1.44371	NA	5.90137	NA	NA	NA	3.87289	5.10063	6.08092	NA	2.24294	0.0972632	5.65923	NA	4.01949	3.79629	6.20185	3.01284	NA	4.7349	NA	3.77042	5.58224	2.57326	NA	3.82127	2.71638	3.95235	2.41556	4.12604	NA	4.64772	NA
ENSMUSG00000021127	Zfp36l1	44	24		NA	7.27454	-0.22038	NA	NA	3.78409	5.23022	4.12377	NA	NA	NA	NA	5.34865	NA	5.7113	NA	NA	0.720722	4.14393	4.4389	4.16053	0.303515	4.26594	1.88902	6.09907	4.83599	NA	5.44241	4.75177	NA	NA	3.79777	2.06256	6.00401	-0.0296664	NA	1.37372	0.248927	NA	5.91199	1.14705	0.332804	4.54073	4.17339	NA
ENSMUSG00000037266	Rsrp1	47	24		NA	0.422301	7.16237	NA	NA	5.90687	6.94154	NA	0.70759	NA	NA	NA	NA	NA	7.47946	8.96347	NA	NA	6.76771	NA	1.6368	0.303515	1.23742	3.82296	5.81916	2.82826	-0.0848023	4.13746	6.4721	1.66123	NA	8.23701	NA	4.12624	5.22783	4.12755	7.1694	3.11683	NA	0.518359	NA	7.03869	5.92968	5.80907	0.579511
ENSMUSG00000030432	Rpl28	53	24		NA	7.02895	1.03238	NA	NA	4.54202	NA	4.68876	NA	NA	NA	NA	6.01173	3.38963	NA	NA	NA	4.85589	4.16879	4.80939	1.44443	NA	3.95871	2.86985	0.69639	4.15949	NA	5.8633	1.82974	4.52862	NA	2.46277	3.32823	4.25527	4.49212	4.93962	4.95377	5.17037	3.88255	3.4628	6.28219	NA	NA	3.75629	NA
ENSMUSG00000030102	Itpr1	44	24		NA	0.422301	NA	1.52676	5.10902	3.98333	NA	4.45923	NA	NA	NA	NA	0.689942	NA	4.92021	-0.60713	NA	0.720722	4.89981	7.10484	2.76011	8.44441	5.81761	7.47377	2.17799	7.79048	5.14524	3.98591	NA	6.13547	NA	NA	NA	6.08912	3.52568	-1.14031	3.63809	1.97169	-1.41075	6.2898	-1.05018	4.44039	3.5238	7.79286	NA
ENSMUSG00000029309	Sparcl1	44	24		NA	6.17169	NA	2.21991	NA	1.24249	8.29553	7.21073	NA	2.75472	NA	2.8621	-1.3895	NA	8.45968	-0.60713	NA	NA	9.44923	7.18901	8.36447	0.303515	7.93239	-0.595884	7.27564	5.90623	NA	5.91348	NA	8.53956	NA	0.56565	7.30575	NA	7.5876	6.61589	8.97056	6.9467	6.20603	7.52188	1.65787	7.21524	2.39533	8.30443	NA
ENSMUSG00000026083	Eif5b	50	25		NA	4.64181	NA	NA	NA	5.79531	3.53025	4.56476	NA	4.11691	NA	NA	NA	NA	2.31488	6.83945	2.36215	4.24708	NA	3.43372	2.12231	NA	0.831953	NA	6.37656	5.23745	0.790666	6.76868	3.88251	5.36813	NA	NA	6.49878	4.72528	1.43667	5.13821	0.680577	5.74117	5.86304	NA	4.65361	NA	3.49395	2.73367	NA
ENSMUSG00000025261	Huwe1	40	24		NA	NA	2.40066	1.52676	6.52789	NA	-2.46371	6.07036	NA	3.32111	0.271397	1.4758	-1.3895	0.681585	8.10931	0.779164	4.30806	NA	NA	5.92564	6.84465	3.0761	5.85122	0.0972632	2.67047	5.99358	NA	3.0231	NA	4.13471	NA	-0.532962	-0.335333	0.800007	4.59203	0.651449	NA	6.26752	NA	NA	4.9134	3.4329	5.39107	NA	0.579511
ENSMUSG00000030551	Nr2f2	51	24		NA	NA	5.68157	1.52676	NA	5.69334	5.4347	5.11807	NA	NA	NA	2.16895	NA	NA	5.129	-0.60713	NA	NA	7.02223	2.34909	3.56832	NA	-0.37202	NA	6.51052	4.37506	6.11327	3.51954	6.36854	3.74067	NA	-0.532962	3.89877	3.1979	6.01928	7.99055	3.73693	5.69221	NA	6.15493	1.51477	1.12126	NA	6.42376	NA
ENSMUSG00000062647	Rpl7a	47	24		NA	NA	6.09859	2.21991	NA	5.79952	-1.3651	5.11807	NA	NA	NA	NA	6.47914	-0.0115627	NA	NA	NA	NA	1.69436	5.74472	5.21195	NA	3.64736	0.79041	6.97266	-1.1971	NA	6.91249	5.73754	2.39883	NA	4.88757	6.8317	6.22862	-0.435132	6.13832	7.00985	6.67994	-1.41075	NA	3.48242	5.89656	NA	5.78398	NA
ENSMUSG00000054889	Dsp	49	24		NA	NA	6.02766	2.62538	NA	7.73776	-1.77057	NA	3.79863	7.06071	5.37734	NA	6.06811	1.08705	NA	-0.60713	0.752711	5.62969	NA	NA	7.70122	NA	7.01073	6.8571	4.94488	7.90588	-1.69424	5.67063	6.45006	NA	NA	7.27088	NA	7.09896	NA	3.37055	4.37569	1.93533	5.7423	NA	6.51975	5.01122	5.52687	-0.979906	1.27266
ENSMUSG00000030249	Abcc9	48	24		NA	NA	5.16983	1.52676	NA	5.26426	NA	7.4413	NA	3.14418	NA	1.4758	1.44371	NA	NA	4.76815	3.15061	NA	NA	NA	-1.35893	0.996662	3.5198	6.18062	6.62385	4.7028	6.5382	5.33281	5.3004	3.59407	NA	7.7419	0.357814	NA	6.4344	4.24876	NA	3.43528	4.58819	6.38483	4.9134	0.802808	5.00139	3.45091	NA
ENSMUSG00000052146	Rps10	49	24		NA	NA	1.52882	5.56981	NA	5.24618	NA	4.20527	NA	NA	NA	NA	5.47743	7.02371	4.52001	NA	NA	NA	-1.4837	4.5692	5.07481	NA	3.43464	4.66681	4.16213	1.36785	3.83519	4.10572	3.99125	1.4034	NA	NA	6.30585	4.88878	2.72187	5.69272	NA	1.1244	2.91998	NA	NA	NA	NA	0.811854	NA
ENSMUSG00000073889	Il11ra1	49	24		NA	NA	2.38231	NA	7.10386	6.48053	NA	6.45633	NA	3.49439	NA	1.4758	5.31736	NA	NA	3.13054	NA	NA	1.46074	0.780477	-1.35893	NA	6.47457	NA	4.29644	5.49001	4.91511	3.49013	3.24201	2.0667	NA	7.70213	NA	5.19651	NA	2.75151	3.92901	2.98329	NA	0.923824	0.559261	4.01163	4.83372	5.28919	NA
ENSMUSG00000042116	Vwa1	6	24		NA	NA	-1.60667	NA	NA	-0.366947	0.794384	0.271264	0.302125	NA	NA	NA	-1.3895	NA	0.592113	0.0860169	NA	NA	0.595746	NA	-0.106169	NA	0.475278	0.0972632	1.03286	1.2008	NA	-0.714566	0.67706	0.968086	NA	0.56565	0.763279	NA	-0.0296664	0.245984	-0.705717	-0.261899	4.23822	0.923824	NA	0.109661	0.690586	-0.979906	NA
ENSMUSG00000025290	Rps24	55	24		NA	NA	4.78524	NA	NA	2.70111	4.87647	4.37482	NA	NA	3.21584	NA	4.83506	NA	NA	4.3696	NA	5.10898	NA	4.16147	5.37863	NA	5.47345	5.76887	3.4814	5.69555	NA	5.08149	4.94676	5.58411	NA	6.43306	3.94133	NA	5.56256	4.29341	NA	5.09939	5.55244	NA	NA	5.21712	NA	4.21305	NA
ENSMUSG00000050708	Ftl1	45	26		NA	NA	1.48437	NA	NA	-0.366947	6.63133	5.19124	NA	NA	NA	NA	1.24956	NA	3.92432	NA	NA	NA	6.08881	2.53834	0.145145	0.303515	5.51778	0.79041	6.7886	5.26281	4.23269	6.23721	6.05388	4.19781	NA	NA	5.70254	5.94653	5.38939	NA	4.8588	5.66946	6.13886	NA	NA	5.56712	0.690586	7.05699	NA
ENSMUSG00000082536	Gm13456	47	24		NA	NA	2.28515	NA	NA	1.71249	1.69517	2.51669	NA	NA	NA	NA	1.65502	NA	NA	NA	NA	1.81933	1.15536	2.11548	1.89916	NA	1.09432	2.73632	2.67047	1.57549	-1.69424	1.92449	0.271595	1.82829	NA	NA	1.96725	2.40944	1.06895	2.97056	1.59687	2.30305	2.05499	-0.174788	1.51477	0.515126	NA	2.87024	0.579511
ENSMUSG00000105031	Gm3511	52	24		NA	NA	4.01373	NA	NA	2.74657	3.42517	3.29979	NA	NA	NA	NA	4.38815	NA	NA	NA	NA	1.12619	3.19844	4.23994	3.47337	NA	4.70315	1.19588	4.31806	1.28781	NA	4.71038	4.37836	3.99514	NA	NA	4.08351	4.08342	4.21883	3.89664	1.08604	3.65677	3.80419	0.518359	0.895734	NA	NA	3.22479	NA
ENSMUSG00000018340	Anxa6	50	24		NA	NA	NA	NA	NA	3.12956	NA	2.08137	NA	-0.289804	8.91063	NA	3.96236	NA	NA	7.11067	0.752711	5.83271	4.56131	3.95853	3.91407	3.0761	6.3059	NA	0.473246	6.32801	3.11794	6.54103	NA	7.09038	NA	NA	6.27939	NA	5.4398	5.33358	NA	6.58363	2.71638	NA	3.42716	2.38693	3.49395	5.02645	0.579511
ENSMUSG00000036707	Cab39	42	25		0.00653941	0.422301	6.30721	1.52676	NA	5.08194	4.93569	-0.539666	0.302125	NA	NA	NA	NA	NA	3.48248	2.91923	NA	NA	-0.790549	NA	2.25199	0.303515	2.42119	6.10485	3.73134	1.28781	-1.00109	5.66386	5.05909	NA	NA	NA	3.95513	7.04837	3.45669	7.14369	5.13201	-0.667364	2.76364	NA	6.77866	3.36776	NA	4.88656	8.62157
ENSMUSG00000029673	Auts2	51	25		1.10515	1.8086	6.05579	2.62538	NA	6.77667	NA	-0.827349	NA	4.45513	NA	NA	NA	NA	NA	4.60781	NA	NA	NA	6.54692	0.89236	NA	NA	4.64586	1.92016	4.04993	4.38798	3.15664	4.72594	6.66731	6.3471	3.2737	6.99113	0.617685	6.52522	4.63734	4.48724	NA	4.5757	3.08331	6.20471	3.3581	4.82575	4.97074	NA
ENSMUSG00000040212	Emp3	47	25		8.21421	1.11545	5.99473	NA	NA	6.90788	NA	2.04433	NA	NA	0.271397	NA	NA	NA	NA	NA	0.752711	0.0275744	NA	6.41527	5.1543	NA	6.32789	-0.595884	4.68537	-1.1971	-1.69424	3.13558	2.2175	6.18154	NA	1.07648	7.22579	2.74592	3.88236	7.37147	NA	1.4727	NA	6.3129	5.4466	5.21257	1.09605	6.41643	NA
ENSMUSG00000047888	Tnrc6b	43	25		2.77913	7.67365	3.79149	NA	NA	NA	NA	1.20953	-0.391022	4.42869	1.88084	NA	0.689942	NA	3.12581	5.72792	1.44586	NA	NA	4.68043	6.44307	NA	NA	7.59502	0.185564	4.58056	3.34271	3.0231	7.21785	NA	NA	3.78453	NA	6.03556	5.4468	NA	NA	5.69134	NA	NA	NA	0.109661	0.690586	1.79268	NA
ENSMUSG00000039646	Vasn	46	25		4.5174	NA	1.16591	2.21991	NA	3.11429	NA	0.271264	NA	5.9228	NA	NA	NA	NA	-0.324178	NA	NA	6.02651	NA	2.93224	0.838293	6.47522	2.81983	4.38085	1.03286	2.09874	2.34881	5.03483	3.57665	-1.42981	NA	5.03156	8.12909	4.27094	6.80659	NA	4.03922	3.94279	NA	4.83585	4.59173	-0.178021	2.94188	5.69718	NA
ENSMUSG00000106037	RP23-235E15.1	38	25		0.00653941	NA	NA	NA	0.78489	1.93564	1.61382	1.65756	NA	NA	NA	NA	1.82938	NA	NA	1.18463	NA	NA	1.8836	2.16677	0.838293	1.91295	-1.47063	1.80201	2.22245	NA	2.81662	1.07719	1.37021	2.15371	NA	NA	2.92276	1.7163	1.51078	1.99518	NA	1.63522	2.54049	1.77112	2.58741	-1.27663	NA	NA	NA
ENSMUSG00000000078	Klf6	51	25		NA	1.8086	5.99523	2.62538	0.0917429	3.21657	2.19025	7.18522	NA	NA	NA	1.4758	3.79228	NA	NA	NA	1.44586	8.86133	6.79372	5.77634	6.8554	0.303515	NA	4.5915	6.57525	6.03852	-1.69424	4.86138	4.98337	NA	NA	NA	5.42986	7.00793	7.35887	2.66635	6.70946	2.55151	NA	4.85565	4.29216	4.63957	NA	6.70992	NA
ENSMUSG00000025609	Mkln1	48	25		NA	0.422301	6.86154	1.52676	NA	-1.06009	0.580809	7.13518	NA	4.27454	NA	NA	4.81909	NA	NA	6.55682	NA	NA	6.8665	0.269652	4.88037	NA	3.04023	1.19588	4.85214	4.85264	4.71099	2.22987	5.8829	4.51561	NA	7.81083	5.3584	NA	5.97504	7.88779	3.35473	-1.36051	4.92961	NA	0.895734	5.41917	5.85537	8.07273	NA
ENSMUSG00000020267	Hint1	49	25		NA	0.422301	6.58838	1.52676	NA	6.02664	NA	5.87625	NA	1.65611	NA	NA	6.57047	NA	3.20218	NA	NA	7.50687	5.75695	2.06141	4.03242	NA	3.75511	6.17834	1.795	-0.0984828	NA	1.36488	5.75846	6.23594	NA	-0.532962	5.56456	5.86155	NA	4.05819	5.03729	NA	5.47986	NA	NA	-0.583486	-0.00256069	1.09954	NA
ENSMUSG00000025130	P4hb	42	25		NA	1.11545	5.34796	1.52676	NA	5.0602	NA	7.64659	NA	NA	7.33616	1.4758	8.2467	-0.0115627	1.1799	NA	0.752711	NA	5.75408	6.39141	-1.35893	NA	NA	5.50219	5.11282	-0.0984828	-1.69424	6.14084	NA	2.95222	NA	3.10462	NA	7.65154	NA	NA	2.93187	4.93844	-1.41075	NA	5.45111	-0.583486	3.58096	7.62786	NA
ENSMUSG00000037822	Smim14	53	25		NA	5.91124	4.47783	NA	0.0917429	6.62008	3.06968	6.59003	5.18113	NA	NA	1.4758	5.60627	NA	NA	NA	NA	0.0275744	1.81214	2.90871	2.51227	1.40213	NA	5.34692	6.49245	2.02178	NA	6.24578	NA	2.7897	NA	NA	1.74411	6.4348	3.61665	NA	NA	4.12429	2.20017	5.62127	NA	8.49879	NA	5.15132	NA
ENSMUSG00000064210	Ano6	49	25		NA	0.422301	7.22138	NA	5.90587	3.57463	3.81293	3.73003	NA	NA	6.08254	1.4758	NA	-0.0115627	6.10393	5.74026	NA	NA	NA	4.08369	3.38164	NA	6.12425	1.7067	2.77583	6.61811	2.51045	6.85381	1.18789	0.767415	NA	NA	NA	5.31998	NA	NA	4.92549	-0.667364	5.31428	4.99	NA	6.45046	NA	5.6375	NA
ENSMUSG00000078812	Eif5a	47	25		NA	1.52091	6.40103	NA	2.7308	0.3262	6.84954	2.65901	NA	NA	NA	NA	5.69305	NA	NA	NA	NA	NA	6.44759	6.30991	NA	NA	4.56724	NA	6.82282	1.44196	2.90088	3.73978	6.10348	5.30359	NA	NA	6.39688	2.37554	7.12077	3.10818	4.55697	1.68401	6.62129	NA	0.0484357	5.45915	NA	5.73548	0.579511
ENSMUSG00000038690	Atp5j2	51	25		NA	0.422301	-1.60667	NA	4.02357	2.70111	5.46036	6.46658	NA	NA	NA	NA	NA	NA	5.03005	NA	NA	7.80243	3.0489	5.34483	6.0691	NA	4.03876	0.0972632	6.24624	6.36507	NA	3.95826	6.35609	5.13122	NA	NA	2.80016	4.69861	5.64595	4.0637	NA	5.0111	1.84735	5.51219	-0.357029	3.14221	NA	4.04397	NA
ENSMUSG00000044951	Mylk4	48	25		NA	3.06136	3.71634	NA	1.19036	6.31453	NA	4.29065	-0.391022	NA	NA	NA	NA	-0.0115627	NA	NA	NA	NA	NA	4.15465	-2.05208	NA	4.30702	1.96907	2.99897	7.26543	6.96028	6.35019	5.99926	NA	NA	NA	3.91316	NA	NA	5.95226	2.47234	7.05509	4.54509	-0.174788	NA	3.4055	-0.00256069	NA	NA
ENSMUSG00000060002	Chpt1	45	25		NA	6.42619	5.88887	NA	7.2322	NA	NA	2.53995	NA	6.22045	NA	1.4758	6.65737	NA	7.54484	-0.60713	0.752711	4.23227	-1.4837	5.08454	5.81349	NA	6.49491	1.19588	1.28418	4.57123	-1.69424	5.4737	NA	6.17159	NA	-0.532962	NA	7.77449	4.73535	NA	6.06622	2.19484	5.9111	NA	6.32068	6.79833	0.690586	2.80428	NA
ENSMUSG00000039601	Rcan2	47	25		NA	1.52091	NA	NA	3.58825	-0.366947	-0.671953	6.67447	NA	NA	NA	1.4758	-1.3895	NA	3.62707	2.52836	3.23762	6.27562	6.24911	1.56893	NA	6.89382	NA	7.22576	5.94657	4.75355	NA	6.60397	6.2371	4.48639	NA	6.19087	2.43726	3.0336	4.29667	5.915	7.25321	5.1834	NA	NA	5.32995	7.07969	NA	3.486	NA
ENSMUSG00000035885	Cox8a	51	25		NA	NA	4.46175	NA	NA	1.50486	5.47366	3.77448	NA	-0.289804	NA	NA	4.7822	2.93288	4.59215	-0.60713	NA	NA	5.69179	2.93224	3.76205	NA	4.62744	NA	5.15074	NA	NA	5.40793	5.54843	3.68218	8.61858	4.69815	1.74411	5.96193	5.59795	4.87828	NA	5.83692	5.52947	NA	4.91083	-1.27663	NA	5.26232	NA
ENSMUSG00000074800	Gm4149	20	25		NA	NA	0.472768	NA	NA	0.3262	0.101236	-0.539666	NA	NA	NA	NA	0.807725	1.37473	NA	NA	NA	1.41387	0.308064	1.11695	0.432827	NA	0.475278	1.01355	0.878711	1.00013	NA	-0.0214184	0.271595	1.27824	NA	NA	1.61058	-0.991753	1.26962	1.56774	0.392895	0.431249	1.72474	0.518359	1.02926	NA	NA	-0.286759	NA
ENSMUSG00000081552	Gm12328	34	25		NA	NA	0.878233	NA	NA	-0.366947	1.40749	0.964411	NA	NA	NA	NA	1.55494	NA	0.774435	0.491482	NA	0.720722	1.51204	0.962799	1.61148	NA	-1.47063	0.0972632	1.6519	-0.0984828	NA	1.23134	2.02079	2.23375	NA	NA	1.05096	1.31083	0.258016	1.3446	0.680577	1.1244	1.63377	0.518359	1.14705	1.02595	NA	2.73367	NA
ENSMUSG00000034042	Gpbp1l1	52	25		NA	NA	1.16591	NA	NA	1.98443	2.67209	3.46767	NA	NA	NA	NA	3.83625	NA	1.1799	3.00379	NA	NA	NA	1.25048	5.1734	8.89228	NA	3.91498	3.73134	NA	2.44889	4.24126	4.72303	NA	NA	NA	4.60631	5.79722	4.74384	2.97056	5.33929	1.20444	NA	4.08789	NA	4.10786	6.61884	-0.979906	NA
ENSMUSG00000037166	Ppp1r14a	51	25		NA	NA	5.01206	NA	NA	5.70148	1.95513	4.97979	NA	NA	NA	NA	1.09541	NA	3.85021	1.95782	NA	NA	NA	1.56893	1.66149	NA	5.2746	-0.595884	5.71631	3.37762	-1.69424	4.08122	5.01217	NA	NA	NA	3.03196	2.72182	4.81714	3.19042	3.40516	0.942074	2.68359	4.9957	NA	3.29808	5.86956	2.38739	5.6975
ENSMUSG00000104434	Gm37421	17	25		NA	NA	0.791221	NA	NA	0.038518	1.29749	0.713097	NA	NA	NA	NA	-0.696353	NA	-0.324178	NA	NA	0.720722	1.00121	0.557334	0.586978	NA	NA	0.79041	1.03286	0.189199	NA	0.384047	1.37021	1.34278	NA	NA	0.357814	1.20547	-0.0296664	0.469128	0.392895	1.68401	0.987145	0.518359	-0.357029	0.669276	NA	2.93212	NA
ENSMUSG00000081382	Rpl18-ps1	47	25		NA	NA	1.22654	NA	NA	0.885816	1.66342	2.44349	NA	NA	NA	NA	2.859	NA	NA	NA	NA	NA	0.125742	1.36826	0.838293	NA	2.70375	2.04317	1.28418	1.36785	0.502984	3.0921	2.49622	2.12554	NA	NA	1.86189	1.84146	1.06895	2.75151	1.37372	1.81754	2.41789	2.22311	2.04087	2.67461	NA	2.45408	NA
ENSMUSG00000064215	Ifi27	46	25		NA	NA	0.185085	NA	NA	6.86687	NA	5.23177	NA	NA	NA	1.4758	2.65355	-0.0115627	-1.01732	NA	NA	2.97201	NA	6.00515	3.52007	0.303515	5.83523	6.57577	5.46368	2.84596	2.27605	4.74927	NA	NA	NA	3.86149	-0.335333	2.79244	3.889	5.68948	6.18591	-0.261899	3.33418	NA	3.38064	2.78381	-0.00256069	6.47481	NA
ENSMUSG00000058050	Gm9234	45	25		NA	NA	NA	NA	NA	1.64796	1.69517	1.29292	NA	NA	NA	NA	2.13686	NA	1.38057	NA	NA	2.2248	1.51204	-0.828961	1.24376	NA	2.44139	1.19588	1.38954	1.2008	NA	1.85038	2.06335	0.649632	NA	NA	1.45643	2.5636	2.00722	0.651449	1.24019	1.77498	2.6146	1.61697	1.78304	1.49596	NA	1.41799	NA
ENSMUSG00000026678	Rgs5	43	28		1.61598	1.8086	6.72515	1.52676	NA	5.68867	8.27099	8.40973	-0.391022	5.80827	NA	NA	8.15137	NA	NA	0.0860169	7.73465	7.49894	NA	6.37742	-0.953467	5.67415	NA	7.26005	4.0498	10.1377	9.58699	3.83931	6.68259	NA	NA	7.24147	NA	8.74757	NA	7.7766	NA	4.46549	7.39881	NA	10.0919	NA	NA	4.2512	NA
ENSMUSG00000060935	Tmem263	38	26		0.699687	0.422301	7.15142	9.9634	NA	8.16168	-2.46371	-1.92596	NA	NA	NA	NA	7.90371	NA	-0.324178	8.71466	3.84375	NA	6.2561	8.17325	7.28048	NA	6.38801	7.29769	6.70864	-0.0984828	8.31581	5.05688	NA	7.79028	NA	5.72853	4.60631	-0.298605	7.82691	2.54857	8.8509	NA	8.10722	NA	2.20792	5.22466	-0.00256069	3.26859	NA
ENSMUSG00000030562	Nox4	45	26		4.24065	1.11545	6.02184	2.21991	NA	5.05359	NA	4.64492	NA	NA	NA	1.4758	NA	NA	-1.01732	0.779164	NA	3.99787	NA	NA	7.83751	0.303515	0.831953	NA	3.85764	5.67814	6.4452	6.08783	2.54886	4.67051	NA	NA	-0.335333	2.95949	NA	8.29637	3.1861	5.58647	NA	7.41455	6.437	7.80143	NA	4.57692	NA
ENSMUSG00000024921	Smarca2	46	26		6.37644	6.6876	5.25294	NA	NA	6.51498	1.95513	5.92024	NA	4.40154	NA	3.67303	4.56114	NA	NA	7.94504	NA	7.5975	5.62782	3.02119	5.06025	NA	-1.47063	6.89632	3.16449	4.92759	0.944817	4.32886	2.62297	2.66454	NA	0.853332	-0.335333	5.58053	5.81388	5.61313	4.42418	NA	NA	3.4628	4.84698	5.11696	NA	6.51452	NA
ENSMUSG00000033863	Klf9	50	26		0.699687	4.20649	3.31331	NA	NA	5.69916	5.18168	6.86644	NA	2.48278	NA	NA	2.99253	NA	6.37962	NA	NA	NA	7.17082	5.57461	5.62578	0.303515	6.35061	5.88722	6.11604	7.01872	2.76011	6.43614	NA	1.4034	NA	4.85611	NA	6.52957	6.04798	6.82489	1.37372	0.836714	NA	NA	NA	NA	6.96535	5.10459	NA
ENSMUSG00000025781	Atp5c1	47	26		9.8312	1.11545	5.63612	NA	NA	6.75753	7.90549	6.39083	NA	4.19883	NA	NA	NA	NA	0.36897	-0.60713	NA	NA	6.92791	5.88763	4.27586	NA	4.36418	4.49787	7.52553	3.80685	NA	7.29944	7.10058	-1.42981	NA	-0.532962	7.88856	-0.298605	6.98185	5.17324	NA	6.16567	7.63188	NA	1.65787	6.42863	NA	6.51675	0.579511
ENSMUSG00000007097	Atp1a2	42	26		3.69542	8.14586	-0.913527	NA	NA	2.57749	1.50658	NA	NA	NA	NA	NA	3.05315	NA	6.08435	9.80444	NA	NA	5.33413	1.8101	3.78273	NA	-0.37202	1.19588	4.98685	6.04355	3.15779	4.26904	3.68109	-0.0435152	NA	NA	NA	5.63629	4.61151	-0.447163	-0.0125699	-1.36051	6.2006	5.74411	-1.05018	3.32854	NA	5.33183	NA
ENSMUSG00000003380	Rabac1	48	27		0.699687	1.52091	5.7667	NA	NA	-0.366947	NA	3.24452	NA	NA	NA	NA	6.8728	NA	5.82429	NA	6.32487	4.76377	NA	3.94172	6.84478	NA	-1.47063	6.57961	3.34963	7.01412	NA	3.71625	3.89594	1.20925	NA	NA	NA	6.75325	4.12922	3.33703	3.81607	5.92225	5.28998	5.58726	3.66832	-1.27663	NA	6.27991	NA
ENSMUSG00000028780	Sema3c	48	26		5.17133	1.11545	6.18526	NA	NA	NA	-2.46371	6.30195	NA	NA	NA	NA	4.27346	NA	NA	7.85961	0.752711	5.80832	NA	1.25048	3.58271	NA	8.09212	5.17867	1.72601	7.22337	5.99422	4.53246	6.84002	7.87657	NA	8.97904	NA	8.14235	5.77044	2.97056	5.33215	4.40468	NA	NA	7.63608	6.7528	NA	6.89825	0.579511
ENSMUSG00000034120	Srsf2	39	26		1.10515	2.72489	NA	3.82935	0.0917429	5.91064	7.56358	-1.92596	NA	NA	0.964545	NA	NA	NA	8.14529	1.79077	0.752711	2.10702	6.69101	7.66803	6.79283	NA	6.47705	6.02018	6.91339	0.412343	NA	7.15675	9.3123	9.00956	NA	NA	8.39325	0.617685	6.96182	4.83858	NA	7.36158	-1.41075	NA	NA	-1.27663	2.30002	8.45294	NA
ENSMUSG00000007415	Gatad1	49	26		0.00653941	1.11545	NA	4.09171	NA	4.06387	6.27374	5.98243	-0.391022	NA	NA	NA	5.2158	NA	NA	-0.60713	NA	3.32341	NA	6.00407	5.08996	NA	0.927263	6.71533	7.03109	3.5391	-1.69424	7.9443	7.2038	5.86525	NA	NA	8.08799	7.27235	NA	7.18208	NA	6.104	5.97262	NA	4.01242	6.41594	NA	1.85331	NA
ENSMUSG00000042682	Selk	54	26		6.77503	NA	1.79452	1.52676	NA	6.23292	5.54232	5.99267	NA	NA	NA	NA	3.95761	NA	NA	NA	NA	NA	6.0414	6.32096	5.99094	NA	5.2568	3.73485	5.73852	NA	NA	6.95633	3.26733	5.9653	NA	NA	6.74973	6.27438	3.97767	NA	NA	3.41861	5.43832	4.44033	4.17557	5.91102	NA	2.23897	NA
ENSMUSG00000026490	Cdc42bpa	43	26		0.699687	NA	-1.60667	3.1362	NA	6.84645	NA	7.70513	-0.391022	4.73408	NA	2.16895	8.2782	NA	7.60008	4.22915	NA	NA	8.15687	NA	7.74215	0.303515	2.21825	5.79603	3.4814	5.83729	6.90472	3.91041	5.38358	4.24007	NA	NA	7.75752	6.54568	5.27032	-0.041698	8.34375	NA	-0.717603	NA	4.20732	2.09066	7.9341	7.79239	9.40198
ENSMUSG00000025135	Anapc11	46	26		0.00653941	NA	4.91247	1.52676	NA	5.79003	NA	5.02102	NA	NA	NA	1.4758	NA	-0.0115627	NA	NA	NA	NA	3.45795	4.68447	3.386	NA	2.83343	NA	5.90588	-1.1971	4.49197	5.84221	5.06324	2.12554	NA	6.60591	6.11672	5.29051	2.78374	5.92017	6.37178	5.11492	4.76512	NA	3.69476	5.81511	NA	4.61852	NA
ENSMUSG00000060475	Wtap	48	26		0.00653941	NA	4.23106	NA	0.0917429	4.98254	5.61807	2.32253	-0.391022	NA	2.66929	NA	NA	-0.0115627	1.92711	NA	NA	NA	5.86425	NA	3.62467	NA	5.88117	3.37441	6.65274	5.83376	NA	6.19019	6.39244	NA	NA	3.95567	NA	4.102	NA	-1.14031	6.75074	2.04069	2.59658	NA	4.83593	5.61804	3.58096	5.92484	NA
ENSMUSG00000052707	Tnrc6a	42	27		7.11805	NA	6.34735	NA	NA	3.89573	3.10463	-0.827349	0.302125	3.26554	NA	NA	1.31855	NA	NA	NA	NA	NA	3.49304	NA	4.2208	0.303515	3.33339	NA	4.5163	5.45835	-1.69424	4.90945	2.57418	1.0551	NA	1.07648	NA	3.4509	4.06468	4.07463	NA	1.20444	4.20965	NA	7.11319	2.24973	4.6514	NA	NA
ENSMUSG00000020390	Ube2b	42	26		4.42538	NA	NA	NA	NA	NA	NA	7.0291	-0.391022	2.84569	NA	NA	5.69807	NA	NA	NA	NA	NA	5.57506	5.59429	7.84095	NA	5.52696	3.68078	1.38954	2.2041	NA	3.44432	-1.1147	-0.331197	NA	-0.532962	6.90101	NA	6.73768	6.03441	5.40131	1.03738	2.71638	7.23556	4.93878	5.12859	NA	5.83464	5.93137
ENSMUSG00000044533	Rps2	51	26		NA	1.52091	6.28129	1.52676	NA	5.12611	-1.77057	5.63983	0.995272	NA	NA	NA	NA	NA	NA	NA	NA	NA	NA	5.56296	2.1068	NA	4.2464	4.87639	3.99961	2.56411	5.84956	5.12316	5.42344	4.67275	NA	NA	6.48468	2.95949	4.83015	3.94729	5.25529	5.90492	5.76167	NA	6.15397	5.73998	NA	5.87128	NA
ENSMUSG00000042133	Ppig	43	26		NA	4.85312	0.791221	2.21991	NA	1.13713	6.11646	6.24733	NA	NA	NA	NA	1.82938	NA	5.06717	1.18463	NA	7.31514	1.40668	7.40162	5.56814	0.303515	6.11921	-0.595884	6.89893	6.65534	3.86644	4.26217	NA	NA	NA	-0.532962	7.11242	5.21684	NA	3.10818	NA	5.27936	-0.717603	0.518359	-1.05018	NA	NA	0.629532	NA
ENSMUSG00000027642	Rpn2	44	26		NA	1.52091	7.20557	4.61781	NA	2.74657	NA	7.54196	NA	-0.289804	0.964545	1.4758	NA	NA	4.67977	NA	NA	NA	NA	4.53702	NA	0.303515	6.76181	-0.595884	7.9333	5.32353	2.90088	3.19746	NA	1.34278	NA	6.85907	5.55077	7.66538	3.55385	4.75959	5.79707	3.61622	4.65999	-0.174788	NA	NA	NA	3.50873	NA
ENSMUSG00000047459	Dynlrb1	52	26		NA	2.36821	3.51729	1.52676	NA	3.7274	NA	5.33807	NA	4.86925	NA	NA	NA	NA	2.38387	NA	NA	4.42202	5.83617	5.73348	6.55678	NA	6.79527	6.7417	5.44479	6.91962	NA	5.05688	6.19719	7.13217	NA	6.01812	6.20425	3.90609	6.60058	1.99518	2.1275	6.47665	NA	NA	5.47778	6.03392	NA	6.39095	NA
ENSMUSG00000026748	Plxdc2	48	26		NA	0.422301	4.78692	1.52676	NA	6.58721	NA	1.94524	NA	NA	8.31634	2.8621	7.42245	NA	NA	0.491482	NA	5.36029	-1.4837	4.44915	3.75004	NA	2.98371	7.83575	1.16639	3.36725	1.48381	4.69708	6.27363	2.54048	5.76056	NA	NA	6.76871	6.42867	7.15224	2.47234	0.431249	7.5747	NA	NA	7.03304	NA	5.72205	NA
ENSMUSG00000024238	Zeb1	46	26		NA	1.11545	1.10138	1.52676	NA	-0.366947	NA	3.29979	NA	NA	NA	4.90979	NA	NA	6.71109	2.03193	NA	6.11207	NA	6.26527	7.51201	9.72703	-1.47063	8.24527	2.08268	5.072	4.33645	2.17581	NA	NA	NA	2.64509	6.45251	-0.991753	6.37391	8.18336	3.98563	4.30245	4.60052	6.62983	NA	4.49792	2.07688	0.406388	NA
ENSMUSG00000063015	Ccni	47	27		NA	1.11545	5.93076	NA	6.10056	4.35601	-2.46371	6.40538	6.18405	3.98686	NA	NA	NA	NA	-0.324178	NA	0.752711	NA	5.413	6.00622	4.28298	NA	6.17954	4.49787	6.43425	5.54696	1.6016	6.32422	NA	3.34088	NA	5.24159	NA	6.67212	6.16881	5.42777	4.71923	6.95432	6.12774	NA	NA	4.50411	NA	NA	NA
ENSMUSG00000013663	Pten	43	26		NA	1.11545	-1.60667	NA	9.45909	3.60334	NA	4.97678	NA	NA	NA	2.16895	7.34151	NA	5.83597	NA	1.44586	NA	7.16593	-0.828961	1.89916	NA	5.72455	3.42947	1.795	NA	NA	1.36488	4.05009	3.10279	NA	NA	NA	2.83689	8.36852	6.52263	NA	-0.261899	3.5932	NA	5.75665	4.2368	6.96157	5.41536	NA
ENSMUSG00000038244	Mical2	49	26		NA	2.36821	6.57253	NA	NA	2.0754	3.27286	4.19434	-0.391022	6.49917	3.31592	NA	NA	0.681585	8.35861	8.07541	NA	3.0721	NA	7.53275	-0.953467	NA	2.77786	6.06341	7.18438	2.89725	1.52464	6.98346	5.61751	-0.736662	NA	NA	5.1781	NA	5.63445	NA	3.26457	6.0702	NA	4.81564	4.91083	7.45406	NA	3.83228	NA
ENSMUSG00000022228	Zscan26	45	27		NA	2.03174	5.73156	NA	NA	6.35568	6.42007	7.09564	0.70759	NA	NA	1.4758	4.43945	-0.0115627	6.21901	NA	NA	6.31171	6.39749	7.29933	5.11496	NA	6.31509	7.43257	2.87114	4.80679	-1.69424	5.63806	7.15531	7.5884	NA	NA	NA	NA	-0.435132	NA	1.69218	5.78941	NA	NA	NA	-1.27663	2.48235	5.84338	NA
ENSMUSG00000025544	Tm9sf2	37	27		NA	0.422301	1.91969	NA	NA	3.08304	4.02701	-1.23281	-0.391022	NA	NA	NA	NA	NA	5.31773	4.22118	NA	NA	NA	7.32898	NA	5.51845	NA	6.71266	1.48485	6.83527	4.32435	5.97628	5.64571	6.05287	NA	0.853332	0.763279	6.7977	-0.435132	2.29368	3.71312	3.27422	6.89942	NA	4.06181	-1.27663	NA	6.34326	0.579511
ENSMUSG00000078794	Dact3	49	26		NA	7.30883	1.65142	NA	NA	2.3072	4.05396	2.82763	NA	3.71753	NA	NA	NA	NA	4.07643	3.76232	NA	NA	3.03809	2.90871	5.53574	NA	6.09723	NA	0.69639	5.9136	6.20491	4.62777	3.33965	3.60714	NA	1.07648	4.20796	NA	4.71236	3.33703	NA	2.35306	3.71915	3.63187	4.13161	NA	NA	2.38739	NA
ENSMUSG00000029823	Luc7l2	44	26		NA	0.422301	5.79639	NA	NA	2.23574	1.66342	2.35071	NA	NA	NA	1.4758	NA	NA	5.22878	8.17058	NA	NA	5.09417	0.269652	-2.05208	4.44665	3.54665	4.27931	3.69212	6.27881	4.02607	5.99596	2.18114	1.27824	NA	NA	NA	0.10686	0.817631	6.95833	-0.705717	NA	NA	-0.174788	-0.357029	3.50249	6.50173	NA	NA
ENSMUSG00000025666	Tmem47	46	26		NA	1.52091	5.49583	NA	NA	6.37534	-2.46371	NA	NA	4.56223	NA	1.4758	4.82311	NA	-1.01732	NA	3.5253	NA	NA	7.82014	4.7906	NA	7.65991	5.20017	2.45425	2.49178	6.05767	4.15297	5.68436	6.79543	NA	NA	2.37272	NA	-1.12828	NA	NA	3.27422	6.19265	5.45283	NA	6.18558	NA	7.00319	NA
ENSMUSG00000029328	Hnrnpdl	45	26		NA	2.36821	3.9385	NA	NA	2.60347	NA	3.864	NA	NA	NA	NA	1.65502	NA	0.36897	1.00231	0.752711	4.37138	5.25918	4.3127	6.35998	0.303515	5.17576	6.72066	1.48485	3.39802	NA	2.99901	7.34253	NA	NA	2.17509	3.1304	0.394542	6.54355	2.03774	NA	7.21533	4.83147	5.49164	5.31113	NA	3.96773	6.18249	NA
ENSMUSG00000019877	Serinc1	51	26		NA	2.03174	4.81657	NA	NA	NA	4.96403	5.05039	NA	NA	NA	NA	4.8624	NA	5.12686	NA	0.752711	NA	1.15536	7.78609	7.79091	NA	4.23648	5.791	3.5296	6.45593	8.40732	7.74118	5.20607	6.39103	NA	6.79941	NA	6.73578	5.90875	7.40741	2.82064	3.42698	4.38834	6.43186	6.17821	3.79854	NA	5.25254	NA
ENSMUSG00000004558	Ndrg2	46	26		NA	1.11545	6.51332	NA	NA	NA	NA	2.52839	NA	5.40056	NA	NA	-0.290888	-0.0115627	1.46758	1.69545	NA	NA	-0.0974015	NA	5.09233	NA	3.81257	0.79041	3.72168	4.66654	NA	3.66746	6.29019	NA	NA	2.9934	6.57342	5.88451	2.30571	0.469128	7.04748	4.38888	NA	NA	5.72519	5.36976	6.41417	6.58692	NA
ENSMUSG00000028618	Tmem59	47	26		NA	0.422301	-0.508062	NA	NA	NA	NA	6.88106	NA	NA	7.78892	NA	6.86814	-0.0115627	NA	NA	NA	NA	7.22791	6.19123	NA	0.303515	6.38414	5.07054	5.52949	4.88284	5.13771	5.02523	NA	3.18531	NA	3.94437	2.6604	5.60539	6.10878	NA	3.51379	5.7304	7.33071	5.56178	7.48387	6.15289	NA	6.11516	0.579511
ENSMUSG00000018377	Vezf1	45	27		NA	3.25551	NA	1.52676	NA	5.81307	-1.77057	0.471934	NA	0.403343	2.97945	2.16895	2.70484	0.681585	NA	NA	6.75165	NA	2.721	NA	5.3685	NA	NA	5.08087	3.24583	7.08892	4.37187	2.97431	4.18861	NA	NA	2.79924	6.15539	2.67181	NA	NA	5.83387	4.83797	NA	2.22311	NA	6.0013	NA	2.42129	1.27266
ENSMUSG00000042043	Tbca	46	26		NA	1.52091	NA	1.52676	NA	5.36963	NA	5.74167	NA	NA	NA	NA	1.31855	NA	3.00803	-0.60713	NA	NA	NA	4.75454	3.70049	NA	6.10854	0.0972632	5.72158	2.1702	2.33111	6.35019	4.74323	5.27827	NA	NA	6.71912	NA	5.53358	1.56774	NA	0.248927	5.3274	NA	5.41441	5.61702	NA	2.8913	NA
ENSMUSG00000031930	Wwp2	44	26		NA	0.422301	NA	NA	NA	6.22747	NA	2.69901	3.73611	-0.289804	NA	2.16895	NA	NA	4.62812	8.56706	NA	2.51248	NA	4.57372	6.72517	NA	NA	NA	4.36507	5.90869	3.10978	4.34803	NA	NA	NA	0.56565	NA	7.15467	4.65246	5.30541	NA	6.28584	3.12185	7.36371	7.09043	6.8836	4.6514	0.118706	1.27266
ENSMUSG00000040562	Gstm2	48	26		NA	NA	6.37915	1.52676	NA	5.26247	-2.46371	7.34114	NA	NA	NA	1.4758	NA	NA	1.1799	NA	NA	0.0275744	NA	NA	-0.665785	NA	6.448	1.96907	5.61637	0.189199	NA	5.2967	6.39189	-1.42981	NA	NA	NA	4.41542	1.26962	5.86185	2.23872	2.00678	6.36495	4.5788	2.71102	5.42778	NA	6.03041	NA
ENSMUSG00000061751	Kalrn	46	26		NA	NA	3.18082	2.91306	NA	4.76885	2.75664	5.32396	NA	NA	NA	NA	0.913085	0.681585	5.45037	0.779164	NA	0.0275744	1.08125	2.34909	6.1632	NA	3.30849	1.19588	3.89914	5.16421	1.6016	4.68811	4.75742	5.24475	NA	4.45064	NA	NA	3.01486	5.20708	NA	4.72626	-0.312138	3.22641	2.71102	4.2287	NA	1.96453	6.3786
ENSMUSG00000021877	Arf4	43	26		NA	NA	7.15832	1.52676	NA	7.72835	NA	7.46812	0.302125	NA	0.964545	1.4758	7.90885	-0.0115627	NA	NA	1.44586	4.54936	-1.4837	7.63082	6.98878	0.303515	7.17249	2.11217	6.69035	4.65223	NA	5.23868	NA	NA	NA	5.80386	4.39205	7.65489	6.69136	6.80843	-0.0125699	3.85984	0.668691	5.91426	5.57123	4.85242	NA	3.79078	NA
ENSMUSG00000084416	Rpl10a-ps1	35	26		NA	NA	-0.22038	NA	1.47804	-1.06009	-1.3651	1.94524	NA	1.31963	NA	NA	0.689942	NA	-1.01732	NA	2.54447	NA	NA	1.56893	0.586978	NA	1.36258	NA	0.878711	2.75415	NA	0.671729	0.964742	1.34278	NA	0.160185	2.43726	1.95269	2.33746	2.03774	1.77919	1.77498	1.63377	NA	0.336118	NA	1.94335	1.505	4.0135
ENSMUSG00000078238	Gm12854	14	26		NA	NA	0.0027639	NA	0.78489	0.549344	-0.671953	0.271264	NA	NA	NA	NA	1.31855	NA	1.28526	NA	NA	NA	1.00121	-0.135813	-0.26032	NA	-0.37202	1.80201	1.16639	NA	1.35028	1.48266	0.494738	0.36195	NA	0.853332	1.05096	-0.991753	0.481159	1.25758	-0.705717	0.248927	-0.0244557	NA	1.34772	1.28832	NA	0.629532	NA
ENSMUSG00000091449	Gm10269	28	26		NA	NA	0.472768	NA	2.03765	1.13713	-1.77057	0.271264	NA	NA	NA	NA	1.38309	NA	NA	NA	NA	0.0275744	1.34952	1.73599	0.0273623	1.40213	0.726592	NA	0.878711	NA	-1.69424	0.384047	1.52436	0.968086	3.21784	1.07648	NA	1.08769	0.481159	0.939131	2.38533	0.836714	1.2973	NA	NA	1.02595	NA	0.629532	NA
ENSMUSG00000023336	Wfdc1	45	27		NA	NA	5.26545	NA	NA	6.14999	-1.77057	6.92728	NA	NA	3.40689	NA	-1.3895	-0.0115627	7.76362	0.491482	NA	NA	NA	2.60503	6.84465	NA	4.16772	1.48356	6.99276	7.60332	NA	5.29915	3.25475	6.38499	NA	NA	2.9605	NA	6.85618	0.939131	6.58389	4.09907	7.86144	5.98642	4.92871	5.08467	7.16756	4.96551	NA
ENSMUSG00000039202	Abhd2	49	26		NA	NA	2.89314	NA	NA	4.36486	0.714341	3.99562	NA	NA	NA	NA	2.24809	NA	5.88441	4.68617	NA	NA	2.17987	2.11548	3.04167	4.06471	2.74888	5.85774	2.34505	NA	4.30717	3.27442	NA	5.04408	NA	NA	4.96797	2.97854	3.53516	3.88357	3.05548	4.38249	-1.41075	NA	NA	3.56755	-0.00256069	4.26712	6.1705
ENSMUSG00000085334	Gm12940	50	26		NA	NA	4.68118	NA	NA	3.49378	6.35669	2.52839	NA	NA	NA	NA	3.05315	NA	4.751	5.43788	NA	NA	6.40126	5.62309	4.5878	NA	1.23742	3.093	3.70207	1.2008	2.85964	4.87268	4.94208	4.19421	NA	5.05053	4.36515	1.31083	NA	2.81093	4.52003	3.80428	-1.41075	NA	NA	4.29932	5.04086	7.09256	NA
ENSMUSG00000021248	Tmed10	50	26		NA	NA	5.50075	NA	NA	5.93933	1.1472	6.68636	NA	NA	NA	NA	0.402259	NA	5.04878	-0.60713	NA	NA	NA	5.75306	4.43713	NA	4.1425	NA	3.61955	3.69325	3.55803	6.39695	5.79306	4.25036	NA	7.27901	3.63496	6.13674	2.50931	1.49875	NA	5.39176	2.20017	5.86547	4.5988	5.85746	NA	4.43619	NA
ENSMUSG00000094530	Gm21399	28	26		NA	NA	0.472768	NA	NA	0.038518	1.57934	0.376624	NA	NA	NA	NA	1.09541	NA	-1.01732	NA	NA	NA	1.69436	0.962799	1.1668	NA	0.831953	-0.595884	0.69639	NA	-1.69424	1.99348	0.964742	0.36195	NA	2.68591	2.88354	-0.298605	-1.12828	1.05691	2.06687	0.0257834	1.47962	2.02244	1.34772	1.02595	NA	-0.979906	NA
ENSMUSG00000062611	Rps3a2	24	26		NA	NA	1.16591	NA	NA	-0.366947	0.244337	0.558946	NA	NA	NA	NA	1.0084	NA	1.28526	NA	NA	NA	NA	1.36826	0.51287	NA	1.57389	1.48356	-0.219901	0.748815	-1.69424	0.384047	0.271595	0.516101	NA	NA	1.2741	0.617685	NA	1.99518	-0.0125699	1.27855	1.42246	0.923824	2.28203	-0.178021	NA	0.118706	NA
ENSMUSG00000087701	Gm13493	28	26		NA	NA	2.03091	NA	NA	3.30935	-0.384271	0.153481	NA	NA	NA	NA	4.25595	NA	NA	NA	NA	NA	1.6518	-0.135813	-0.442641	NA	-0.084338	3.44717	0.473246	0.189199	NA	-0.0214184	1.37021	-0.0435152	NA	-0.532962	3.44886	3.59321	-0.435132	-1.14031	-0.705717	2.8736	3.58646	1.21151	-0.357029	1.12126	NA	1.505	NA
ENSMUSG00000007656	Arpp19	44	26		NA	NA	5.33741	NA	NA	6.77033	NA	2.04433	NA	NA	4.34893	NA	3.11031	NA	NA	3.94675	NA	0.720722	NA	4.60912	-2.05208	NA	4.77934	5.05309	5.56853	2.75415	NA	1.68333	4.47255	NA	4.70592	NA	3.42587	3.33898	3.78438	4.51218	5.39684	-1.36051	5.40708	NA	3.69476	0.332804	-0.00256069	3.72057	NA
ENSMUSG00000099104	Gm17087	6	26		NA	NA	0.0027639	NA	NA	NA	-0.854275	0.271264	NA	0.808808	NA	NA	-0.00320568	1.59788	0.0812875	-0.60713	NA	0.720722	-0.385084	0.780477	0.145145	NA	0.138806	0.0972632	1.38954	-0.0984828	0.944817	0.384047	-0.0160876	0.767415	NA	NA	NA	NA	-0.435132	-0.041698	-0.0125699	1.1244	-0.312138	0.923824	NA	0.109661	NA	-0.286759	NA
ENSMUSG00000002379	Ndufa11	44	26		NA	NA	NA	1.52676	NA	6.16393	4.20579	4.92839	NA	NA	NA	NA	6.37819	-0.0115627	NA	6.10461	NA	NA	5.94464	3.73539	NA	5.40946	6.63256	5.90691	4.35995	-1.1971	NA	6.54314	1.59335	2.61324	NA	-0.532962	4.82945	NA	NA	NA	4.78734	4.30937	4.91361	0.518359	4.77582	0.332804	NA	4.89783	0.579511
ENSMUSG00000027276	Jag1	44	26		NA	NA	NA	NA	NA	1.01935	7.07564	5.21052	-0.391022	NA	8.00552	2.16895	7.3145	NA	6.31504	0.491482	6.31723	NA	8.09052	NA	4.99718	0.303515	-1.47063	6.10238	6.29481	7.34927	2.9692	5.9015	1.82974	7.01889	NA	0.160185	7.2775	2.87945	7.28577	5.4811	NA	5.88799	NA	5.76011	NA	8.03924	NA	7.32137	NA
ENSMUSG00000074656	Eif2s2	50	26		NA	NA	NA	NA	NA	5.00369	NA	5.42776	NA	NA	NA	6.8603	3.57334	NA	7.8477	4.86514	NA	NA	6.01351	4.59157	1.85994	NA	-0.37202	4.95708	1.57186	4.66937	3.05935	1.48266	3.22911	7.31117	NA	NA	3.55649	6.64596	NA	3.63037	NA	3.41861	NA	3.8142	2.28203	7.41887	NA	1.505	NA
ENSMUSG00000020745	Pafah1b1	43	27		0.00653941	8.41558	-1.60667	3.31852	NA	6.79429	NA	4.35631	NA	NA	NA	1.4758	6.26494	NA	7.01211	6.85394	NA	0.0275744	3.11142	0.780477	4.0726	NA	NA	6.23499	5.02712	5.54106	6.44257	2.86895	NA	1.34278	NA	NA	8.12126	NA	7.56673	4.72048	4.79145	-1.36051	2.59658	-0.174788	6.70087	5.57878	8.55846	6.00388	NA
ENSMUSG00000034088	Hdlbp	50	27		0.00653941	1.11545	5.01606	2.21991	NA	NA	4.49283	6.77854	NA	1.09649	NA	NA	NA	0.681585	4.656	8.42241	NA	2.66663	NA	6.72433	6.9484	NA	2.44139	8.38202	7.02754	3.18493	1.83212	5.14051	NA	4.02123	NA	NA	7.33089	2.67181	3.76207	NA	NA	NA	NA	NA	6.29583	7.11613	6.40926	5.36222	1.27266
ENSMUSG00000060019	Gm10073	16	27		0.00653941	1.52091	0.0027639	NA	1.47804	0.038518	-0.671953	0.376624	NA	NA	NA	3.08524	1.0084	NA	NA	NA	NA	1.81933	NA	-0.828961	-2.05208	3.52239	-0.084338	NA	0.473246	0.189199	NA	NA	1.18789	1.0551	NA	NA	1.2741	0.394542	NA	1.16227	NA	0.431249	0.198688	0.518359	0.559261	-0.583486	NA	0.629532	NA
ENSMUSG00000030852	Tacc2	46	27		0.00653941	2.03174	4.58569	NA	NA	3.09879	-2.46371	3.37236	NA	NA	NA	2.8621	1.38309	NA	NA	4.94583	NA	5.82363	1.9175	2.21556	2.22459	6.61706	3.08324	6.26268	2.6423	3.37762	NA	3.99496	NA	3.17536	NA	8.5551	NA	-0.298605	5.55758	1.6929	4.8588	6.55008	3.19442	NA	2.71102	2.50756	6.89918	4.3333	NA
ENSMUSG00000001289	Pfdn5	50	27		1.10515	0.422301	5.67471	NA	NA	4.39523	NA	6.19284	NA	NA	NA	NA	5.87523	NA	0.0812875	1.95782	NA	NA	5.44973	5.79378	5.49595	NA	5.74754	6.03216	4.24601	1.10549	NA	6.80729	6.50257	5.39674	NA	NA	2.6604	5.07899	5.55633	3.17718	6.25083	NA	3.57968	NA	6.05232	2.1891	NA	2.45408	NA
ENSMUSG00000066036	Ubr4	41	28		6.79213	1.11545	2.52046	NA	NA	NA	-1.77057	5.42198	0.70759	6.40352	NA	NA	1.8686	-0.0115627	5.45811	NA	2.83215	4.33164	NA	5.99324	-2.05208	NA	-1.47063	4.3241	3.13	6.8666	-1.69424	2.42093	NA	3.76869	NA	NA	NA	0.800007	6.00581	3.44466	NA	NA	-1.41075	2.31012	4.95618	4.51026	2.07688	5.32271	NA
ENSMUSG00000020594	Pum2	40	27		0.00653941	4.76611	-1.60667	NA	NA	NA	-1.07742	6.20056	NA	NA	NA	1.4758	-1.3895	NA	7.17053	3.58252	2.13901	4.07063	-1.4837	NA	6.76136	NA	7.37759	1.88902	6.72032	6.59153	6.31512	5.85492	1.52436	4.84495	NA	6.95924	NA	6.97933	0.258016	4.74022	3.67631	5.14078	3.11104	-0.174788	4.79337	4.54937	-0.00256069	3.02743	NA
ENSMUSG00000005417	Mprip	43	28		0.00653941	NA	-1.60667	NA	NA	3.66729	-2.46371	5.14731	NA	2.01278	NA	NA	1.90634	NA	4.43371	-0.60713	NA	3.66516	0.713529	4.15465	5.63408	6.85745	2.51835	1.35003	5.25865	2.73473	6.30443	1.23134	2.41166	1.34278	NA	1.95194	NA	3.9209	3.17579	6.32305	NA	4.65565	6.21533	5.93668	-1.05018	5.96043	1.60688	6.25787	NA
ENSMUSG00000026341	Actr3	47	27		3.00227	NA	6.11998	NA	NA	1.24249	-0.671953	2.46849	NA	NA	NA	NA	4.2309	3.32064	NA	NA	NA	3.58292	NA	2.16677	0.51287	3.7375	-1.47063	3.51499	3.58676	4.03401	NA	5.9148	6.67144	4.11145	NA	2.83433	NA	0.394542	6.01138	5.79018	-0.0125699	6.30007	NA	NA	NA	6.01706	NA	3.45091	NA
ENSMUSG00000022884	Eif4a2	46	28		1.61598	NA	NA	1.52676	NA	2.55082	NA	5.04477	NA	NA	NA	2.16895	8.65579	NA	7.08768	NA	NA	NA	-1.4837	6.72537	7.04699	NA	5.59242	0.502728	1.795	4.81417	5.0114	5.46958	NA	2.64773	NA	NA	NA	-0.991753	NA	4.62801	8.55911	7.10665	NA	-0.174788	2.84164	5.56712	6.72367	3.76503	NA
ENSMUSG00000024302	Dtna	42	27		NA	5.28211	3.60281	1.52676	4.56908	4.65364	NA	6.2271	-0.391022	NA	NA	NA	NA	0.681585	NA	NA	3.64308	NA	3.0489	NA	2.13758	NA	6.09723	7.255	1.72601	2.09874	NA	4.5737	4.69344	4.42239	NA	NA	5.68569	NA	-1.12828	5.97527	NA	3.75148	4.69404	NA	-1.05018	4.26854	-0.00256069	6.2918	NA
ENSMUSG00000031516	Dctn6	48	27		NA	1.11545	3.89458	1.52676	NA	6.38474	7.04607	6.34251	-0.391022	NA	NA	4.24839	6.58297	NA	NA	-0.60713	0.752711	NA	5.41905	0.557334	2.07506	NA	6.15691	7.36931	6.64599	6.12542	NA	5.2794	6.33596	4.86546	1.27193	5.47093	5.81527	-0.298605	7.39071	7.11214	NA	4.52837	NA	2.71558	NA	3.14221	NA	4.84018	NA
ENSMUSG00000039405	Prss23	45	27		NA	6.60439	0.185085	2.62538	NA	0.549344	NA	6.05338	NA	2.54341	0.271397	NA	NA	NA	6.86045	6.61178	NA	NA	NA	NA	5.96027	NA	5.36455	8.14445	7.09797	1.84743	4.87384	6.64044	NA	6.80899	NA	NA	7.82461	NA	4.47384	2.49728	-0.705717	NA	NA	5.63035	6.95218	6.01842	NA	7.48831	NA
ENSMUSG00000030772	Dkk3	46	27		NA	1.11545	4.54606	2.21991	NA	5.72323	NA	3.33153	NA	1.31963	3.10461	NA	NA	NA	NA	7.51998	NA	NA	NA	2.53834	NA	NA	-0.084338	5.20017	7.67591	8.03657	2.21778	4.32239	4.30584	NA	1.27193	-0.532962	NA	7.69788	2.86071	-0.447163	NA	4.36634	5.84343	3.48877	NA	4.5285	NA	4.27759	NA
ENSMUSG00000000594	Gm2a	49	27		NA	1.8086	6.68713	2.21991	NA	-0.366947	NA	6.71008	NA	3.23656	NA	1.4758	6.08697	NA	-1.01732	NA	NA	NA	NA	6.58139	2.59231	NA	6.96535	6.21426	6.43554	2.67411	NA	6.31629	6.24349	-1.42981	NA	5.08017	NA	7.39988	6.1059	7.56369	NA	7.13136	1.1542	6.81823	7.05664	NA	NA	6.48288	NA
ENSMUSG00000024620	Pdgfrb	48	27		NA	2.72489	4.28497	NA	NA	0.038518	7.15841	1.96586	-0.391022	NA	NA	NA	6.7713	NA	6.57353	5.54134	NA	3.02331	7.29985	4.74319	3.6074	NA	4.92128	6.19758	6.90578	5.28907	2.43289	5.88121	5.65264	3.68218	5.44632	5.50967	0.357814	8.33664	NA	3.66371	5.02762	NA	2.93306	NA	NA	NA	7.82228	3.96174	NA
ENSMUSG00000000563	Atp5f1	42	27		NA	0.422301	7.0468	NA	NA	4.30588	6.03715	1.50803	NA	NA	NA	NA	1.44371	-0.0115627	-1.01732	NA	NA	NA	2.04266	7.21502	4.43864	NA	6.21185	-0.595884	5.62509	-0.503948	-1.69424	2.11865	NA	NA	NA	0.160185	5.08962	7.2489	4.79062	3.73489	NA	-1.36051	7.31897	NA	6.79289	2.65519	NA	6.41582	0.579511
ENSMUSG00000101795	Gm5835	37	27		NA	0.422301	1.57138	NA	NA	1.24249	0.62733	0.376624	NA	NA	NA	NA	2.41716	NA	NA	-0.60713	NA	0.0275744	0.914199	NA	2.27865	NA	2.58981	0.0972632	3.16449	-0.0984828	NA	1.23134	2.2865	2.59554	NA	NA	3.37824	NA	-1.12828	NA	1.08604	NA	2.39591	NA	1.25241	2.65519	NA	1.65915	NA
ENSMUSG00000038095	Sbno1	41	28		NA	5.01742	2.53646	NA	NA	5.67331	7.09595	NA	-0.391022	1.09649	NA	2.16895	0.402259	NA	NA	7.83577	NA	2.86079	0.125742	NA	5.43565	NA	NA	NA	4.8646	5.9378	6.01282	1.48266	0.494738	NA	NA	4.01033	NA	7.1756	3.16218	4.79458	6.76337	0.942074	NA	NA	7.19757	5.98389	NA	6.49883	NA
ENSMUSG00000021477	Ctsl	44	27		NA	1.11545	6.33391	NA	NA	6.12605	NA	3.27805	1.21842	NA	4.38227	NA	3.44678	0.681585	NA	NA	NA	NA	NA	6.41312	6.58998	NA	6.26698	7.51724	6.032	6.3095	NA	4.39138	6.31125	NA	NA	5.88214	NA	3.42709	NA	3.76496	0.392895	6.95652	NA	4.21966	3.46068	7.03157	4.70697	3.2542	3.21857
ENSMUSG00000066491	Gm6265	12	27		NA	1.52091	-0.913527	NA	NA	-0.366947	NA	-0.539666	NA	NA	NA	NA	0.219938	NA	0.592113	NA	NA	1.12619	-0.385084	0.557334	-0.665785	NA	-1.47063	-0.595884	0.69639	0.882346	1.44125	0.384047	1.65789	0.516101	NA	NA	1.05096	NA	NA	NA	0.903721	-0.261899	0.668691	NA	0.336118	-0.178021	NA	0.118706	3.28756
ENSMUSG00000036781	Rps27l	46	27		NA	1.52091	5.57644	NA	NA	6.31829	NA	5.80947	NA	NA	NA	NA	3.66036	NA	-1.01732	NA	NA	1.97348	5.86746	5.89005	NA	NA	6.61177	5.70123	3.51777	-1.1971	NA	6.41233	0.494738	5.936	NA	NA	3.1304	4.99971	3.76956	5.69702	NA	2.46813	-1.41075	NA	3.87708	3.5754	-0.00256069	5.78974	0.579511
ENSMUSG00000026674	Ddr2	45	27		NA	2.21406	3.54082	NA	NA	NA	NA	1.78761	NA	NA	NA	NA	1.65502	0.681585	2.27851	-0.60713	NA	5.39821	2.55936	6.16681	4.83547	5.39111	6.78338	7.48001	2.45425	5.40549	-0.595628	4.12172	2.1434	4.7868	NA	6.40919	NA	1.7163	NA	4.05265	4.07341	-0.261899	7.16188	6.16733	4.43462	NA	NA	0.406388	7.20887
ENSMUSG00000025132	Arhgdia	45	27		NA	1.52091	NA	NA	NA	4.1974	2.67209	6.40635	-0.391022	6.76637	5.31482	6.97706	NA	0.681585	-0.324178	4.49882	NA	5.20372	NA	4.93936	7.39987	NA	1.89666	0.502728	7.45912	6.21386	6.5535	7.46491	NA	1.66123	NA	NA	4.25979	3.56212	5.43275	6.76955	NA	NA	6.93233	NA	6.12684	-1.27663	NA	2.5166	NA
ENSMUSG00000027479	Mapre1	46	27		NA	2.61953	NA	NA	NA	6.31766	-1.77057	5.31612	NA	7.5434	NA	4.04075	4.62422	NA	6.6252	0.491482	0.752711	NA	-1.4837	-0.135813	-1.35893	NA	NA	5.45385	4.69275	6.41968	NA	6.88383	NA	NA	NA	2.86824	6.51161	NA	3.40432	2.26089	NA	6.23638	NA	4.27956	5.97091	NA	2.83065	5.87866	NA
ENSMUSG00000075705	Msrb1	49	27		NA	2.8202	NA	NA	NA	2.92889	2.55357	3.90592	NA	5.68146	NA	NA	2.22142	NA	4.16446	5.2306	NA	2.73562	-1.4837	3.32992	3.69092	NA	4.60011	6.30081	2.58346	4.92759	2.23759	6.47158	NA	NA	NA	7.35425	2.37272	1.20547	5.09032	NA	6.75189	1.77498	5.2434	NA	1.34772	4.33649	NA	4.78842	NA
ENSMUSG00000032744	Heyl	45	28		NA	6.39356	NA	NA	NA	5.43215	3.36523	2.91032	NA	NA	NA	1.4758	1.8686	NA	6.95272	4.14646	NA	NA	3.39911	5.88156	5.95061	NA	2.35801	NA	2.87114	-1.1971	2.56844	4.86893	2.06335	-0.736662	NA	NA	-0.335333	7.59571	NA	2.98682	6.10443	2.71703	4.21327	4.08789	NA	7.11704	NA	5.41033	NA
ENSMUSG00000027012	Dync1i2	41	27		NA	0.422301	NA	NA	NA	3.03425	1.36493	-1.23281	NA	NA	NA	1.4758	0.807725	NA	NA	NA	2.54447	NA	4.19306	4.97013	3.26113	NA	-1.47063	-0.595884	3.81434	3.49425	4.02279	3.70427	3.99125	-0.331197	NA	NA	3.8078	1.6473	0.817631	NA	3.42142	3.9625	NA	NA	-1.05018	0.920591	3.39864	2.3523	NA
ENSMUSG00000020149	Rab1	42	27		NA	6.6857	NA	NA	NA	-1.06009	3.9181	5.05968	NA	NA	NA	NA	-1.3895	NA	-1.01732	NA	NA	0.720722	1.00121	7.43618	3.55372	NA	NA	6.08246	1.16639	5.59861	NA	5.03483	5.93716	0.179628	NA	-0.532962	4.49298	4.16154	NA	5.92956	-0.705717	5.17328	1.2973	NA	3.7701	1.94224	7.62742	5.58395	NA
ENSMUSG00000023089	Ndufa5	46	27		NA	NA	5.30507	2.21991	NA	3.5843	NA	2.29355	NA	-0.289804	NA	NA	5.89051	NA	-0.324178	NA	NA	NA	3.46506	NA	1.50327	NA	5.02312	3.46456	5.47719	2.46647	0.944817	3.66746	4.7375	5.24222	NA	5.45097	6.37884	NA	4.97651	4.8207	3.94824	3.38442	6.22214	NA	6.36138	5.24546	NA	1.505	1.27266
ENSMUSG00000026878	Rab14	44	28		NA	NA	6.41327	1.52676	NA	6.08589	NA	NA	NA	NA	NA	NA	NA	NA	-0.324178	-0.60713	NA	6.5183	NA	6.41312	2.49122	0.303515	5.29094	0.502728	3.78743	2.46647	NA	3.84978	2.87428	NA	NA	-0.532962	5.22149	7.33839	3.64241	NA	5.71915	3.50702	5.37597	NA	0.895734	5.55748	4.42826	4.95234	NA
ENSMUSG00000021458	2010111I01Rik	48	27		NA	NA	6.02766	1.52676	NA	NA	7.04116	3.93197	NA	NA	NA	1.4758	5.08439	NA	0.36897	4.51683	1.44586	6.47488	1.34952	6.44483	6.56713	NA	2.64024	2.58217	5.38406	6.67039	0.608345	7.14755	3.36264	4.75021	NA	5.63035	0.357814	4.89157	6.94793	3.49442	NA	4.07757	NA	5.8041	4.81345	4.38979	NA	4.51726	NA
ENSMUSG00000074412	Gm10689	18	27		NA	NA	0.339236	NA	NA	-0.366947	-1.07742	-0.134201	1.21842	NA	NA	4.90979	1.17545	NA	NA	NA	NA	NA	-0.790549	1.56893	-0.953467	2.94257	-0.37202	NA	NA	NA	-1.69424	0.671729	0.271595	1.13514	3.21784	NA	-0.335333	NA	1.06895	0.651449	0.392895	2.27708	0.891835	NA	-0.357029	-0.583486	NA	-0.979906	NA
ENSMUSG00000060073	Psma3	45	27		NA	NA	3.06615	NA	NA	2.37389	5.40798	2.33672	NA	NA	NA	5.99759	6.30535	NA	4.10664	-0.60713	NA	NA	2.98221	0.962799	0.655971	NA	2.02588	1.48356	2.75051	6.45735	0.385201	7.01956	6.02813	NA	8.74044	6.63021	NA	NA	1.76209	5.37736	NA	2.81388	2.93306	NA	6.55123	6.01229	NA	3.72057	NA
ENSMUSG00000038412	Higd1a	46	27		NA	NA	4.52889	NA	NA	5.48382	5.26822	-1.92596	NA	NA	NA	NA	4.11989	NA	-1.01732	NA	0.752711	NA	4.70867	1.87909	2.13758	NA	4.59548	NA	4.44824	-1.1971	3.24023	3.53393	6.03522	NA	NA	NA	3.03196	4.76715	3.44643	5.8932	6.06622	5.33899	5.84837	NA	5.60269	6.35819	NA	3.94735	0.579511
ENSMUSG00000067344	Rps25-ps1	25	27		NA	NA	0.878233	NA	NA	1.3378	0.868492	0.376624	NA	NA	NA	NA	-0.00320568	NA	NA	NA	NA	0.0275744	1.28889	0.962799	1.47428	NA	1.30196	1.60134	1.48485	NA	-0.307946	2.17581	1.2832	0.36195	NA	NA	1.96725	1.08769	0.258016	1.6929	-0.0125699	0.836714	1.53369	NA	-0.357029	0.332804	NA	0.629532	NA
ENSMUSG00000020585	Laptm4a	44	27		NA	NA	NA	NA	4.87923	2.89115	NA	3.44468	NA	NA	7.38291	1.4758	NA	NA	NA	4.9497	NA	NA	NA	NA	5.48748	NA	-0.777485	1.60134	4.02143	6.1547	-1.00109	4.17578	2.02079	NA	NA	5.41768	2.49788	4.97439	5.31585	NA	4.74102	3.73936	1.63377	5.51894	5.58446	1.81441	1.38373	5.60627	NA
ENSMUSG00000048758	Rpl29	47	27		NA	NA	NA	NA	3.6181	2.0754	NA	3.28897	NA	NA	NA	NA	5.688	NA	NA	NA	NA	NA	NA	5.40152	2.92465	NA	2.77786	NA	2.99897	-1.1971	6.14607	4.74076	5.19158	0.767415	NA	4.89199	5.98544	NA	5.76842	4.52957	5.809	3.73324	6.12774	5.56178	5.79783	5.07425	5.94547	4.20748	0.579511
ENSMUSG00000020608	Smc6	44	27		NA	NA	NA	NA	NA	6.10771	-2.46371	5.13794	0.302125	3.23656	NA	1.4758	2.34817	NA	7.44414	2.16546	0.752711	NA	3.0489	6.25022	6.70806	0.303515	6.65677	7.52767	6.03681	4.76133	5.6582	4.67451	NA	0.767415	5.14313	3.7711	NA	NA	5.08633	6.52918	NA	NA	1.95655	3.65385	2.38381	2.33428	-0.00256069	3.57397	NA
ENSMUSG00000016427	Ndufa1	48	28		NA	NA	NA	NA	NA	4.739	NA	4.30255	NA	NA	NA	NA	3.36409	NA	NA	NA	NA	NA	3.49991	1.73599	1.08341	NA	1.96335	5.45856	5.68954	-1.1971	1.48381	6.2571	5.60793	3.51183	NA	NA	6.10402	3.27093	5.72818	6.00093	5.26043	6.26703	6.44518	-0.174788	4.48321	6.3056	NA	5.38312	8.81328
ENSMUSG00000025967	Eef1b2	44	29		9.39695	5.64805	0.878233	1.52676	NA	4.44929	3.35042	5.57843	NA	NA	NA	NA	-1.3895	NA	-0.324178	6.25353	NA	6.89659	6.08365	6.45174	5.82683	NA	6.00414	NA	2.13147	1.69328	-0.595628	6.99385	6.64192	2.69732	NA	NA	NA	1.40614	4.59531	5.39928	4.80771	6.12442	7.3685	-0.174788	-0.357029	1.36242	NA	5.50167	1.27266
ENSMUSG00000021178	Psmc1	39	28		0.00653941	1.11545	3.77322	NA	NA	4.20776	4.2007	1.7376	NA	NA	1.37001	NA	NA	NA	-1.01732	NA	0.752711	2.10702	7.33907	4.86813	NA	1.68981	3.79723	NA	2.48815	6.38462	NA	5.07845	NA	0.649632	NA	7.75934	7.38113	2.26634	2.45524	NA	5.308	2.98329	1.72474	NA	7.28502	4.0609	NA	0.811854	NA
ENSMUSG00000066026	Dhrs3	42	28		0.699687	7.35377	NA	2.21991	NA	6.98581	7.98642	7.45066	-0.391022	-0.289804	NA	NA	7.98881	NA	NA	5.36158	0.752711	NA	8.08236	NA	NA	NA	7.78697	NA	8.55116	3.02241	NA	2.99901	6.68505	5.78322	NA	NA	NA	NA	7.18214	NA	-0.0125699	7.30889	2.54049	NA	7.61129	7.37176	NA	6.63441	2.37127
ENSMUSG00000080775	Gm6368	17	28		0.699687	2.61953	NA	1.52676	NA	-1.06009	NA	0.471934	NA	NA	NA	NA	-0.696353	NA	1.06212	NA	NA	NA	1.60735	0.269652	0.0273623	2.94257	-0.084338	NA	0.185564	1.9384	0.0975193	0.384047	0.494738	0.36195	NA	1.07648	0.357814	NA	-0.0296664	-0.041698	0.392895	0.585399	NA	NA	0.0484357	NA	2.70549	1.09954	2.52542
ENSMUSG00000052428	Tmco1	47	28		3.95778	1.11545	NA	NA	NA	1.83028	NA	6.14307	-0.391022	NA	NA	NA	3.50085	NA	7.16187	5.35645	NA	NA	3.11142	4.6723	0.250506	NA	5.48401	NA	3.69212	5.43622	6.51941	4.4271	2.31929	1.74824	NA	7.86003	NA	3.97109	3.7917	3.25414	8.1981	6.83703	3.52372	NA	6.08471	-1.27663	NA	2.99039	NA
ENSMUSG00000022636	Alcam	47	29		9.45116	NA	2.34457	2.21991	NA	5.82234	NA	5.39258	0.302125	NA	NA	1.4758	NA	NA	NA	1.18463	NA	4.07063	NA	5.05714	3.37727	NA	3.26557	6.32971	3.40444	4.27518	NA	3.8906	6.93728	NA	NA	6.38474	7.09656	1.40614	NA	NA	1.37372	5.06436	4.55796	NA	NA	4.3031	1.09605	NA	NA
ENSMUSG00000096942	Rps19-ps6	21	28		3.09758	NA	0.185085	NA	2.28897	0.731665	0.755163	1.7376	NA	NA	NA	NA	0.913085	NA	-1.01732	NA	NA	NA	0.914199	0.557334	1.47428	NA	1.23742	-0.595884	1.03286	NA	NA	1.68333	1.18789	0.36195	NA	NA	2.14957	-0.298605	-0.0296664	1.3446	NA	1.4727	2.05499	NA	0.895734	-1.27663	NA	1.79268	NA
ENSMUSG00000015575	Atp6v0e	44	28		0.00653941	NA	2.87066	NA	NA	5.71184	NA	5.40837	-0.391022	NA	NA	NA	6.05825	-0.0115627	NA	NA	NA	NA	-0.0974015	4.45931	NA	NA	1.36258	3.44717	6.01058	2.82826	NA	3.69215	NA	6.93377	NA	0.160185	NA	6.12464	7.18655	NA	5.64865	3.69573	6.4727	7.43557	5.13809	4.53451	NA	3.69292	NA
ENSMUSG00000022174	Dad1	47	28		5.31481	NA	4.20147	NA	NA	NA	1.17387	4.89624	NA	NA	NA	NA	NA	NA	NA	NA	0.752711	NA	-1.4837	2.46688	6.09289	NA	6.18239	5.55685	4.45759	-1.1971	4.23002	7.14562	5.93975	3.53304	NA	NA	6.5794	5.70405	3.79897	NA	4.95377	6.32197	NA	5.56178	3.16933	5.30401	NA	5.97664	4.40815
ENSMUSG00000018585	Atox1	41	28		3.85669	NA	NA	1.52676	NA	NA	NA	3.79435	NA	NA	NA	1.4758	NA	NA	NA	NA	0.752711	0.720722	6.10108	NA	0.51287	NA	4.96231	0.79041	5.91998	-1.1971	NA	3.83931	3.40709	5.28071	NA	5.86397	3.8078	2.90007	1.35663	3.33703	NA	5.43854	2.89332	NA	NA	NA	1.38373	0.811854	NA
ENSMUSG00000031708	Tecr	42	29		NA	1.8086	7.16112	1.52676	7.54762	6.05468	6.31661	7.3078	NA	0.403343	NA	1.4758	7.07514	NA	NA	NA	NA	0.0275744	NA	5.71207	6.66773	0.303515	0.138806	2.11217	6.95137	0.748815	NA	5.72478	5.01217	6.4686	NA	0.853332	NA	5.97049	NA	5.47173	NA	2.62847	NA	7.01211	5.05462	-1.27663	NA	0.811854	NA
ENSMUSG00000021779	Thrb	46	28		NA	0.422301	7.74012	NA	1.19036	3.40581	2.88339	5.46422	-0.391022	5.57383	NA	1.4758	9.00149	NA	NA	6.86651	NA	4.59192	NA	3.28191	6.25093	NA	1.57389	0.502728	5.73981	6.56209	2.52527	5.4613	7.57443	6.40339	NA	2.23963	5.6486	6.78226	NA	1.90421	1.69218	4.69158	NA	4.89412	6.14201	NA	1.38373	-0.286759	NA
ENSMUSG00000056429	Tgoln1	43	28		NA	1.8086	5.88998	NA	1.47804	6.12378	6.95364	4.70604	NA	NA	NA	1.4758	1.8686	NA	NA	1.33878	NA	4.58145	-1.4837	1.73599	5.7839	4.27381	3.08324	2.1767	1.97732	NA	6.90619	4.52718	NA	NA	NA	6.8182	-0.335333	6.10992	-0.0296664	6.63706	7.21836	4.86405	-1.41075	3.48877	NA	2.12456	NA	5.8412	NA
ENSMUSG00000025016	Tm9sf3	38	28		NA	0.422301	7.38227	NA	6.82157	3.08304	NA	0.713097	NA	0.808808	NA	NA	-1.3895	NA	1.46758	2.72507	NA	NA	-0.790549	4.53702	-1.35893	NA	0.608809	3.29594	2.08268	5.937	0.608345	0.894872	NA	5.64684	NA	0.160185	1.05096	NA	NA	7.58731	1.37372	1.58393	NA	4.86864	2.38381	2.38693	6.55422	1.85331	NA
ENSMUSG00000048915	Efna5	40	28		NA	2.21406	8.0013	NA	NA	6.59245	-1.77057	7.38178	0.302125	NA	0.271397	1.4758	NA	NA	NA	-0.60713	0.752711	0.0275744	NA	3.57776	7.63487	0.303515	NA	7.51033	1.03286	2.061	5.88952	3.0921	6.85742	4.17966	NA	2.60253	NA	8.0702	3.33763	0.8056	0.680577	7.33617	8.11673	NA	4.47128	-1.27663	5.95586	NA	NA
ENSMUSG00000054364	Rhob	42	28		NA	5.2975	3.31331	NA	NA	4.48117	2.54023	6.23484	NA	5.87351	NA	NA	NA	NA	3.77847	3.22151	NA	NA	NA	NA	5.86982	2.24942	3.94101	5.39808	0.473246	3.35678	2.43289	2.68663	4.52009	5.38693	NA	NA	4.28964	NA	3.86215	4.57012	5.77739	4.53939	NA	1.21151	4.73978	0.109661	5.02788	2.65768	NA
ENSMUSG00000003847	Nfat5	41	28		NA	0.422301	4.32025	NA	NA	7.34527	3.03346	0.964411	NA	NA	NA	1.4758	5.65453	NA	NA	4.32012	NA	NA	4.55418	NA	0.992443	NA	6.23102	3.6668	7.06458	6.77226	-1.00109	5.53154	5.50804	-1.42981	NA	2.83433	NA	NA	3.50645	2.79152	4.728	5.63617	NA	7.7529	NA	-1.27663	NA	NA	5.21424
ENSMUSG00000029705	Cux1	44	28		NA	7.26498	1.88983	NA	NA	4.39949	1.82675	1.36988	NA	NA	NA	NA	NA	NA	0.592113	NA	2.13901	0.0275744	NA	6.95009	6.92545	0.303515	1.5251	4.5161	2.03139	2.60957	7.10058	5.76087	NA	NA	NA	3.45602	NA	3.28491	5.16514	3.51365	NA	0.0257834	0.381009	NA	4.99246	2.50756	NA	NA	NA
ENSMUSG00000006005	Tpr	42	29		NA	4.86495	4.12343	NA	NA	6.68361	6.35713	NA	NA	3.23656	1.65769	NA	NA	NA	6.61508	1.33878	0.752711	0.0275744	5.73595	2.38992	5.82418	6.339	1.30196	-0.595884	3.95449	1.9384	NA	2.89635	-1.1147	NA	NA	NA	NA	NA	4.53468	NA	3.77162	4.8091	NA	3.35157	4.10888	NA	3.88926	6.89787	NA
ENSMUSG00000038370	Pcp4l1	45	28		NA	2.90721	4.8501	NA	NA	NA	6.19046	5.60666	NA	1.65611	NA	NA	NA	2.76103	1.87305	NA	NA	3.16307	5.2509	NA	NA	0.303515	3.45662	6.04268	7.19497	5.74603	7.18035	4.72351	3.39616	5.44439	NA	NA	NA	6.62355	6.84453	6.89237	4.03048	1.77498	-1.41075	2.46427	NA	4.39325	4.40416	7.25174	NA
ENSMUSG00000040118	Cacna2d1	45	28		NA	5.84284	5.04361	NA	NA	NA	3.28886	0.782089	NA	NA	5.35899	NA	NA	NA	5.40754	2.43739	NA	NA	4.83347	5.45331	1.79807	NA	NA	5.50219	4.16213	5.47494	7.86182	6.28486	NA	0.179628	NA	3.93295	1.45643	4.87188	-0.435132	3.71172	NA	1.77498	-1.41075	3.56288	5.11943	2.38693	-0.00256069	2.31593	NA
ENSMUSG00000019947	Arid5b	44	28		NA	0.422301	-1.60667	NA	NA	NA	NA	5.11195	NA	2.92907	NA	NA	NA	NA	7.02312	5.11318	NA	NA	0.308064	NA	6.20505	NA	4.86619	3.7216	2.77583	6.08153	6.81331	5.90551	0.494738	2.12554	4.9855	3.54458	1.2741	3.9209	5.89726	NA	7.22485	-1.36051	4.73344	1.43465	0.0484357	4.04638	NA	3.64507	NA
ENSMUSG00000023175	Bsg	45	28		NA	1.11545	6.0909	NA	NA	NA	NA	6.32753	NA	NA	NA	NA	NA	10.0461	-1.01732	NA	NA	NA	-1.4837	4.44404	-0.953467	8.37505	3.80748	6.7404	3.4814	4.5	6.37197	7.48709	2.44065	4.03402	NA	NA	3.94133	-0.991753	0.817631	1.99518	3.68873	5.06274	5.0413	6.09051	7.38277	NA	1.09605	NA	NA
ENSMUSG00000025326	Ube3a	42	28		NA	1.52091	NA	1.52676	0.0917429	5.04693	3.80159	6.62621	NA	NA	NA	NA	NA	-0.0115627	NA	3.58252	NA	NA	NA	2.16677	4.90256	NA	NA	5.64828	4.38527	5.76609	NA	3.62924	1.37021	6.26185	NA	5.40721	NA	6.16676	6.52237	3.12237	1.37372	-1.36051	NA	7.27645	6.0743	4.587	6.62283	NA	NA
ENSMUSG00000022451	Twf1	38	28		NA	2.21406	NA	2.21991	NA	7.13717	NA	7.29542	-0.391022	NA	0.964545	NA	7.40669	NA	NA	-0.60713	0.752711	NA	6.70416	4.18167	NA	0.996662	5.12924	5.66751	8.33613	-0.0984828	3.29619	6.63788	8.00954	NA	NA	-0.532962	0.357814	NA	7.35267	6.62738	1.85923	NA	6.73102	NA	6.04903	8.06016	NA	6.31719	0.579511
ENSMUSG00000015733	Capza2	43	28		NA	2.50174	NA	NA	NA	4.18165	NA	4.80982	NA	NA	NA	NA	NA	NA	2.50904	6.49042	0.752711	5.22607	-0.385084	2.63678	6.86255	2.24942	0.927263	-0.595884	6.82979	2.65305	NA	4.5737	7.67359	7.33049	7.62804	NA	3.82355	6.28619	6.78305	-1.14031	NA	-1.36051	NA	NA	6.04323	5.4686	NA	6.97657	4.72265
ENSMUSG00000029623	Pdap1	41	28		NA	NA	5.08168	8.36838	NA	NA	3.94317	3.52078	2.17393	NA	NA	NA	-1.3895	NA	NA	-0.60713	NA	0.0275744	NA	4.51815	5.71434	6.03036	NA	6.22522	2.17799	1.44196	4.79344	2.28117	-1.1147	NA	NA	2.23963	5.99972	0.617685	4.33555	0.8056	1.08604	NA	5.92684	0.923824	NA	NA	NA	2.23897	NA
ENSMUSG00000020863	Luc7l3	45	28		NA	NA	2.22197	NA	NA	2.52342	5.22474	0.271264	5.52248	NA	NA	NA	7.39328	-0.0115627	NA	8.92304	NA	NA	-1.4837	5.66328	NA	NA	3.78686	0.79041	6.53993	6.15727	4.99908	5.28932	5.24487	NA	NA	-0.532962	2.75571	2.99723	6.13994	4.46181	NA	0.248927	5.56373	NA	3.12421	NA	6.07048	3.3639	NA
ENSMUSG00000024165	Hn1l	4	28		NA	NA	-0.913527	NA	NA	-1.06009	0.101236	-0.134201	0.302125	NA	NA	NA	-1.3895	NA	0.36897	0.779164	NA	NA	0.462214	-0.828961	-0.26032	NA	-0.37202	0.0972632	-0.219901	0.189199	NA	-0.714566	0.271595	-0.331197	NA	0.853332	0.357814	NA	0.258016	5.26822	NA	-1.36051	NA	NA	NA	-0.178021	-0.00256069	NA	NA
ENSMUSG00000038803	Ost4	49	28		NA	NA	4.3149	NA	NA	5.02212	1.57934	5.08705	NA	-0.289804	NA	NA	4.50765	NA	NA	NA	NA	NA	5.01006	1.47362	0.145145	NA	4.20612	6.08246	4.55922	NA	NA	5.32092	4.2698	4.2773	NA	NA	4.99254	5.16311	5.15212	3.3256	5.77739	5.11492	5.19995	NA	0.559261	3.9383	NA	3.89529	NA
ENSMUSG00000054405	Dnajc8	43	28		NA	NA	5.13148	NA	NA	2.94724	5.47223	-1.23281	NA	NA	NA	NA	0.219938	NA	NA	NA	NA	4.75496	4.44855	0.269652	5.46272	2.38296	5.10584	2.23733	5.66063	5.37659	1.63796	3.91041	NA	4.10358	NA	NA	5.98183	-0.991753	6.0082	3.56017	NA	3.2142	NA	NA	6.77107	3.80477	NA	1.91047	0.579511
ENSMUSG00000037563	Rps16	50	28		NA	NA	2.48767	NA	NA	5.07547	6.38881	3.95736	NA	NA	NA	NA	3.97648	NA	NA	NA	NA	NA	4.77397	4.14777	4.54507	NA	5.42808	5.56109	4.70008	5.63053	NA	5.43604	5.79804	5.04408	NA	NA	4.53986	5.1175	5.05174	5.59071	NA	5.08521	5.61922	NA	2.97518	3.33849	NA	4.24045	NA
ENSMUSG00000035674	Ndufa3	47	28		NA	NA	3.38376	NA	NA	4.58888	1.79897	4.86751	NA	NA	NA	NA	1.74599	NA	NA	NA	NA	NA	4.71681	3.71433	1.41366	NA	6.5324	NA	3.4814	3.47573	6.02844	5.32807	4.90875	4.07145	NA	3.39886	5.02596	NA	5.01376	6.00961	3.48394	4.65808	6.46816	NA	3.84766	5.50215	NA	5.1707	0.579511
ENSMUSG00000086567	Gm2830	49	28		NA	NA	3.31331	NA	NA	1.57896	4.34973	3.49014	NA	NA	NA	NA	3.59411	NA	NA	NA	NA	NA	NA	2.26208	4.30922	NA	4.26594	3.97883	1.6519	4.9188	NA	3.8704	4.05578	4.14614	NA	5.13692	2.80016	NA	3.73153	3.57819	-0.0125699	4.29897	4.25913	NA	NA	4.36881	NA	2.84874	NA
ENSMUSG00000068523	Gng5	47	28		NA	NA	1.10138	NA	NA	3.29661	NA	4.17436	NA	NA	NA	NA	5.71874	5.34502	1.06212	NA	NA	5.91368	-0.790549	1.11695	4.74698	NA	0.608809	2.29449	2.03139	5.06821	NA	1.77034	NA	NA	NA	NA	6.11987	2.26634	4.48485	NA	4.70145	4.72399	5.80081	2.65842	5.63942	-0.178021	NA	3.45091	NA
ENSMUSG00000037152	Ndufc1	51	28		NA	NA	4.6996	NA	NA	4.80637	NA	5.5872	NA	NA	NA	NA	3.40629	6.124	6.12787	NA	NA	NA	2.20518	1.94363	5.48001	NA	5.95353	4.16629	6.05956	NA	NA	5.24901	5.60068	3.05883	NA	NA	NA	5.13074	5.19249	5.60375	3.93867	5.81268	6.60359	6.67322	6.04406	5.41793	NA	3.76503	NA
ENSMUSG00000019362	D8Ertd738e	46	28		NA	NA	5.52662	NA	NA	6.11156	NA	3.43533	NA	NA	NA	NA	7.06539	NA	0.0812875	2.43739	NA	NA	2.32297	4.76575	2.84576	NA	3.52658	NA	5.99571	-0.503948	0.703655	4.90945	5.72048	4.26392	NA	NA	6.45251	1.78084	5.25184	1.85542	NA	6.70883	3.30775	-0.174788	0.895734	5.33272	NA	5.70596	NA
ENSMUSG00000080921	Rpl38-ps2	17	28		NA	NA	-0.22038	NA	NA	NA	0.580809	0.0199493	NA	1.31963	0.271397	NA	1.60623	2.62749	NA	NA	0.752711	1.41387	NA	0.962799	NA	NA	2.05573	0.79041	-0.913048	0.189199	NA	1.23134	0.67706	-0.0435152	NA	NA	NA	-0.991753	NA	-0.447163	0.903721	0.248927	-0.0244557	NA	1.34772	-1.27663	NA	0.406388	NA
ENSMUSG00000027087	Itgav	46	28		NA	NA	NA	2.21991	5.94681	0.3262	NA	7.54243	NA	NA	NA	NA	NA	-0.0115627	2.38387	5.57289	NA	0.720722	-0.385084	5.23715	5.27701	NA	7.56154	2.90062	5.94762	4.11117	4.52237	2.32996	NA	5.09522	NA	4.50399	NA	4.9846	1.81616	1.80413	NA	NA	NA	-0.174788	6.51975	6.2608	5.62506	5.75706	NA
ENSMUSG00000026393	Nek7	39	29		0.00653941	5.2975	0.339236	8.71442	2.39433	3.88155	-2.46371	6.20909	NA	7.44213	NA	NA	NA	NA	NA	NA	NA	NA	-1.4837	-0.135813	NA	2.86846	5.89074	4.73199	4.88604	7.80536	NA	5.27189	2.35104	NA	NA	NA	5.50821	-0.991753	NA	1.3446	-0.705717	4.8298	-0.312138	NA	2.44633	7.36578	NA	0.966004	NA
ENSMUSG00000000058	Cav2	45	29		0.699687	2.50174	8.26826	1.52676	NA	2.03095	NA	NA	NA	NA	NA	1.4758	NA	NA	0.774435	-0.60713	NA	NA	7.00715	1.65595	-0.442641	NA	3.34965	4.9648	2.80052	8.39871	6.68001	5.50204	4.20831	NA	NA	NA	7.05608	2.30408	4.61472	5.83136	3.7251	6.10055	NA	5.1865	3.01027	6.39659	NA	5.56544	0.579511
ENSMUSG00000063142	Kcnma1	35	29		7.97347	0.422301	3.43028	NA	NA	0.731665	3.44437	4.97477	NA	3.51686	NA	NA	-1.3895	NA	NA	3.50374	NA	NA	-0.385084	0.269652	6.81309	0.303515	3.55325	4.60812	0.473246	7.48663	6.6917	5.26432	NA	NA	1.27193	1.41295	NA	1.78084	4.92381	6.17889	NA	2.62847	NA	-0.174788	NA	0.669276	NA	6.28971	NA
ENSMUSG00000038418	Egr1	43	29		1.10515	2.21406	NA	1.52676	NA	5.11577	9.29235	4.73717	NA	NA	NA	NA	6.49168	0.681585	5.7041	5.2678	6.56385	NA	NA	5.03751	5.19997	0.996662	7.26038	4.73199	8.26332	7.39854	5.76279	5.67903	4.51292	8.40121	1.27193	0.56565	6.12457	NA	NA	4.45068	NA	6.5914	NA	NA	NA	NA	NA	7.84786	NA
ENSMUSG00000046768	Rhoj	42	29		0.00653941	1.52091	NA	NA	NA	NA	4.24315	0.153481	NA	NA	NA	1.4758	4.11176	NA	6.95618	NA	NA	0.720722	6.76326	NA	5.41415	NA	6.67143	1.48356	6.04159	6.55007	2.56844	5.92922	-1.1147	5.63666	2.88137	NA	5.27047	NA	2.96607	4.68274	2.00233	6.42188	2.52108	4.51656	6.82494	3.04085	1.94335	1.32268	NA
ENSMUSG00000030655	Smg1	33	29		4.68867	NA	1.72553	1.52676	NA	5.47078	0.308876	6.44667	0.302125	NA	NA	NA	NA	0.681585	4.97164	7.57235	NA	2.66663	-1.4837	-0.828961	1.08341	NA	4.73997	5.49994	5.21164	0.412343	-0.595628	4.76607	NA	0.36195	NA	-0.532962	NA	NA	-0.435132	3.0938	NA	NA	1.1542	-0.174788	NA	4.01667	6.91415	-0.979906	1.27266
ENSMUSG00000028173	Wls	44	29		4.11741	NA	5.88942	1.52676	NA	5.36963	6.13118	NA	-0.391022	6.47639	NA	NA	2.43914	NA	NA	2.88938	NA	NA	NA	6.93703	7.5395	NA	6.17189	1.01355	5.15769	6.16872	NA	5.07845	5.43638	3.26154	NA	0.160185	NA	NA	-0.435132	5.20883	8.06519	7.7408	2.20017	NA	5.31113	2.36095	6.75669	NA	NA
ENSMUSG00000006932	Ctnnb1	43	29		0.00653941	NA	5.9862	2.62538	NA	NA	5.44467	5.14136	NA	NA	NA	NA	5.96102	NA	3.31341	6.69873	NA	8.04817	NA	0.780477	6.39555	4.60758	3.11434	4.49787	2.22245	3.0076	NA	7.15369	4.88175	0.36195	NA	7.84497	7.57636	-0.991753	5.10023	6.26943	NA	3.92776	5.78369	4.4696	1.89426	4.68951	NA	6.87486	9.70994
ENSMUSG00000075706	Gpx4	46	29		0.00653941	NA	5.97606	NA	NA	5.3599	5.25052	5.24339	-0.391022	NA	NA	NA	5.71464	NA	NA	NA	NA	NA	3.09102	3.52775	5.59284	NA	6.46674	NA	4.6629	-1.1971	NA	6.10872	6.26306	NA	NA	NA	6.75807	5.70898	5.82062	5.41647	5.89279	5.06759	2.86592	NA	2.35102	4.28789	NA	6.30629	NA
ENSMUSG00000017144	Rnd3	45	30		7.28793	NA	4.21637	NA	NA	-1.06009	4.16035	5.66842	NA	NA	NA	NA	NA	NA	NA	NA	NA	NA	4.19648	4.88147	NA	NA	-0.084338	NA	4.17455	4.89873	2.34881	3.36297	1.88103	3.92678	NA	3.25123	5.0852	4.54164	2.16756	3.61328	NA	5.46278	4.42406	2.02244	5.46008	6.43088	NA	NA	NA
ENSMUSG00000042035	Igsf3	37	29		7.42832	NA	-0.22038	NA	NA	2.40564	NA	-1.92596	NA	-0.289804	0.271397	NA	6.18197	NA	-1.01732	4.15504	1.44586	NA	NA	0.557334	4.66693	0.303515	5.56199	4.76541	1.03286	4.89647	-1.00109	3.71625	NA	NA	4.21637	6.03932	NA	4.54164	1.43667	4.83858	NA	3.80997	-0.717603	NA	2.97518	6.2969	NA	5.46104	NA
ENSMUSG00000022354	Ndufb9	44	29		0.699687	NA	NA	1.52676	NA	3.57463	2.97001	5.4856	NA	NA	NA	NA	NA	9.00434	-1.01732	-0.60713	NA	NA	6.71412	NA	1.53144	NA	3.2743	NA	6.32975	1.9384	NA	5.6026	4.75742	NA	NA	NA	5.23301	6.46239	6.27904	6.39818	5.09338	6.31178	7.65144	7.17509	3.6503	NA	NA	4.97852	0.579511
ENSMUSG00000055436	Srsf11	44	29		0.00653941	NA	NA	NA	NA	NA	2.13141	0.907253	6.55403	NA	NA	NA	-1.3895	NA	NA	1.00231	NA	NA	4.36563	1.87909	6.60835	NA	NA	5.08429	2.67047	4.94494	2.83836	4.66993	2.99617	7.2864	8.52114	4.74515	NA	4.51764	3.36036	NA	4.35053	NA	3.34284	5.68314	NA	7.39876	2.77003	5.72451	NA
ENSMUSG00000074746	Pdzd8	35	29		NA	8.3868	3.3278	1.52676	NA	5.3951	-1.77057	6.56283	NA	NA	NA	NA	-0.290888	NA	NA	0.779164	NA	NA	NA	6.0473	-2.05208	NA	-0.37202	2.8381	0.878711	NA	4.49608	6.45863	4.43826	-1.42981	NA	5.26005	2.80016	5.29982	5.7176	3.41357	NA	4.95304	-1.41075	NA	1.8402	1.7191	NA	-0.979906	0.579511
ENSMUSG00000024190	Dusp1	45	29		NA	1.11545	-0.913527	1.52676	NA	3.49378	2.41148	7.62035	NA	NA	NA	NA	NA	NA	5.57023	1.95782	NA	3.71645	6.59716	NA	3.58983	0.303515	2.6725	NA	7.85584	4.72983	3.28249	5.02523	5.18975	6.60482	NA	5.02	3.72511	4.685	NA	NA	-0.0125699	1.52986	NA	NA	5.72061	5.09669	3.32964	7.38971	NA
ENSMUSG00000046364	Rpl27a	46	29		NA	0.422301	3.8005	1.52676	NA	3.85989	NA	3.91758	NA	NA	NA	NA	4.69043	NA	4.07027	NA	NA	NA	6.43493	4.85801	6.16698	NA	5.33951	1.35003	1.03286	NA	-1.00109	2.32996	NA	3.11349	NA	NA	4.05912	2.1863	4.34399	4.37714	6.61811	4.39206	5.4158	NA	2.75649	2.12456	NA	1.09954	NA
ENSMUSG00000083219	Gm11410	9	30		NA	0.422301	-1.60667	NA	0.0917429	-1.06009	-1.07742	-0.827349	0.302125	1.50196	0.964545	3.67303	-0.696353	NA	NA	0.491482	2.36215	1.97348	-1.4837	NA	-2.05208	0.996662	-1.47063	-0.595884	-0.913048	1.36785	0.25167	-0.0214184	NA	-0.331197	NA	NA	NA	NA	-1.12828	NA	-0.0125699	-0.667364	0.198688	NA	-0.357029	0.515126	-0.00256069	NA	NA
ENSMUSG00000058571	Gpc6	42	30		NA	6.47908	5.77046	NA	4.83668	4.36486	NA	0.376624	NA	NA	8.68589	NA	NA	-0.0115627	NA	NA	NA	1.81933	NA	-0.135813	2.13758	NA	6.35461	5.65987	7.18681	5.8988	6.30644	7.76201	6.87452	-1.42981	4.9855	2.68591	6.67408	NA	NA	2.88504	5.19964	6.37754	NA	3.2592	6.37756	6.0603	NA	7.42412	NA
ENSMUSG00000020922	Lsm12	33	29		NA	5.56396	-0.22038	NA	1.19036	NA	-0.517803	-0.134201	NA	NA	NA	NA	0.689942	NA	0.36897	NA	NA	1.41387	5.01006	NA	0.0273623	NA	1.47381	2.04317	6.66202	1.79864	0.502984	1.07719	6.53404	0.872776	NA	NA	NA	1.7163	0.481159	1.75006	NA	1.03738	-0.312138	NA	6.3929	2.09066	NA	2.45408	NA
ENSMUSG00000027404	Snrpb	40	29		NA	0.422301	4.56503	NA	NA	6.93992	3.7225	6.31864	-0.391022	-0.289804	NA	NA	5.27873	-0.0115627	2.93392	NA	NA	6.47329	NA	1.47362	5.94087	0.303515	NA	4.77009	4.41483	0.189199	5.83892	4.63729	0.494738	1.27824	NA	NA	4.43535	6.31411	NA	NA	NA	6.8674	NA	4.9785	6.92022	4.99813	NA	4.59225	0.579511
ENSMUSG00000064373	Sepp1	36	29		NA	2.72489	6.48219	NA	NA	7.79171	7.89577	7.75426	-0.391022	NA	NA	NA	-1.3895	-0.0115627	NA	NA	0.752711	NA	NA	4.88807	5.86436	0.303515	3.17376	4.31677	5.15769	7.21917	-1.69424	5.13476	NA	NA	NA	-0.532962	NA	6.24603	1.70493	NA	NA	3.26446	5.34966	NA	-1.05018	3.0541	NA	NA	NA
ENSMUSG00000022010	Tsc22d1	45	29		NA	5.57559	7.01199	NA	NA	2.7241	6.80941	3.81383	NA	-0.289804	NA	NA	3.06485	NA	3.17233	NA	6.37673	4.17071	7.88723	2.11548	0.0273623	NA	1.41974	4.82022	6.78089	5.83993	7.10693	4.71916	4.87676	NA	NA	6.83727	3.61591	7.09404	NA	7.70027	7.10747	NA	NA	NA	1.43473	6.05835	7.11869	4.83124	NA
ENSMUSG00000022201	Zfr	40	29		NA	5.85165	-0.508062	NA	NA	6.48	6.58716	6.88971	NA	2.1951	NA	NA	4.71529	NA	NA	NA	0.752711	2.51248	NA	NA	5.31057	4.01709	5.15873	6.45337	0.473246	4.88512	NA	4.34168	7.52701	NA	NA	NA	3.63496	NA	5.78446	5.64641	NA	1.03738	1.53369	4.35781	NA	2.7307	NA	5.90048	NA
ENSMUSG00000039770	Ypel5	42	30		NA	9.14586	5.08417	NA	NA	7.61735	NA	6.15891	NA	NA	NA	NA	NA	0.681585	0.774435	NA	0.752711	6.59846	7.47497	NA	4.9224	0.303515	6.62679	1.7067	8.30833	6.02401	7.42355	4.28938	6.38195	6.18942	NA	0.160185	6.39926	NA	2.76354	NA	NA	NA	-1.41075	7.48344	NA	0.669276	3.39864	NA	NA
ENSMUSG00000022312	Eif3h	37	29		NA	3.19489	0.695911	NA	NA	-1.06009	NA	6.14744	NA	NA	NA	NA	NA	NA	-1.01732	5.07985	0.752711	7.20536	NA	-0.828961	NA	NA	4.11286	2.04317	1.57186	2.67411	-0.0848023	3.29277	0.67706	NA	NA	4.08216	NA	-0.991753	6.69176	NA	NA	1.97169	NA	5.61823	3.47161	2.50756	NA	6.20851	1.27266
ENSMUSG00000009291	Pttg1ip	40	30		NA	2.03174	7.62885	NA	NA	2.46627	NA	NA	-0.391022	NA	NA	4.11486	2.97995	NA	7.97224	0.491482	NA	0.0275744	NA	6.44967	4.94185	NA	NA	3.3931	7.48896	4.5898	3.81109	8.59517	5.5749	NA	NA	NA	3.35355	0.10686	4.53468	-0.041698	NA	7.30958	NA	NA	3.99325	NA	NA	3.29676	NA
ENSMUSG00000026643	Nmt2	46	30		NA	5.99065	7.21859	NA	NA	NA	6.81213	4.56779	NA	NA	NA	NA	7.05598	NA	NA	3.3247	NA	7.09575	NA	6.52796	7.52151	NA	7.7865	4.2404	1.85954	2.2041	NA	8.76205	7.14631	NA	NA	NA	NA	NA	7.6448	7.39315	NA	8.21856	6.037	0.518359	-1.05018	6.23434	-0.00256069	7.16825	1.96581
ENSMUSG00000057133	Chd6	43	30		NA	5.62631	NA	1.52676	NA	4.29649	4.96936	4.05292	NA	7.47449	NA	NA	-1.3895	NA	NA	3.7749	0.752711	NA	5.86167	6.74765	0.586978	NA	5.30359	NA	6.33759	3.67044	NA	4.66993	NA	6.65414	NA	-0.532962	7.1552	7.25547	-1.12828	6.5486	3.00785	3.15035	2.86592	-0.174788	5.70209	NA	2.39533	5.59098	NA
ENSMUSG00000062825	Actg1	41	29		NA	0.422301	NA	NA	0.0917429	5.22217	NA	5.54711	NA	NA	NA	NA	NA	NA	2.11817	-0.60713	NA	NA	6.1212	4.95178	1.50327	NA	4.83199	5.99304	6.7052	4.5898	2.9692	6.16582	5.59704	-1.42981	NA	NA	2.6604	NA	5.59795	6.22929	2.79079	NA	NA	4.39992	NA	6.33174	-0.00256069	4.41372	NA
ENSMUSG00000069769	Msi2	41	29		NA	0.422301	NA	NA	NA	5.26784	3.64553	0.271264	NA	-0.289804	3.82675	2.8621	NA	-0.0115627	7.00196	3.52	NA	NA	6.18673	4.7123	2.65745	NA	5.34391	4.2163	0.878711	5.60196	3.39951	4.7826	7.20672	-1.42981	NA	NA	6.03628	4.21773	6.19687	2.68833	1.69218	NA	NA	NA	3.07696	3.95981	1.38373	NA	NA
ENSMUSG00000028759	Hp1bp3	40	29		NA	1.11545	NA	NA	NA	5.70032	2.57324	2.77452	NA	4.82819	1.88084	NA	-1.3895	NA	-1.01732	-0.60713	NA	NA	7.16575	3.60186	6.00625	NA	3.90465	5.42027	3.23009	5.39732	7.80053	4.41533	2.52289	5.35238	NA	-0.532962	NA	3.33898	NA	NA	NA	6.27237	3.49452	4.4696	5.16643	5.24986	2.6365	6.00203	NA
ENSMUSG00000052684	Jun	45	29		NA	2.61953	NA	NA	NA	5.30638	5.31156	5.05504	NA	-0.289804	NA	NA	2.19402	NA	5.99028	6.96383	NA	NA	-1.4837	NA	6.31336	NA	NA	3.25426	5.10067	4.70827	4.64964	2.65273	7.9384	6.88991	NA	NA	NA	4.95889	-1.12828	4.74579	5.6862	6.52557	NA	4.94321	5.54833	NA	4.37947	4.7663	NA
ENSMUSG00000048154	Kmt2d	42	29		NA	1.11545	NA	NA	NA	4.11039	6.48773	5.57402	NA	1.78964	NA	NA	NA	NA	NA	NA	NA	NA	4.54458	5.12168	5.81694	NA	3.57279	2.69995	0.69639	0.882346	2.77167	4.26217	-1.1147	-1.42981	NA	6.42644	4.58465	1.78084	4.81714	NA	NA	3.97221	3.88757	NA	6.56463	5.48262	NA	5.95644	NA
ENSMUSG00000050953	Gja1	43	30		NA	0.422301	NA	NA	NA	NA	-2.46371	7.1188	NA	0.403343	9.62037	2.8621	NA	1.59788	NA	NA	NA	NA	NA	6.89946	7.27195	NA	3.22072	7.13736	3.37741	4.16888	-1.00109	6.46398	5.41472	NA	NA	7.27658	2.43726	7.03898	NA	NA	NA	NA	6.30882	7.54167	6.68918	7.88609	NA	5.38828	1.27266
ENSMUSG00000022956	Atp5o	45	29		NA	NA	2.71081	1.52676	NA	4.76591	6.05707	4.91992	NA	5.48785	NA	NA	NA	NA	NA	-0.60713	NA	NA	3.73666	1.47362	6.04291	NA	2.77786	5.6637	6.50032	4.40502	NA	4.65607	5.88837	5.38364	NA	3.15592	4.74607	NA	5.88833	0.245984	NA	5.18627	4.05731	3.04409	6.07992	NA	7.86109	NA	NA
ENSMUSG00000008730	Hipk1	38	29		NA	NA	4.1299	5.81722	NA	5.16446	NA	3.84548	NA	6.02916	NA	1.4758	-1.3895	0.681585	NA	0.491482	NA	1.97348	1.22435	-0.828961	7.47424	0.303515	4.2464	NA	5.58373	4.17354	6.62645	2.05802	-1.1147	2.50202	NA	NA	NA	3.78737	NA	6.53012	-0.0125699	4.69393	7.679	6.13876	7.04603	5.95826	NA	3.77368	0.579511
ENSMUSG00000028945	Rheb	45	29		NA	NA	6.51925	2.62538	NA	5.66133	NA	1.33214	NA	NA	0.271397	NA	6.90605	NA	4.77569	0.491482	NA	NA	NA	6.53938	7.15926	NA	4.16058	1.48356	3.39102	3.29154	6.437	5.51985	-1.1147	NA	NA	NA	6.60295	NA	NA	NA	NA	6.40421	NA	7.51915	NA	4.08934	3.8041	7.36579	NA
ENSMUSG00000084319	Tpt1-ps3	41	29		NA	NA	1.2837	NA	NA	1.13713	0.426659	2.06302	NA	NA	3.44945	NA	1.70154	NA	NA	NA	4.83025	NA	1.98204	1.11695	1.20602	NA	1.36258	NA	2.41916	-1.1971	NA	1.48266	2.69196	0.516101	NA	2.55808	NA	1.31083	2.60939	0.939131	2.79079	1.77498	1.68029	0.518359	2.47618	1.55658	NA	1.32268	NA
ENSMUSG00000090737	Gm6788	7	30		NA	NA	0.0027639	NA	NA	0.731665	-0.854275	-0.827349	NA	NA	NA	NA	1.17545	2.29102	NA	NA	NA	NA	-0.0974015	-0.828961	0.0273623	NA	NA	NA	NA	0.594664	-0.595628	-0.0214184	0.67706	-0.0435152	NA	NA	0.763279	-0.991753	0.258016	0.469128	-0.0125699	0.585399	0.53516	0.923824	1.02926	0.669276	NA	0.118706	1.96581
ENSMUSG00000107369	Gstm2-ps1	38	30		NA	NA	2.55221	NA	NA	3.41724	1.63063	2.24843	NA	NA	NA	NA	3.41452	NA	1.87305	NA	NA	NA	NA	1.47362	3.14642	NA	3.28296	1.19588	3.89097	0.748815	NA	3.42857	2.46882	2.9269	NA	NA	1.96725	1.20547	1.70493	3.24172	0.903721	2.10522	2.68359	NA	1.51477	0.515126	NA	1.58504	NA
ENSMUSG00000081406	Rps6-ps4	14	29		NA	NA	0.958275	NA	NA	0.731665	-0.854275	0.376624	NA	NA	NA	NA	0.689942	NA	NA	NA	NA	NA	-1.4837	-0.135813	0.432827	NA	1.09432	0.0972632	1.03286	0.594664	1.19613	-0.0214184	1.45025	NA	NA	NA	1.96725	1.08769	-0.0296664	-0.041698	1.08604	0.585399	0.786474	NA	NA	0.332804	NA	-0.979906	NA
ENSMUSG00000082926	Gm8172	37	29		NA	NA	3.59733	NA	NA	2.49525	0.101236	0.964411	NA	NA	NA	NA	1.55494	NA	NA	NA	NA	NA	0.595746	2.11548	1.12597	NA	1.66486	1.48356	0.878711	1.69328	2.04343	NA	2.02079	2.23375	NA	NA	1.96725	1.31083	1.17431	-0.447163	1.08604	1.4727	2.08576	NA	NA	1.20827	NA	2.31593	NA
ENSMUSG00000012405	Rpl15	47	29		NA	NA	0.185085	NA	NA	5.57454	1.97894	5.52121	NA	NA	NA	NA	NA	NA	4.59215	NA	0.752711	NA	NA	4.55094	5.35524	NA	5.55757	5.32837	5.5531	NA	6.12016	4.86893	6.09612	NA	NA	NA	3.19103	5.29982	5.22609	7.57655	NA	5.43519	5.51779	NA	4.97327	4.7073	NA	5.22667	NA
ENSMUSG00000029840	Mtpn	42	29		NA	NA	4.69777	NA	NA	5.43517	2.30697	NA	NA	-0.289804	3.21584	1.4758	NA	NA	NA	1.59009	NA	NA	-1.4837	NA	1.81912	3.13673	1.74824	8.40743	1.28418	4.40133	-1.69424	3.73978	0.271595	2.03593	NA	NA	-0.335333	5.60129	NA	8.35769	7.4211	7.38286	NA	NA	4.92109	6.30712	1.38373	5.11366	NA
ENSMUSG00000072704	Smim10l1	47	29		NA	NA	6.73044	NA	NA	5.79426	NA	3.96568	NA	4.64467	NA	1.4758	6.25398	-0.0115627	6.01882	NA	NA	8.69525	6.52633	6.66769	NA	NA	5.96067	1.01355	7.16316	2.82826	NA	2.37648	3.22911	-1.42981	NA	4.9435	2.70919	6.6196	0.481159	3.37055	NA	6.47507	NA	3.93609	3.5037	3.82931	0.690586	4.21859	6.71508
ENSMUSG00000043633	Fam221b	20	29		NA	NA	0.339236	NA	NA	-0.366947	NA	-0.316523	NA	NA	0.271397	NA	0.402259	NA	1.46758	NA	NA	NA	-0.790549	-0.135813	0.0273623	NA	0.831953	1.35003	NA	0.748815	0.25167	1.48266	1.18789	1.34278	NA	0.160185	NA	NA	1.26962	1.05691	-0.705717	1.85836	1.22831	-0.174788	1.02926	-0.583486	-0.00256069	NA	NA
ENSMUSG00000047446	Arl4a	38	30		NA	NA	NA	2.21991	NA	6.08194	NA	2.3645	NA	NA	1.65769	NA	4.55592	-0.0115627	3.47131	-0.60713	NA	NA	NA	NA	0.145145	0.303515	5.59498	5.48176	6.40416	3.84633	7.22802	4.4271	7.70674	3.45299	NA	NA	4.23938	NA	NA	0.245984	4.42418	-1.36051	5.81691	NA	1.02926	3.01383	NA	4.18488	NA
ENSMUSG00000022858	Tra2b	44	29		NA	NA	NA	1.52676	NA	NA	7.08024	4.95237	NA	NA	NA	NA	NA	-0.0115627	7.00492	0.0860169	NA	4.67197	6.05746	6.91561	5.67457	NA	5.6714	3.59377	1.48485	5.09632	NA	1.58802	2.77712	-1.42981	NA	2.41148	-0.335333	5.87205	6.31538	6.43579	1.49151	3.26446	6.7662	NA	NA	5.60785	5.70122	5.11592	NA
ENSMUSG00000004535	Tax1bp1	44	30		7.23202	5.31265	3.26086	2.21991	NA	6.73679	NA	2.91823	NA	0.808808	NA	1.4758	1.09541	NA	NA	NA	3.0553	NA	NA	NA	5.49595	NA	7.99295	0.502728	7.23944	2.56411	3.18096	5.34689	3.36264	7.307	NA	NA	NA	NA	NA	5.16231	NA	3.87593	NA	8.08156	NA	4.99813	NA	4.02404	NA
ENSMUSG00000043631	Ecm2	43	30		4.33727	1.52091	4.92566	3.92466	NA	1.50486	NA	5.90367	NA	NA	0.964545	NA	NA	NA	NA	-0.60713	NA	6.30422	NA	7.4927	3.71624	NA	6.95005	3.77356	0.878711	4.70006	-1.69424	5.98739	2.94574	4.42812	NA	5.11953	0.357814	1.40614	NA	-1.14031	6.19703	3.89176	6.18262	NA	6.21735	NA	4.35415	5.70596	NA
ENSMUSG00000024143	Rhoq	40	30		10.5531	8.57335	5.20347	NA	NA	3.79972	8.51355	3.18603	NA	NA	NA	NA	-1.3895	NA	6.94265	3.74958	NA	6.58008	NA	NA	-0.26032	NA	NA	NA	6.37314	4.03401	5.44383	3.34588	-1.1147	5.53904	1.27193	4.49092	2.22962	3.90609	5.24333	-0.447163	2.00233	3.58113	NA	NA	-1.05018	4.25676	NA	0.406388	8.37475
ENSMUSG00000005732	Ranbp1	46	30		3.44053	0.422301	3.07546	NA	NA	1.64796	5.15601	5.66842	NA	NA	NA	NA	NA	-0.0115627	NA	2.22608	NA	1.41387	0.595746	NA	3.88017	NA	0.138806	2.44864	3.24583	NA	NA	1.58802	3.31612	3.71768	NA	NA	5.84468	4.17873	NA	4.28022	NA	1.63522	3.21422	3.90275	5.65913	4.3031	NA	3.56339	NA
ENSMUSG00000029103	Lrpap1	36	31		8.17219	1.52091	-1.60667	NA	NA	1.3378	NA	-0.134201	NA	-0.289804	NA	NA	1.09541	-0.0115627	NA	NA	NA	NA	4.33043	NA	NA	NA	NA	3.82296	3.58676	0.189199	6.11042	5.2967	2.31929	6.40853	NA	0.56565	-0.335333	5.42661	1.70493	NA	NA	5.57194	1.72474	NA	4.83315	7.26856	NA	5.94765	NA
ENSMUSG00000067336	Bmpr2	43	30		5.18832	5.82947	5.55882	NA	NA	NA	1.11981	-1.23281	NA	NA	NA	NA	NA	NA	NA	1.18463	NA	6.20552	5.30753	6.7548	6.93923	0.303515	8.19739	2.93048	8.40219	4.48308	3.3362	6.00565	NA	NA	NA	3.7711	NA	NA	-0.435132	NA	4.96761	NA	-1.41075	6.72896	-1.05018	5.15791	2.70549	3.13097	NA
ENSMUSG00000001472	Tcf25	42	30		3.76774	1.11545	NA	1.52676	NA	6.56257	-2.46371	-0.539666	NA	NA	NA	NA	NA	NA	NA	8.22254	NA	4.24708	0.818889	NA	5.00582	NA	5.0048	NA	3.14739	5.21636	2.33111	5.31371	NA	2.46201	NA	6.53265	NA	NA	2.23902	3.51365	NA	0.0257834	NA	NA	2.92012	5.63312	4.05788	5.18761	7.99529
ENSMUSG00000015671	Psma2	34	30		0.00653941	1.8086	NA	1.52676	NA	6.33255	NA	0.0199493	NA	NA	NA	NA	7.50105	-0.0115627	NA	0.491482	NA	NA	-1.4837	NA	-2.05208	0.303515	-1.47063	NA	6.56059	-0.503948	NA	2.05802	-1.1147	6.42263	NA	1.86493	7.1366	NA	6.48307	3.63881	2.33881	2.46813	6.37953	NA	0.336118	2.09066	NA	NA	0.579511
ENSMUSG00000094483	Purb	38	31		0.00653941	7.25856	NA	NA	0.0917429	-1.06009	4.84349	7.31984	NA	NA	NA	NA	NA	NA	4.63165	0.0860169	NA	4.34506	NA	0.557334	NA	7.19412	4.11662	5.74094	2.52094	NA	3.35562	5.86051	3.77565	5.33983	NA	1.76962	NA	NA	NA	4.29777	4.80367	-1.36051	NA	NA	NA	5.32324	3.21632	1.79268	NA
ENSMUSG00000024074	Crim1	41	31		0.00653941	0.422301	NA	NA	NA	NA	4.33979	4.32208	NA	NA	NA	NA	NA	NA	6.62376	NA	NA	0.0275744	5.07166	5.56296	NA	NA	4.47217	1.19588	3.92323	5.1881	5.43826	4.63729	5.85884	NA	NA	NA	0.763279	5.18619	3.64241	5.8718	3.54278	3.58825	NA	5.2848	4.3389	6.03124	NA	3.84038	NA
ENSMUSG00000047648	Fbxo30	42	30		0.00653941	NA	2.17752	3.1362	NA	1.57896	NA	4.42841	NA	-0.289804	NA	NA	NA	NA	NA	NA	NA	NA	NA	6.30434	5.89383	4.0877	0.321127	NA	5.90588	6.82809	4.4837	5.56957	6.02655	NA	NA	6.95141	7.05485	NA	NA	5.20708	NA	4.34992	3.67685	NA	3.26731	3.0541	7.31266	2.27819	NA
ENSMUSG00000052459	Atp6v1a	38	30		0.00653941	NA	4.02812	NA	0.0917429	4.56753	8.16798	7.17087	NA	7.81822	NA	1.4758	-0.696353	NA	NA	NA	0.752711	0.0275744	NA	4.25864	5.22448	0.303515	7.68091	2.34855	2.91559	2.44049	NA	4.96219	6.22289	NA	NA	NA	-0.335333	4.34097	3.37153	NA	NA	7.00957	4.19872	NA	NA	-0.583486	NA	NA	NA
ENSMUSG00000104623	RP24-352B14.1	34	30		6.76463	NA	2.65601	NA	5.89084	3.95719	-1.77057	3.20394	NA	NA	NA	NA	3.96709	NA	NA	NA	NA	NA	-1.4837	-0.135813	0.145145	NA	3.30005	NA	2.38279	NA	1.86111	1.07719	1.37021	-0.331197	NA	NA	4.84082	2.34045	0.663481	2.68833	NA	-0.667364	1.36184	NA	NA	1.12126	NA	0.966004	NA
ENSMUSG00000006526	Tmem110	35	30		0.00653941	NA	4.8182	NA	6.39436	NA	5.17785	2.09939	-0.391022	NA	NA	1.4758	1.65502	NA	-1.01732	NA	NA	NA	-1.4837	5.67682	6.62195	NA	NA	NA	-0.219901	0.189199	2.88047	4.63254	-0.0160876	-0.0435152	NA	NA	6.83709	5.33261	NA	5.91673	NA	-1.36051	5.00107	2.31012	NA	NA	8.8751	4.18488	0.579511
ENSMUSG00000039286	Fndc3b	45	30		6.92523	NA	6.51034	NA	NA	NA	-1.3651	3.32106	NA	NA	1.65769	NA	5.19805	NA	NA	4.27567	NA	5.694	NA	3.50177	3.1184	NA	-0.777485	3.11769	1.795	3.28024	6.13021	5.44453	3.61269	1.56592	NA	7.26227	5.91464	6.92287	2.82296	NA	NA	7.00725	-1.41075	NA	6.81923	6.4588	NA	5.87022	NA
ENSMUSG00000097971	Gm26917	36	30		0.00653941	NA	NA	NA	NA	4.46137	-2.46371	5.78424	1.55489	1.50196	NA	NA	2.63585	NA	6.61991	-0.60713	NA	NA	NA	NA	3.1184	NA	NA	5.4609	5.01121	2.81024	-1.69424	2.99901	-1.1147	2.914	NA	3.39886	NA	NA	4.54848	4.5016	-0.0125699	-0.261899	4.81579	5.007	2.56074	NA	4.84947	5.01406	NA
ENSMUSG00000033543	Gtf2a2	39	30		0.699687	NA	NA	NA	NA	3.46169	5.37345	6.29686	NA	NA	NA	1.4758	NA	NA	-1.01732	NA	NA	3.76524	NA	NA	6.31939	NA	1.66486	0.79041	-0.219901	-1.1971	-1.00109	2.75117	4.05578	4.75021	NA	-0.532962	NA	5.73328	NA	1.85542	NA	2.95698	-1.41075	NA	0.741583	6.14753	4.36689	5.99924	7.42645
ENSMUSG00000028557	Rnf11	43	30		NA	4.76611	4.6297	1.52676	6.74718	-1.06009	-2.46371	0.713097	-0.391022	NA	NA	NA	NA	NA	-1.01732	NA	NA	NA	NA	5.12428	6.4709	NA	4.34051	3.21078	-0.219901	6.63174	6.74801	5.20969	3.6215	3.62005	NA	NA	3.85432	NA	5.58346	NA	NA	5.64073	5.36462	7.07372	5.68203	2.57351	NA	NA	NA
ENSMUSG00000048756	Foxo3	45	31		NA	8.40676	4.63943	1.52676	NA	1.01935	3.03346	6.57997	NA	NA	NA	NA	7.3997	NA	NA	NA	NA	NA	6.22292	5.48459	4.40626	NA	5.70333	6.57038	5.44653	7.05143	NA	4.08946	NA	6.6767	NA	-0.532962	NA	3.89105	6.65869	NA	NA	5.65789	3.22398	5.82663	1.02926	6.97373	NA	4.1015	NA
ENSMUSG00000066037	Hnrnpr	40	30		NA	1.11545	5.47251	1.52676	NA	6.32885	NA	4.33362	-0.391022	NA	NA	NA	4.04422	NA	6.37532	6.59329	NA	1.41387	6.02892	3.58988	5.83513	NA	-1.47063	1.35003	1.97732	1.74734	NA	4.45592	NA	7.24439	NA	5.81618	0.763279	NA	6.8606	5.29904	3.33733	-1.36051	NA	NA	3.54494	NA	NA	3.2542	6.70419
ENSMUSG00000020954	Strn3	44	30		NA	2.21406	2.89314	NA	6.73031	6.64697	7.53658	3.28353	NA	6.31007	NA	NA	7.25626	NA	6.18534	1.00231	NA	NA	5.18071	NA	NA	NA	NA	NA	6.40946	5.97456	1.73975	4.99254	0.964742	NA	1.27193	NA	1.74411	NA	0.258016	7.13328	NA	NA	1.2973	4.73049	6.12913	5.88421	7.4773	4.71045	NA
ENSMUSG00000036103	Colec12	45	30		NA	2.61953	1.52882	NA	1.70118	3.28371	NA	4.47596	-0.391022	NA	7.05018	NA	4.29748	NA	-1.01732	8.3289	3.88821	NA	NA	5.71782	7.01624	NA	6.40979	6.56884	4.99503	7.20424	NA	4.52718	NA	-1.42981	NA	0.160185	6.97922	NA	5.93048	3.44466	2.62649	-0.667364	3.66442	NA	6.75162	NA	4.5083	NA	1.96581
ENSMUSG00000029552	Tes	40	30		NA	0.422301	6.90731	NA	5.1287	6.02664	NA	2.29355	NA	4.15285	NA	NA	7.78759	NA	-1.01732	NA	0.752711	NA	NA	-0.828961	6.84492	NA	7.6757	NA	5.13432	6.04785	3.85484	5.21768	3.21603	7.08378	NA	NA	7.67536	1.95269	5.95511	4.00135	6.13054	NA	NA	6.92359	3.712	3.76679	1.7892	6.71948	0.579511
ENSMUSG00000002233	Rhoc	38	30		NA	0.422301	0.590551	NA	NA	4.82601	4.65187	6.1371	-0.391022	NA	NA	NA	3.23547	NA	NA	1.59009	NA	7.11515	6.08623	2.95523	NA	0.303515	5.31043	5.83222	2.55269	4.6722	-1.00109	6.70121	5.99354	2.46201	NA	NA	NA	5.91199	6.50799	NA	-0.705717	2.98329	NA	NA	5.94742	2.24973	NA	2.84874	NA
ENSMUSG00000028413	B4galt1	45	30		NA	9.52906	6.32065	NA	NA	1.57896	5.51426	5.54027	NA	-0.289804	NA	NA	4.20521	NA	6.29922	2.10092	NA	NA	NA	5.59753	7.62067	NA	6.12576	NA	7.95846	4.15476	NA	6.65251	6.48119	6.95156	NA	NA	6.58633	5.05798	NA	4.26686	7.08869	NA	NA	3.75704	NA	5.97258	NA	5.55388	1.27266
ENSMUSG00000033938	Ndufb7	45	30		NA	1.11545	5.54403	NA	NA	4.97059	1.29749	-1.92596	NA	NA	NA	NA	4.15176	NA	2.27851	0.0860169	NA	NA	0.308064	5.16998	3.06591	0.303515	4.92128	NA	4.37016	NA	NA	3.69215	2.1434	5.16597	NA	NA	NA	NA	5.8462	NA	6.72558	5.95471	3.5019	NA	2.86185	4.13947	NA	4.66907	NA
ENSMUSG00000027566	Psma7	41	30		NA	0.422301	6.11954	NA	NA	1.01935	NA	6.16045	-0.391022	7.30307	6.79643	NA	-1.3895	NA	NA	NA	NA	NA	1.08125	5.84812	3.35509	NA	1.74824	6.98838	7.00958	NA	-1.69424	3.44432	3.92873	4.64554	NA	1.76962	3.09865	4.0581	5.88023	NA	7.25146	2.48964	4.76719	NA	4.81061	5.99368	NA	5.87022	NA
ENSMUSG00000030738	Eif3c	47	30		NA	0.422301	4.08369	NA	NA	6.09296	NA	4.43534	NA	NA	NA	NA	2.54233	4.75912	NA	NA	NA	NA	NA	3.56549	7.85041	NA	4.73997	NA	6.47404	2.69473	5.5232	5.59171	3.38511	NA	NA	-0.532962	3.72511	3.21294	1.96276	5.76042	5.3031	5.84735	1.07416	5.17707	3.18393	4.20401	NA	5.45303	NA
ENSMUSG00000026110	Mgat4a	40	30		NA	0.422301	2.80005	NA	NA	NA	NA	3.1239	1.21842	NA	NA	1.4758	2.43914	NA	NA	NA	NA	NA	NA	5.26235	6.53781	NA	5.28746	6.0812	2.34505	-0.0984828	-0.0848023	4.49492	4.6154	3.76869	NA	3.82375	5.86518	NA	NA	5.91328	NA	4.24896	-1.41075	NA	5.5456	3.33849	NA	3.19448	0.579511
ENSMUSG00000001794	Capns1	47	30		NA	8.01113	NA	1.52676	NA	0.038518	NA	6.51046	NA	4.45513	NA	NA	NA	0.681585	NA	5.39428	NA	7.26822	NA	2.75456	NA	NA	4.07455	6.30585	5.06584	5.16248	NA	5.08149	5.38509	1.0551	NA	NA	NA	NA	5.73448	1.80413	NA	1.81754	7.13755	NA	5.76437	-1.27663	NA	5.06983	5.3502
ENSMUSG00000023010	Tmbim6	43	30		NA	0.422301	NA	NA	NA	2.83173	5.50322	5.69523	NA	2.75472	NA	1.4758	-0.696353	NA	NA	NA	NA	NA	6.17311	6.11416	2.71861	NA	0.608809	2.86985	2.26501	5.61525	5.64595	6.3805	6.87892	3.92205	NA	-0.532962	NA	6.46007	NA	5.21232	5.584	5.7051	5.11428	NA	6.16064	7.51089	NA	5.84772	NA
ENSMUSG00000053617	Sh3pxd2a	42	30		NA	2.03174	NA	NA	NA	5.76101	4.19173	-1.92596	NA	7.71556	NA	3.67303	NA	NA	NA	2.33731	7.40299	4.69101	-0.0974015	NA	-2.05208	6.41276	6.6987	7.07734	3.1813	5.62619	5.68289	5.49201	NA	NA	NA	0.853332	NA	1.08769	NA	6.84245	NA	-0.667364	NA	6.72695	-1.05018	-0.178021	6.61082	1.21732	4.88358
ENSMUSG00000032580	Rbm5	44	30		NA	NA	2.131	3.31852	NA	2.198	NA	7.08739	0.302125	NA	NA	1.4758	4.31428	NA	7.02858	6.72589	NA	NA	-0.385084	1.56893	1.58551	NA	1.47381	NA	6.74234	6.04212	1.99464	1.85038	0.67706	NA	NA	8.86003	2.70919	NA	2.0906	NA	NA	4.86603	NA	NA	1.02926	5.16431	6.64901	6.38969	NA
ENSMUSG00000057098	Ebf1	40	30		NA	NA	0.0027639	1.52676	NA	NA	NA	7.31917	-0.391022	NA	0.271397	NA	1.24956	NA	4.43371	3.45331	NA	NA	3.07018	-0.828961	3.96408	NA	5.09885	NA	7.19978	3.36725	8.02232	7.57748	NA	6.84429	NA	NA	NA	NA	5.41994	NA	4.64139	-1.36051	0.381009	NA	7.95006	NA	2.39533	4.81615	NA
ENSMUSG00000038014	Fam120a	36	30		NA	NA	7.37714	NA	0.0917429	8.26598	6.36463	7.43254	-0.391022	0.403343	0.271397	1.4758	-1.3895	NA	0.592113	NA	NA	0.0275744	4.60761	6.81356	6.87802	0.303515	2.11289	5.16931	5.13432	-1.1971	5.62562	5.54118	8.39789	NA	NA	4.89199	4.32811	NA	7.3945	7.54544	2.06687	NA	NA	NA	NA	4.78482	7.34988	NA	NA
ENSMUSG00000078193	Gm2000	12	30		NA	NA	0.0027639	NA	2.17118	0.038518	-1.77057	-0.827349	NA	NA	2.06316	NA	1.60623	NA	NA	NA	NA	0.0275744	0.595746	-0.828961	0.145145	NA	-0.37202	NA	-0.219901	NA	NA	NA	0.964742	-0.736662	2.88137	1.07648	0.357814	0.617685	NA	0.245984	1.59687	-0.667364	0.987145	NA	NA	0.515126	NA	1.21732	NA
ENSMUSG00000037236	Matr3	39	30		NA	NA	7.22285	NA	NA	7.37023	6.05428	5.24031	0.70759	3.85333	NA	NA	-0.696353	NA	NA	NA	NA	NA	7.14522	-0.828961	3.52007	NA	6.99358	6.61788	4.8677	5.3294	6.88705	3.99496	NA	5.19293	NA	NA	NA	6.7371	7.41068	1.95073	NA	NA	6.28637	5.19585	6.68613	7.33186	1.7892	5.89739	0.579511
ENSMUSG00000020542	Myocd	43	30		NA	NA	5.37989	NA	NA	6.04405	3.88892	7.35335	-0.391022	NA	NA	NA	NA	NA	-0.324178	NA	NA	6.8075	4.2815	7.12506	5.22309	NA	3.24787	NA	2.26501	6.7681	3.79056	2.17581	6.06765	6.08825	NA	NA	-0.335333	2.34045	5.93819	6.9072	NA	7.43447	5.75397	7.71617	-0.357029	5.20188	6.99229	6.24993	NA
ENSMUSG00000089838	Gm2962	15	30		NA	NA	0.472768	NA	NA	1.42481	-2.46371	-0.827349	NA	NA	2.06316	NA	-0.696353	NA	NA	NA	NA	NA	0.125742	-0.828961	-2.05208	NA	1.09432	0.0972632	1.85954	NA	NA	1.23134	-1.1147	1.13514	NA	NA	1.2741	-0.991753	0.663481	-1.14031	1.69218	-0.261899	-1.41075	NA	-0.357029	-0.583486	NA	-0.979906	NA
ENSMUSG00000060419	Rps16-ps2	37	30		NA	NA	0.0027639	NA	NA	2.37389	2.78856	1.36988	NA	NA	NA	NA	0.913085	-0.0115627	NA	NA	NA	NA	2.04266	1.11695	1.68559	NA	2.87317	2.44864	1.97732	2.49178	NA	2.65273	2.92835	1.51463	NA	NA	1.96725	2.74592	2.0906	2.64388	NA	2.136	2.91998	NA	-1.05018	0.332804	NA	1.21732	NA
ENSMUSG00000059751	Rps3a3	7	30		NA	NA	1.33776	NA	NA	0.731665	-1.07742	-0.827349	NA	NA	NA	NA	-0.00320568	NA	0.36897	NA	0.752711	NA	NA	0.269652	-0.106169	NA	0.321127	0.502728	-0.913048	NA	NA	0.384047	0.271595	-0.736662	NA	NA	0.357814	-0.298605	-1.12828	1.42464	NA	0.585399	0.198688	NA	0.336118	0.109661	NA	NA	NA
ENSMUSG00000045799	Gm9800	40	30		NA	NA	2.03091	NA	NA	2.3411	-1.77057	1.81171	NA	NA	NA	NA	2.99253	NA	NA	1.00231	NA	3.63849	2.73581	1.8101	2.15261	NA	2.29057	NA	2.48815	NA	0.385201	0.671729	2.38181	NA	NA	NA	3.40234	2.05277	1.70493	0.8056	3.40516	2.16585	2.08576	NA	NA	3.23423	NA	2.93212	NA
ENSMUSG00000081453	Gm6767	4	30		NA	NA	-1.60667	NA	NA	0.038518	-0.517803	0.153481	NA	NA	NA	NA	-0.696353	NA	NA	NA	NA	0.0275744	-0.0974015	0.269652	-0.665785	NA	-1.47063	0.502728	1.03286	0.412343	-1.69424	-0.714566	NA	-0.331197	NA	NA	0.357814	0.800007	NA	-1.14031	0.392895	0.248927	-0.0244557	-0.174788	0.336118	NA	NA	-0.286759	1.27266
ENSMUSG00000091845	Gm4604	7	30		NA	NA	-1.60667	NA	NA	NA	-1.77057	-1.23281	NA	NA	NA	NA	-0.696353	NA	NA	NA	NA	NA	-1.4837	0.269652	-0.106169	NA	-0.37202	-0.595884	-0.913048	0.189199	-1.69424	0.384047	0.83121	0.36195	NA	NA	0.357814	-0.298605	1.26962	0.245984	NA	0.585399	0.198688	0.518359	0.895734	-1.27663	NA	NA	NA
ENSMUSG00000058064	Gm10036	32	30		NA	NA	2.34457	NA	NA	NA	NA	2.08137	NA	-0.289804	6.29484	NA	-1.3895	NA	NA	NA	NA	NA	2.20518	2.72639	2.52263	NA	3.08324	3.65261	2.52094	2.86335	-0.307946	2.54353	-1.1147	NA	NA	3.56138	1.61058	1.7163	NA	4.10144	NA	-1.36051	1.2973	2.5978	3.26731	NA	NA	3.56339	NA
ENSMUSG00000021606	Ndufs6	41	30		NA	NA	NA	NA	5.96948	3.45077	2.72924	5.22709	NA	NA	0.271397	NA	6.68702	NA	NA	0.0860169	NA	NA	NA	5.2736	5.82304	NA	4.81163	6.13035	-0.219901	6.94409	NA	5.33281	-1.1147	NA	NA	-0.532962	5.7354	4.41989	5.75313	5.33204	5.42551	5.55223	6.35227	NA	NA	-0.583486	NA	5.07453	0.579511
ENSMUSG00000042406	Atf4	38	30		NA	NA	NA	NA	NA	2.198	6.94851	5.41811	0.995272	NA	NA	NA	3.20562	NA	-1.01732	NA	NA	NA	4.39684	0.557334	0.781134	2.24942	5.80523	4.1046	0.185564	-1.1971	7.62298	3.91041	6.19919	4.70792	NA	NA	5.25192	NA	2.67838	1.25758	-0.705717	-0.667364	4.97107	2.39016	1.51477	4.65029	3.90946	7.10712	NA
ENSMUSG00000038127	Ccdc50	42	30		NA	NA	NA	NA	NA	5.49526	4.01018	0.713097	NA	NA	NA	NA	NA	NA	3.10981	NA	NA	2.97201	4.4512	2.11548	2.93153	0.303515	6.04471	6.8991	8.17749	6.61811	NA	3.53393	NA	NA	NA	4.04175	NA	4.36011	1.76209	0.245984	5.41897	4.82364	NA	7.78309	6.16064	2.8665	NA	6.35246	1.67812
ENSMUSG00000006057	Atp5g1	42	30		NA	NA	NA	NA	NA	4.33807	-0.517803	3.94334	NA	NA	NA	NA	NA	NA	NA	NA	NA	NA	5.55069	4.57372	3.16286	NA	0.321127	1.80201	5.82747	6.11346	NA	4.36684	5.06739	5.38693	NA	NA	5.75598	5.10632	5.47567	3.30234	NA	5.27675	5.62276	6.96804	NA	3.92186	0.690586	4.35281	NA
ENSMUSG00000020821	Kif1c	39	32		3.47228	3.19489	1.88983	NA	2.39433	5.2203	-2.46371	NA	NA	3.68049	NA	NA	3.21567	NA	NA	NA	NA	NA	NA	4.35282	-1.35893	NA	NA	0.79041	NA	4.59592	5.30973	-0.0214184	-0.421553	NA	NA	3.31719	-0.335333	NA	3.8062	8.04962	5.93807	1.4727	NA	7.48202	3.34427	3.62864	NA	NA	NA
ENSMUSG00000005034	Prkacb	40	31		3.97683	4.9656	4.79524	NA	0.0917429	NA	NA	-1.23281	NA	-0.289804	NA	NA	NA	NA	0.0812875	-0.60713	1.85132	3.55393	-0.790549	NA	7.03054	NA	NA	4.62447	5.42907	2.79189	1.48381	5.71998	4.41075	5.42454	NA	2.41148	NA	1.08769	NA	2.22699	3.89945	NA	7.01455	NA	NA	1.76789	NA	3.73859	NA
ENSMUSG00000024853	Sf3b2	41	32		4.93379	0.422301	1.22654	NA	NA	-1.06009	6.5317	4.23102	3.29786	6.58646	0.964545	NA	NA	NA	1.92711	NA	NA	5.52883	5.39669	3.14133	5.43677	NA	NA	5.66561	3.39102	7.56805	3.14995	5.2794	NA	4.59606	NA	NA	NA	0.954158	2.27292	NA	4.28472	6.58043	-0.717603	NA	1.78304	1.81441	NA	2.82676	NA
ENSMUSG00000027678	Ncoa3	42	31		0.00653941	0.422301	5.68906	NA	NA	6.90058	5.5091	5.7657	-0.391022	NA	NA	NA	NA	NA	NA	NA	NA	NA	NA	5.30227	4.67774	NA	6.07898	NA	6.67426	-1.1971	3.80702	6.31894	0.964742	5.68007	NA	NA	NA	5.9846	NA	6.86572	7.31291	7.20852	NA	NA	NA	7.45098	4.98787	6.62847	NA
ENSMUSG00000030704	Rab6a	39	31		0.00653941	0.422301	1.2837	NA	NA	2.43641	6.37048	2.49288	NA	0.808808	NA	NA	3.16438	NA	NA	NA	NA	3.63849	NA	1.25048	1.81912	NA	NA	1.88902	3.6513	-1.1971	5.7335	5.58622	3.68109	NA	NA	NA	NA	NA	4.07573	7.39236	4.63182	0.836714	NA	8.37854	7.56704	NA	NA	3.95457	NA
ENSMUSG00000031422	Morf4l2	39	31		5.61601	0.422301	2.28515	NA	NA	0.038518	-2.46371	NA	NA	NA	NA	3.42171	4.34707	NA	0.592113	NA	NA	NA	NA	0.557334	-1.35893	NA	-0.777485	6.18857	2.08268	-0.503948	NA	4.39742	6.47918	5.14944	NA	NA	5.17	7.11144	2.12982	NA	5.0873	4.42639	5.41362	NA	NA	6.2004	NA	2.27819	NA
ENSMUSG00000024646	Cyb5a	41	31		0.00653941	0.422301	3.50531	NA	NA	5.4138	NA	7.06186	NA	NA	NA	NA	4.77802	NA	NA	NA	NA	NA	NA	5.83672	6.98652	NA	NA	NA	5.0834	-1.1971	4.39707	6.83452	6.59685	0.968086	NA	NA	5.02596	NA	5.71973	NA	7.64093	3.29345	3.61969	7.53452	NA	4.65029	NA	4.43174	NA
ENSMUSG00000024924	Vldlr	42	31		0.00653941	0.422301	7.05548	NA	NA	6.67534	NA	NA	0.70759	NA	NA	1.4758	5.59429	NA	NA	3.96758	0.752711	NA	NA	3.08306	6.55092	NA	NA	8.1829	2.52094	4.1874	5.9965	5.24127	NA	0.649632	NA	NA	NA	NA	5.72502	4.11719	NA	3.48368	NA	NA	NA	4.81919	NA	NA	8.44162
ENSMUSG00000033420	Antxr1	38	31		0.00653941	1.52091	3.68159	NA	NA	NA	NA	-1.92596	4.62626	-0.289804	NA	5.97561	-0.696353	NA	2.11817	-0.60713	NA	0.0275744	NA	NA	2.8679	NA	4.51833	NA	-0.913048	3.29154	6.86352	4.30931	NA	4.06736	NA	NA	1.2741	NA	5.673	4.85863	4.34414	3.6367	1.2973	8.53203	NA	5.52576	1.7892	6.64422	NA
ENSMUSG00000018707	Dync1h1	41	31		0.00653941	1.11545	NA	2.21991	NA	2.3072	NA	4.98877	4.06333	0.403343	NA	NA	NA	NA	6.44317	-0.60713	NA	8.19066	NA	-0.135813	3.83402	NA	NA	6.32873	5.92857	3.4473	-1.00109	5.6807	5.18792	3.00101	1.27193	1.54648	2.55504	5.29982	7.18066	5.27968	NA	NA	NA	5.30585	5.70908	NA	1.09605	5.37794	NA
ENSMUSG00000101111	Gm28437	9	32		0.00653941	0.422301	NA	NA	0.78489	NA	-0.671953	-0.827349	NA	1.78964	1.37001	3.26756	NA	NA	1.06212	0.779164	2.13901	1.63701	-1.4837	NA	NA	0.996662	-1.47063	-0.595884	NA	1.00013	0.703655	0.384047	NA	-0.736662	NA	-0.532962	NA	NA	-1.12828	-1.14031	NA	-0.667364	-0.717603	-0.174788	-1.05018	0.332804	NA	NA	0.579511
ENSMUSG00000021218	Gdi2	40	31		0.00653941	1.11545	NA	NA	NA	1.77312	7.23741	2.56268	NA	NA	NA	NA	1.9427	NA	NA	4.69119	NA	NA	NA	3.23148	6.16455	0.303515	NA	3.31614	1.16639	4.76391	5.60691	5.7359	6.02734	4.19059	NA	NA	NA	NA	4.58215	2.11779	NA	2.9962	2.9837	NA	5.97802	5.93418	-0.00256069	3.3639	NA
ENSMUSG00000032652	Crebl2	37	31		2.89691	NA	5.12434	1.52676	0.0917429	6.09217	5.25052	3.98484	NA	NA	NA	1.4758	NA	NA	5.51937	-0.60713	1.44586	NA	-1.4837	3.37573	2.53289	0.303515	0.608809	-0.595884	NA	NA	3.25452	5.81777	NA	NA	NA	NA	NA	NA	6.78378	4.26237	NA	6.20787	-1.41075	3.00327	0.559261	3.38681	NA	NA	NA
ENSMUSG00000027133	Nop10	40	31		0.00653941	NA	5.43997	2.21991	NA	-1.06009	0.937484	4.96871	NA	NA	NA	NA	5.98073	NA	6.30055	NA	NA	NA	NA	6.22116	0.432827	NA	4.3345	NA	-0.219901	-1.1971	NA	7.52026	5.86723	5.43712	NA	NA	6.15235	5.41016	5.74281	6.48235	4.8588	6.01098	6.89572	6.50355	2.86185	5.70901	NA	4.39999	NA
ENSMUSG00000031983	2310022B05Rik	42	32		0.00653941	NA	4.36714	1.52676	NA	NA	NA	1.44134	NA	NA	NA	NA	NA	NA	1.69073	NA	NA	NA	-1.4837	NA	NA	NA	1.9951	NA	2.41916	-0.0984828	NA	5.4778	4.05009	NA	NA	NA	NA	2.37554	5.01591	1.85542	NA	3.93279	2.83775	2.53326	7.63676	1.20827	NA	6.00758	NA
ENSMUSG00000063870	Chd4	38	31		5.18832	NA	6.66717	NA	NA	-1.06009	3.27929	1.47524	NA	5.16123	NA	3.8737	2.83001	NA	NA	4.71588	NA	1.41387	5.35899	NA	2.49122	6.68194	-0.084338	6.54457	1.795	3.73738	5.86166	5.77919	0.271595	5.57326	1.27193	NA	NA	-0.298605	NA	4.63424	NA	NA	0.786474	-0.174788	NA	5.28722	4.32817	NA	NA
ENSMUSG00000019818	Cd164	40	31		0.00653941	NA	NA	1.52676	NA	NA	NA	-0.539666	NA	-0.289804	NA	NA	NA	NA	-1.01732	NA	0.752711	NA	NA	7.38767	7.01635	NA	7.36748	3.51499	2.58346	4.67784	1.07835	6.64744	1.52436	2.52143	NA	3.05056	6.84778	-0.298605	NA	5.32739	6.459	3.4993	NA	5.15793	4.09732	7.31863	NA	1.58504	NA
ENSMUSG00000038387	Rras	37	31		7.13343	NA	NA	NA	0.0917429	2.15878	NA	2.29355	NA	3.73555	1.37001	NA	NA	NA	NA	7.15291	NA	3.16307	-0.385084	1.56893	3.56469	NA	6.28041	2.86985	4.39026	5.55751	NA	6.90565	3.49047	NA	NA	NA	7.21638	4.97183	NA	NA	4.9219	0.431249	-0.717603	3.71703	NA	3.89385	-0.00256069	2.82676	NA
ENSMUSG00000028053	Ash1l	41	32		0.699687	NA	NA	NA	NA	6.46068	4.25167	4.88528	3.2199	NA	NA	NA	2.22142	NA	-1.01732	4.47427	NA	5.68357	6.18018	6.52604	7.61746	NA	NA	5.37538	2.58346	7.12116	4.39253	6.35361	7.16854	5.90125	5.88705	1.76962	NA	NA	2.20393	3.90311	2.62649	NA	-1.41075	4.94321	NA	4.51026	1.09605	7.16128	NA
ENSMUSG00000021377	Dek	43	31		0.00653941	NA	NA	NA	NA	3.55503	-2.46371	3.80414	NA	6.3422	NA	NA	NA	NA	-1.01732	NA	NA	NA	3.01611	NA	6.01664	4.39786	1.62041	5.80934	4.08416	2.46647	4.58989	3.97678	2.73545	-1.42981	6.24174	7.36098	NA	7.22407	1.43667	NA	5.51884	7.2789	7.48419	3.51409	NA	2.33428	3.36474	4.90342	NA
ENSMUSG00000028868	Wasf2	43	31		NA	8.65394	4.20147	1.52676	NA	5.3335	NA	5.12243	-0.391022	NA	NA	NA	2.13686	-0.0115627	NA	NA	NA	5.78648	NA	-0.135813	2.40227	NA	4.19579	NA	3.05724	5.68123	1.3968	2.50431	NA	NA	NA	0.853332	5.53113	3.79574	4.79598	4.00135	NA	3.93781	NA	NA	6.04323	4.54937	4.62241	NA	9.25967
ENSMUSG00000018750	Zbtb4	37	32		NA	0.422301	2.81217	1.52676	NA	-1.06009	NA	NA	NA	NA	NA	NA	NA	NA	5.27978	8.65561	NA	NA	1.98204	5.08184	5.88957	NA	NA	NA	3.46898	4.01784	2.97859	5.14051	4.56205	5.45468	NA	0.56565	NA	3.39027	7.23156	NA	5.15507	5.07243	NA	NA	6.28285	1.66781	NA	2.73367	0.579511
ENSMUSG00000049550	Clip1	37	32		NA	1.11545	5.43386	NA	9.08268	2.23574	NA	3.58747	4.81846	NA	NA	NA	NA	NA	-1.01732	7.1204	0.752711	NA	5.1011	5.82519	6.2967	2.09527	-0.084338	6.63829	6.32975	2.09874	NA	4.61331	3.82694	-0.331197	NA	NA	NA	NA	NA	-1.14031	-0.705717	NA	-1.41075	6.34288	-1.05018	5.61194	NA	1.21732	0.579511
ENSMUSG00000090935	Synj2bp	42	31		NA	0.422301	3.88226	NA	1.8835	7.4567	NA	7.22261	NA	-0.289804	NA	NA	7.14651	NA	-1.01732	NA	NA	0.0275744	6.8843	6.82121	3.23112	4.81437	4.63416	6.18744	2.9371	5.83817	-0.595628	3.65488	6.62161	5.94857	NA	2.30025	NA	2.5636	5.31744	6.51129	NA	6.40591	NA	4.82242	6.10209	5.96831	NA	NA	NA
ENSMUSG00000018286	Psmb6	44	31		NA	6.7538	2.83598	NA	4.40923	NA	6.39948	5.06705	NA	NA	NA	NA	3.80346	NA	NA	-0.60713	NA	5.58826	NA	2.46688	0.250506	NA	6.68214	NA	2.13147	-0.0984828	-1.69424	7.17227	NA	0.649632	NA	NA	1.61058	NA	3.73153	4.77319	NA	1.34754	7.03923	NA	NA	6.47785	NA	6.25643	NA
ENSMUSG00000028798	Eif3i	36	31		NA	1.8086	5.66988	NA	NA	5.92647	-1.77057	6.90033	NA	-0.289804	NA	NA	3.75799	-0.0115627	-1.01732	NA	NA	NA	NA	6.50798	NA	0.303515	NA	-0.595884	5.93389	-1.1971	4.18908	3.23668	2.57418	2.37685	NA	5.84546	NA	6.38913	6.21838	NA	NA	NA	NA	NA	7.63558	-1.27663	NA	2.5166	0.579511
ENSMUSG00000020402	Vdac1	39	31		NA	0.422301	5.12434	NA	NA	-1.06009	2.69534	4.36746	NA	4.16454	NA	NA	4.38505	NA	4.96409	-0.60713	NA	NA	7.26762	NA	3.497	NA	-0.37202	4.6136	0.473246	2.73473	6.21635	3.90055	NA	-1.42981	1.27193	NA	2.37272	NA	1.51078	1.25758	4.71482	5.09939	6.23321	NA	4.84972	3.97564	5.24446	NA	NA
ENSMUSG00000103653	Gm3934	22	31		NA	2.21406	1.88983	NA	NA	-1.06009	1.00202	0.846628	NA	1.31963	NA	NA	-0.290888	NA	2.24077	NA	NA	NA	0.914199	0.269652	2.13758	NA	1.70742	NA	1.57186	NA	0.385201	-0.714566	2.73545	-0.736662	NA	1.07648	NA	-0.298605	1.35663	-0.041698	NA	-0.261899	NA	1.77112	NA	1.20827	NA	0.811854	NA
ENSMUSG00000043801	Oaz1-ps	34	31		NA	0.422301	2.41868	NA	NA	2.15878	1.66342	2.81024	NA	NA	3.21584	NA	0.913085	4.22254	-1.01732	NA	NA	NA	2.01281	1.8101	1.97327	NA	1.62041	0.502728	1.97732	NA	NA	2.05802	-0.0160876	-1.42981	NA	NA	2.14957	NA	1.76209	NA	NA	0.585399	-0.0244557	2.46427	2.20792	1.7191	NA	-0.286759	NA
ENSMUSG00000014769	Psmb1	45	31		NA	1.11545	6.80137	NA	NA	1.77312	6.84792	6.45082	NA	NA	3.21584	NA	6.42247	NA	NA	NA	NA	NA	4.23004	3.98322	6.4502	NA	-0.37202	NA	6.5347	-1.1971	NA	6.00324	5.41909	6.79167	NA	NA	5.29588	NA	-1.12828	7.15399	7.41814	6.33752	2.20017	NA	6.23533	5.07947	NA	6.10683	NA
ENSMUSG00000034243	Golgb1	46	31		NA	2.98725	6.21857	NA	NA	6.60753	6.03491	5.68241	NA	NA	NA	NA	7.26989	-0.0115627	NA	8.19449	NA	NA	NA	NA	5.3631	NA	NA	4.84653	2.22245	3.5214	2.3833	5.36765	3.79796	4.55413	NA	4.9601	-0.335333	7.56754	4.59857	3.78694	7.28858	NA	3.67685	NA	4.52955	4.46957	6.08194	NA	NA
ENSMUSG00000004285	Atp6v1f	43	32		NA	6.30004	5.26649	NA	NA	6.49738	-2.46371	5.70256	NA	NA	NA	NA	2.97995	NA	-1.01732	NA	NA	NA	1.22435	4.72787	2.83827	NA	3.49221	NA	1.38954	NA	4.85255	4.10572	1.77567	5.17684	NA	NA	2.99687	4.52971	2.50931	6.02364	3.73693	4.08623	4.53467	NA	NA	5.94666	NA	5.7294	NA
ENSMUSG00000085438	1700020I14Rik	45	31		NA	0.422301	2.52046	NA	NA	7.64358	NA	1.85823	NA	NA	NA	NA	7.05275	NA	0.592113	NA	4.1867	6.74053	1.28889	4.33009	NA	2.78842	NA	1.96907	2.13147	3.42788	5.18306	5.53926	5.88837	NA	NA	-0.532962	6.76139	NA	NA	NA	NA	NA	NA	NA	2.1687	4.57844	1.94335	NA	NA
ENSMUSG00000075702	Selm	44	31		NA	3.25551	4.80514	NA	NA	5.42454	NA	2.20117	NA	NA	NA	NA	2.54233	NA	-1.01732	NA	NA	NA	6.1152	5.70192	5.50592	NA	-0.084338	6.55638	5.96734	-1.1971	-1.69424	5.85351	4.07826	NA	NA	NA	5.89711	3.15138	2.23902	NA	NA	2.62847	4.88267	NA	6.48459	NA	NA	4.85782	NA
ENSMUSG00000074553	Eif1-ps1	8	31		NA	0.422301	-0.913527	NA	NA	-0.366947	NA	-1.92596	NA	NA	NA	NA	NA	NA	NA	NA	1.44586	NA	0.125742	-0.135813	-0.106169	NA	-0.37202	0.79041	0.69639	1.00013	-0.0848023	1.48266	-0.0160876	-0.736662	NA	NA	1.61058	-0.298605	-0.0296664	-0.041698	-0.705717	-1.36051	0.53516	NA	NA	-0.583486	NA	0.118706	1.96581
ENSMUSG00000028517	Ppap2b	45	31		NA	3.85629	4.08706	NA	NA	NA	1.1472	3.22153	-0.391022	NA	NA	NA	NA	NA	4.46747	6.1167	NA	NA	6.18673	NA	3.9834	NA	4.97191	NA	0.878711	4.96832	-1.69424	4.94143	NA	3.59407	1.27193	7.64876	2.49788	5.24852	1.64431	3.93486	NA	4.17288	6.23177	4.79502	4.46325	6.08156	NA	4.28795	NA
ENSMUSG00000037820	Tgm2	36	31		NA	0.422301	-0.508062	NA	NA	NA	NA	0.471934	NA	NA	NA	NA	-1.3895	NA	NA	3.03046	0.752711	5.35058	NA	6.46338	0.89236	NA	6.08003	5.26775	7.00776	5.61745	4.70602	5.31852	3.56743	NA	NA	NA	1.05096	NA	1.26962	NA	6.7309	4.92362	-1.41075	4.81564	-1.05018	NA	4.00477	3.62526	5.38353
ENSMUSG00000028822	Tmem50a	45	31		NA	1.11545	NA	2.21991	NA	6.03745	NA	6.40659	NA	2.10809	NA	NA	6.37097	NA	3.41349	NA	0.752711	2.86079	NA	3.88057	6.32815	NA	7.4291	NA	3.72168	NA	NA	5.42532	NA	2.09655	NA	NA	3.69002	6.39781	0.481159	6.9056	5.28824	6.46793	2.71638	1.21151	5.74441	3.88242	NA	NA	0.579511
ENSMUSG00000030417	Pdcd5	40	31		NA	1.11545	NA	NA	2.92496	0.038518	3.46054	5.24723	-0.391022	NA	6.98192	NA	2.10701	-0.0115627	3.68316	NA	NA	NA	NA	-0.135813	3.46938	1.91295	NA	1.19588	5.68682	NA	NA	5.9713	NA	5.5868	NA	NA	5.79372	1.78084	NA	3.13636	6.72262	4.90289	4.29968	2.1278	-0.357029	NA	NA	6.111	NA
ENSMUSG00000033392	Clasp2	41	31		NA	NA	6.03345	1.52676	NA	5.14041	-0.161128	5.40116	NA	7.65575	NA	NA	NA	NA	NA	NA	NA	NA	1.22435	5.17245	2.00836	NA	4.53818	NA	4.98958	6.52514	0.385201	5.92007	5.17872	3.40647	NA	NA	5.48178	NA	2.30571	1.80413	NA	1.97169	NA	NA	4.43046	5.99854	3.8041	NA	NA
ENSMUSG00000053565	Eif3k	43	31		NA	NA	5.2177	1.52676	NA	6.26308	NA	4.56779	NA	NA	0.271397	NA	-1.3895	-0.0115627	NA	2.33731	NA	NA	NA	3.95853	NA	NA	6.09826	NA	2.38279	4.38263	-1.69424	7.02043	3.91574	3.34931	NA	NA	2.9605	NA	5.71654	4.27579	4.10647	4.8028	NA	7.14838	7.01194	NA	1.7892	5.6415	0.579511
ENSMUSG00000028809	Srrm1	41	31		NA	NA	5.98013	7.34981	NA	3.01744	NA	NA	1.55489	NA	NA	1.4758	NA	NA	NA	6.01959	NA	0.0275744	NA	4.99409	-0.665785	NA	6.38103	6.64834	6.21545	4.89421	0.25167	1.58802	3.05969	NA	NA	NA	4.22902	3.42709	NA	5.28941	NA	0.431249	NA	5.0347	0.741583	5.5564	4.17183	3.96174	NA
ENSMUSG00000039067	Psmd7	41	31		NA	NA	2.64182	NA	3.38758	3.42854	6.93186	1.25209	NA	NA	NA	4.11486	NA	NA	NA	0.779164	0.752711	NA	1.40668	NA	3.06591	NA	7.21428	0.79041	3.75039	1.79864	2.08995	5.53154	NA	NA	NA	NA	NA	5.47905	2.39808	3.57819	NA	4.67497	-1.41075	NA	5.95107	0.669276	2.30002	5.21654	NA
ENSMUSG00000091549	Gm6548	0	31		NA	NA	0.472768	NA	0.0917429	0.038518	-0.517803	-0.316523	NA	NA	NA	NA	NA	NA	NA	NA	NA	0.0275744	-0.790549	0.269652	-0.953467	NA	-0.777485	0.502728	0.473246	-1.1971	-1.69424	-0.714566	NA	-0.331197	NA	NA	0.357814	NA	-1.12828	0.245984	NA	-1.36051	-1.41075	NA	-1.05018	-1.27663	NA	0.118706	0.579511
ENSMUSG00000024096	Ralbp1	38	31		NA	NA	5.09529	NA	3.6181	NA	NA	2.16838	1.8062	-0.289804	NA	NA	2.13686	NA	NA	NA	0.752711	NA	-1.4837	3.70364	2.52263	NA	2.94821	NA	2.72454	0.412343	NA	3.81803	1.71851	NA	NA	0.56565	0.357814	5.17576	3.64241	1.95073	6.25368	NA	2.37344	5.15793	5.23768	NA	4.2879	2.80428	NA
ENSMUSG00000047676	Rpsa-ps10	27	31		NA	NA	1.6122	NA	NA	0.731665	1.03279	0.0199493	-0.391022	2.92907	NA	NA	2.32407	NA	NA	0.0860169	NA	1.97348	NA	0.269652	0.250506	NA	NA	0.79041	1.48485	NA	1.48381	1.85038	NA	1.51463	NA	NA	2.55504	0.10686	NA	0.651449	2.06687	NA	2.66679	NA	1.94556	NA	0.690586	0.811854	NA
ENSMUSG00000053477	Tcf4	44	31		NA	NA	5.05134	NA	NA	4.0025	-2.46371	4.95545	1.68842	NA	NA	NA	NA	NA	NA	-0.60713	3.88821	NA	4.29396	NA	NA	NA	5.47056	1.7067	5.05053	6.01814	-1.69424	5.47164	4.57228	3.25232	NA	NA	2.37272	2.05277	2.33746	NA	NA	4.86207	2.80876	4.81564	4.81345	6.03325	NA	4.95499	NA
ENSMUSG00000034312	Iqsec1	36	31		NA	NA	1.65142	NA	NA	1.93564	3.85706	-1.92596	NA	2.96829	NA	NA	0.55641	NA	3.58785	NA	NA	NA	4.11842	4.364	0.0273623	1.68981	0.726592	4.23243	4.60841	3.26881	NA	5.32331	-1.1147	NA	NA	NA	1.86189	NA	2.84201	NA	1.37372	1.85836	-1.41075	NA	5.50944	3.15418	NA	NA	NA
ENSMUSG00000040725	Hnrnpul1	43	31		NA	NA	3.74991	NA	NA	2.11796	-1.07742	2.3645	NA	NA	NA	1.4758	1.17545	NA	4.49206	NA	NA	NA	-0.790549	2.30653	4.98495	NA	2.73406	NA	3.21409	NA	NA	3.70427	1.45025	2.42034	NA	NA	3.47133	2.69713	3.0306	2.22699	5.57842	3.72089	NA	2.39016	NA	4.49792	NA	2.82676	NA
ENSMUSG00000091561	Gm6665	29	31		NA	NA	1.79452	NA	NA	2.03095	0.101236	2.68916	NA	NA	NA	NA	1.44371	NA	-0.324178	NA	NA	NA	NA	-0.828961	1.20602	NA	2.29057	0.0972632	2.08268	NA	NA	2.05802	3.20279	0.767415	NA	NA	NA	0.10686	0.663481	1.3446	-0.705717	0.718931	2.17277	-0.174788	NA	-0.178021	NA	1.32268	NA
ENSMUSG00000081049	Rps24-ps3	27	31		NA	NA	0.791221	NA	NA	-0.366947	1.40749	0.713097	NA	NA	NA	NA	0.913085	NA	NA	NA	NA	0.720722	NA	1.25048	1.61148	NA	2.02588	1.7067	-0.913048	2.54057	NA	1.85038	1.65789	1.56592	NA	2.41148	0.357814	NA	2.16756	0.245984	NA	1.03738	1.22831	NA	NA	1.98146	NA	0.629532	NA
ENSMUSG00000043483	Gm6863	40	31		NA	NA	1.68916	NA	NA	2.198	2.12125	2.41784	NA	NA	NA	NA	2.95431	NA	NA	NA	NA	NA	1.73518	2.26208	2.63927	NA	1.47381	NA	1.97732	1.00013	NA	2.58127	NA	2.37685	NA	NA	1.2741	2.95949	0.663481	2.49728	1.85923	2.136	NA	0.923824	NA	0.109661	NA	1.41799	NA
ENSMUSG00000023460	Rab12	40	31		NA	NA	2.72406	NA	NA	2.37389	0.480726	3.82661	NA	NA	NA	NA	NA	NA	3.25934	0.491482	NA	1.81933	NA	4.92994	4.4462	NA	2.49966	1.60134	4.8138	2.32927	5.18717	6.02121	0.67706	3.1449	NA	2.55808	5.007	0.800007	1.06895	3.16375	NA	4.14482	3.05516	NA	NA	2.71235	NA	0.966004	NA
ENSMUSG00000020153	Ndufs7	39	32		NA	NA	1.52882	NA	NA	5.70725	NA	6.28606	0.302125	-0.289804	NA	NA	-0.696353	NA	7.50107	0.491482	NA	NA	1.81214	0.557334	2.02546	0.303515	6.25514	6.94155	6.70471	-0.0984828	-1.69424	3.15664	NA	3.27972	NA	NA	2.6604	6.1845	6.14551	5.19652	NA	5.50954	4.76304	4.41018	NA	6.3426	NA	4.24584	NA
ENSMUSG00000021910	Nisch	39	31		NA	NA	1.94867	NA	NA	NA	NA	2.16838	3.43762	4.75362	4.1426	2.8621	1.65502	NA	3.70117	3.41822	NA	0.720722	-0.790549	NA	3.40751	NA	NA	6.03612	3.30646	1.36785	4.18629	4.31587	5.62464	4.03402	NA	7.86522	5.49067	4.22318	NA	NA	-0.705717	2.10522	-0.0244557	1.61697	0.0484357	NA	5.59215	5.96515	NA
ENSMUSG00000070544	Top1	41	31		NA	NA	NA	1.52676	NA	NA	5.94523	7.09528	0.995272	NA	NA	NA	NA	NA	NA	3.10644	NA	4.31803	1.34952	NA	-0.953467	3.48157	NA	NA	5.85659	5.55284	NA	3.45982	3.86203	5.61248	NA	6.32875	-0.335333	-0.298605	4.68883	-0.447163	NA	NA	NA	NA	NA	4.00148	NA	6.55272	0.579511
ENSMUSG00000028249	Sdcbp	43	31		NA	NA	NA	NA	NA	2.67758	5.51013	7.35353	-0.391022	NA	NA	NA	-0.696353	NA	NA	NA	NA	3.0721	NA	1.94363	7.39909	0.303515	NA	7.66693	4.90703	6.16935	-1.69424	5.69561	3.69748	4.26055	NA	4.21197	5.0022	5.20265	4.68286	NA	NA	7.32237	4.48365	7.28628	6.83478	6.73173	NA	7.33859	NA
ENSMUSG00000058267	Mrps14	44	31		NA	NA	NA	NA	NA	5.65286	NA	5.87788	NA	NA	NA	NA	5.13112	NA	2.44841	NA	NA	NA	6.07534	3.87152	-2.05208	NA	3.35768	6.14108	5.82392	NA	7.36237	4.96561	5.26203	5.57779	NA	NA	5.39801	5.71389	NA	NA	NA	5.80653	4.2347	4.65353	3.09296	3.61372	0.690586	4.73712	NA
ENSMUSG00000035325	Sec31a	38	32		0.00653941	0.422301	2.40066	2.62538	5.15434	6.03165	NA	5.50118	-0.391022	1.50196	8.9358	NA	NA	0.681585	NA	4.50486	0.752711	2.33016	NA	NA	-2.05208	NA	7.31414	NA	4.11739	4.79187	7.7329	5.55453	0.83121	NA	NA	6.64482	NA	NA	NA	NA	5.63288	7.63763	NA	NA	3.09296	3.74065	NA	0.966004	1.27266
ENSMUSG00000025241	Fyco1	38	33		6.97162	2.21406	4.18938	1.52676	NA	7.13552	-2.46371	3.70883	NA	5.80151	NA	1.4758	NA	-0.0115627	0.774435	NA	NA	2.42547	6.9729	4.94559	NA	NA	NA	2.29449	4.89509	3.07957	NA	4.37918	1.77567	3.74067	NA	NA	4.8796	NA	NA	3.04934	7.65037	NA	NA	-0.174788	4.99008	5.39032	0.690586	6.3426	NA
ENSMUSG00000032407	U2surp	41	32		0.699687	6.35189	6.17154	1.52676	NA	5.26963	5.82029	7.25629	NA	NA	NA	NA	5.72771	NA	NA	4.86514	NA	NA	NA	4.90114	7.40793	NA	4.80413	NA	6.43618	5.53987	0.703655	3.42857	3.97905	7.25425	NA	8.50778	NA	7.68654	4.97204	4.85863	4.64614	3.80997	NA	0.518359	NA	NA	-0.00256069	7.20851	NA
ENSMUSG00000024767	Otub1	37	32		0.00653941	5.3051	5.38634	NA	NA	4.11039	5.39377	5.18065	NA	NA	NA	NA	NA	NA	-1.01732	NA	NA	NA	6.52766	2.99968	5.65813	NA	5.97186	NA	5.84156	-0.0984828	-1.69424	-0.714566	NA	1.34278	NA	NA	4.60631	5.00718	5.87023	3.8569	0.680577	5.6809	0.786474	5.3586	NA	5.00189	NA	4.11384	8.38376
ENSMUSG00000055065	Ddx17	42	33		6.26612	0.422301	2.97829	NA	NA	2.81111	5.06139	NA	4.34518	7.63716	3.44945	NA	NA	NA	NA	7.89475	0.752711	NA	NA	NA	-2.05208	NA	-1.47063	1.48356	3.26134	8.6261	5.9478	6.02595	NA	6.15038	NA	6.2158	4.59914	NA	6.57563	1.90421	NA	-1.36051	NA	NA	4.8387	3.4329	5.10943	5.95741	NA
ENSMUSG00000038648	Creb3l2	35	32		7.48753	2.98725	-0.913527	NA	NA	NA	NA	NA	NA	NA	NA	NA	NA	NA	NA	4.89413	NA	1.63701	-1.4837	6.04005	1.12597	NA	6.18428	NA	2.17799	7.18862	6.19334	4.70153	NA	0.36195	NA	3.7711	NA	-0.991753	0.481159	4.81553	NA	5.40568	-1.41075	-0.174788	3.18393	5.51907	6.24355	NA	3.52395
ENSMUSG00000011114	Tbrg1	40	32		6.12464	1.52091	NA	2.21991	NA	4.58535	NA	2.46849	NA	NA	NA	NA	4.69043	NA	NA	0.0860169	NA	7.64975	NA	6.34882	3.43686	NA	5.12924	7.3191	7.24547	0.189199	NA	6.14715	3.52969	5.50847	NA	6.29683	NA	1.7163	2.67838	5.96383	NA	7.15247	NA	1.61697	5.98509	5.06019	NA	NA	NA
ENSMUSG00000022136	Dnajc3	38	32		5.70363	1.52091	NA	NA	5.45304	-1.06009	2.28122	0.271264	NA	NA	NA	NA	-1.3895	-0.0115627	NA	NA	0.752711	NA	NA	NA	0.51287	NA	NA	NA	4.83952	4.21901	4.57675	4.73217	3.04418	5.66774	NA	0.853332	3.8078	2.5636	7.06235	-0.041698	1.69218	6.48137	NA	NA	4.37477	NA	NA	4.3333	NA
ENSMUSG00000078429	Ctdsp2	38	33		4.74274	6.75558	NA	NA	NA	NA	-2.46371	NA	NA	0.403343	NA	NA	-1.3895	NA	6.06354	NA	NA	7.37358	NA	-0.135813	6.18883	7.764	NA	4.58027	5.58071	3.6781	3.32304	1.23134	4.95834	NA	NA	3.49239	NA	2.79244	2.58529	7.75587	NA	0.585399	NA	NA	6.58658	5.91178	-0.00256069	NA	NA
ENSMUSG00000068748	Ptprz1	42	32		6.28881	NA	6.12788	1.52676	NA	3.49378	NA	5.13537	NA	5.8819	NA	NA	NA	NA	NA	8.26662	0.752711	7.80369	-1.4837	7.08566	NA	NA	3.56632	7.52649	3.86608	6.18004	NA	4.73217	NA	5.69949	NA	NA	NA	NA	NA	3.42404	1.69218	5.02637	4.17275	2.31012	6.1562	1.43142	NA	6.19711	NA
ENSMUSG00000039953	Clstn1	41	32		4.63151	NA	2.15453	1.52676	NA	NA	3.55973	1.78761	NA	NA	NA	NA	0.807725	NA	NA	3.76232	NA	3.20563	NA	4.74699	NA	NA	3.74972	NA	6.27006	5.20482	7.16867	3.39631	2.31929	2.12554	NA	4.591	6.78834	NA	1.86745	2.44321	NA	3.37569	3.21422	-0.174788	NA	4.90752	-0.00256069	5.30981	NA
ENSMUSG00000038056	Kmt2c	36	32		0.00653941	NA	NA	NA	NA	5.33517	NA	3.49014	NA	2.27514	5.26183	NA	7.23941	NA	NA	0.491482	1.44586	NA	NA	6.87043	NA	1.91295	5.80107	NA	0.69639	3.78651	NA	4.69261	4.03279	-1.42981	1.27193	NA	5.8912	1.84146	NA	5.18584	NA	3.24466	-1.41075	NA	NA	5.63112	5.5504	-0.979906	3.71501
ENSMUSG00000038664	Herc1	32	33		0.00653941	NA	NA	NA	NA	4.94626	NA	4.60783	NA	-0.289804	NA	2.16895	2.88717	NA	-1.01732	7.77927	NA	NA	5.44386	-0.135813	NA	NA	1.62041	NA	5.9907	0.412343	7.33326	2.75117	0.67706	-1.42981	NA	NA	2.30372	6.55522	NA	3.10818	NA	6.07079	NA	NA	-1.05018	NA	3.63503	6.31379	NA
ENSMUSG00000032340	Neo1	37	32		NA	0.422301	7.00383	1.52676	4.78309	5.1485	2.66619	6.34891	4.43729	NA	NA	NA	NA	0.681585	NA	NA	NA	NA	0.308064	4.18832	4.53685	NA	5.16794	NA	1.795	6.92765	1.52464	2.78194	3.17576	NA	NA	0.160185	6.74638	NA	1.96276	NA	7.03321	4.39206	1.80813	NA	2.31712	7.10588	5.4739	6.50895	NA
ENSMUSG00000067194	Eif1ax	38	32		NA	1.11545	7.83945	2.62538	NA	6.83422	-2.46371	4.741	-0.391022	2.65463	7.43612	NA	NA	NA	NA	NA	NA	0.0275744	6.98996	5.72497	6.18089	NA	1.86157	4.65639	1.03286	-0.503948	0.502984	2.42093	5.31824	NA	NA	NA	7.09833	NA	6.54262	NA	NA	5.69221	0.987145	NA	NA	6.44781	4.10831	-0.979906	NA
ENSMUSG00000032116	Stt3a	40	32		NA	1.52091	1.38906	1.52676	NA	6.48212	5.10415	3.90298	-0.391022	-0.289804	NA	2.16895	NA	-0.0115627	NA	NA	5.31706	7.94657	NA	8.06324	NA	1.40213	7.99109	NA	0.185564	NA	NA	7.0459	2.94574	5.53243	NA	NA	1.61058	NA	7.34913	NA	6.79537	4.10332	2.9587	NA	0.895734	6.0629	6.52247	NA	NA
ENSMUSG00000021807	2700060E02Rik	43	33		NA	4.15997	6.40799	1.52676	NA	3.27064	4.04952	-0.134201	NA	6.14955	NA	NA	NA	NA	NA	NA	NA	NA	NA	NA	-2.05208	NA	3.84749	3.70818	1.57186	-0.0984828	NA	2.17581	NA	NA	NA	NA	NA	5.28301	NA	0.939131	6.27992	2.98329	1.42246	NA	NA	4.11699	NA	2.3523	NA
ENSMUSG00000031176	Dynlt3	40	32		NA	5.54029	3.52912	1.52676	NA	6.57569	NA	6.47019	0.302125	NA	4.70221	1.4758	NA	NA	6.32804	NA	0.752711	0.0275744	NA	5.20413	NA	NA	6.98426	7.34149	7.16812	-1.1971	7.94541	5.24127	3.40709	NA	NA	NA	NA	NA	8.09082	NA	NA	6.4076	4.85455	NA	5.82712	7.0494	NA	0.118706	NA
ENSMUSG00000026553	Copa	38	32		NA	2.50174	-1.60667	2.21991	NA	-0.366947	NA	3.75762	-0.391022	NA	NA	1.4758	0.689942	NA	NA	-0.60713	NA	NA	6.59189	3.67085	3.33699	NA	4.45629	1.88902	4.6742	3.48504	7.38245	6.23049	6.21439	NA	NA	NA	5.24062	3.4027	2.33746	NA	NA	NA	NA	NA	3.31927	4.587	-0.00256069	NA	6.19991
ENSMUSG00000029649	Pomp	43	32		NA	1.52091	5.9403	1.52676	NA	2.65348	NA	0.713097	NA	NA	4.34893	1.4758	6.61487	NA	NA	NA	NA	NA	2.77898	4.69649	NA	NA	NA	0.0972632	3.32106	-0.503948	NA	1.77034	3.40709	6.21271	NA	NA	NA	5.20265	3.86215	6.31845	3.1861	3.1054	NA	NA	3.02736	NA	NA	5.5032	NA
ENSMUSG00000023004	Tuba1b	40	32		NA	3.19489	3.35617	NA	NA	3.01744	5.47187	4.80267	3.48018	NA	NA	NA	2.67094	NA	NA	NA	NA	NA	5.98139	0.962799	4.20559	NA	1.9951	2.69995	3.44366	4.27097	4.54798	2.78194	3.25475	NA	NA	NA	1.45643	NA	4.67384	-0.041698	4.20694	1.77498	1.63377	1.90465	2.31712	5.35931	NA	0.966004	NA
ENSMUSG00000024431	Nr3c1	41	32		NA	1.52091	3.21361	NA	NA	5.43668	1.34295	2.62792	NA	NA	1.88084	NA	6.10215	NA	7.06229	NA	NA	NA	NA	6.62286	NA	NA	6.42257	4.09546	1.38954	1.9384	NA	6.67993	6.11441	NA	NA	0.160185	NA	4.42435	NA	2.54857	NA	5.69653	-1.41075	NA	2.58741	-0.583486	6.84332	6.20548	NA
ENSMUSG00000007476	Lrrc8a	43	32		NA	0.422301	5.96891	NA	NA	-1.06009	6.37164	6.50437	NA	NA	NA	NA	6.36541	NA	NA	NA	NA	NA	5.75336	5.22782	6.55897	NA	1.93056	6.11829	5.50857	-1.1971	NA	4.48944	6.38417	3.58083	NA	NA	6.44799	5.46972	6.0972	5.62933	NA	2.19484	6.25875	NA	1.02926	NA	NA	5.13378	0.579511
ENSMUSG00000036533	Cdc42ep3	41	32		NA	7.10441	6.6395	NA	NA	5.09476	4.44803	3.0228	NA	NA	NA	NA	NA	NA	NA	4.17199	NA	NA	NA	4.8614	NA	NA	3.57279	NA	6.32545	-1.1971	-1.69424	4.70597	7.03172	NA	NA	NA	1.05096	NA	2.96607	4.87585	0.392895	4.25262	2.08576	7.37797	5.9538	6.04983	2.6365	6.23827	0.579511
ENSMUSG00000027669	Gnb4	42	33		NA	1.52091	5.92058	NA	NA	4.00881	1.19985	3.41158	NA	NA	NA	NA	NA	NA	NA	NA	NA	7.06284	7.11046	NA	5.85115	NA	7.3621	6.93191	5.43958	6.62214	6.12379	3.11408	NA	NA	NA	8.79667	NA	2.30408	4.6918	NA	5.95997	1.1244	NA	NA	2.73401	NA	3.84759	0.406388	NA
ENSMUSG00000028419	Chmp5	45	32		NA	5.17589	5.85324	NA	NA	1.50486	4.2553	NA	NA	-0.289804	NA	NA	3.43078	NA	NA	3.05643	NA	NA	NA	5.07912	NA	0.303515	1.36258	3.69458	6.50152	3.83986	NA	4.27587	3.7605	6.33321	NA	6.1199	4.43535	6.05315	3.47689	NA	NA	NA	7.79779	NA	4.82475	3.87086	NA	4.54952	NA
ENSMUSG00000035781	R3hdm4	42	32		NA	4.6708	1.10138	NA	NA	1.3378	NA	4.49729	-0.391022	NA	NA	NA	NA	NA	0.36897	5.27897	NA	NA	2.59384	1.87909	1.79807	4.55201	1.57389	5.55258	2.17799	NA	NA	3.41257	4.27893	3.63279	NA	6.86888	NA	3.10259	NA	NA	NA	0.431249	-1.41075	NA	NA	3.18927	NA	4.38607	NA
ENSMUSG00000026457	Adipor1	37	32		NA	1.11545	6.45165	NA	NA	2.03095	NA	3.40676	NA	4.33517	NA	1.4758	2.4817	NA	NA	-0.60713	NA	6.07731	NA	1.56893	3.4931	NA	3.92753	2.53961	2.08268	5.42298	-1.69424	3.19746	-0.421553	2.37685	NA	4.91378	NA	NA	-1.12828	5.18584	NA	4.27784	4.89553	NA	3.89858	3.15418	NA	3.20975	NA
ENSMUSG00000024395	Lims2	40	32		NA	1.11545	6.22017	NA	NA	6.45088	NA	6.44644	NA	NA	0.271397	NA	NA	NA	3.30016	8.283	8.03065	NA	NA	NA	NA	NA	1.16842	0.502728	5.9745	6.75376	4.61931	2.68663	NA	NA	NA	NA	NA	4.74482	7.12547	2.90274	5.4846	2.35306	5.23823	NA	4.40941	4.27244	3.84759	0.629532	0.579511
ENSMUSG00000022452	Smdt1	40	32		NA	0.422301	1.6122	NA	NA	2.85193	NA	-1.92596	NA	NA	NA	NA	NA	NA	NA	-0.60713	NA	2.2248	3.48612	4.81649	NA	NA	NA	-0.595884	3.49367	-0.503948	NA	5.84363	3.47027	3.20492	NA	NA	5.22535	2.22712	4.2744	6.29984	1.77919	1.34754	3.12185	NA	-1.05018	NA	NA	2.31593	NA
ENSMUSG00000092193	Cd9-ps	22	32		NA	1.52091	0.958275	NA	NA	NA	-0.854275	0.782089	NA	NA	NA	NA	1.65502	NA	0.774435	NA	NA	1.97348	0.713529	0.557334	1.47428	NA	0.475278	2.11217	1.03286	NA	NA	0.671729	-0.0160876	-0.331197	NA	NA	-0.335333	NA	-0.0296664	1.85542	0.392895	0.248927	1.07416	NA	1.02926	2.09066	NA	1.32268	NA
ENSMUSG00000097554	Gm26825	20	32		NA	4.85312	-0.913527	NA	NA	NA	2.58614	-1.23281	NA	NA	NA	NA	-0.696353	NA	NA	4.66587	NA	0.0275744	2.54166	NA	2.66642	NA	0.608809	NA	0.473246	0.412343	NA	0.671729	2.69196	-0.331197	NA	-0.532962	3.09865	-0.298605	3.31437	1.49875	2.72827	3.19337	1.1542	NA	-1.05018	NA	NA	0.406388	NA
ENSMUSG00000039007	Cpq	40	32		NA	3.60035	7.15754	NA	NA	NA	-2.46371	4.09991	NA	NA	NA	NA	NA	NA	NA	-0.60713	NA	NA	NA	NA	4.1049	5.69714	3.82267	NA	7.8389	3.25725	-1.00109	6.09005	5.68212	4.11927	NA	4.25453	NA	4.33126	4.00162	0.8056	2.66158	3.29345	5.6868	NA	4.85791	0.332804	NA	NA	NA
ENSMUSG00000028757	Ddost	37	33		NA	1.11545	6.76734	NA	NA	NA	1.61382	NA	-0.391022	NA	NA	NA	NA	NA	3.18737	NA	NA	1.12619	NA	2.60503	3.43686	NA	4.56245	2.73632	4.91295	1.98096	NA	3.17725	1.88103	NA	NA	3.05056	2.55504	2.95949	NA	NA	NA	2.136	NA	-0.174788	3.31927	1.28832	NA	NA	NA
ENSMUSG00000037475	Thoc2	39	32		NA	4.54944	NA	1.52676	NA	6.04815	3.71837	4.76115	NA	NA	NA	NA	NA	NA	5.63554	4.86093	NA	0.0275744	NA	4.84436	NA	NA	0.726592	2.53961	5.79137	2.32927	-1.00109	6.97755	3.73733	6.15395	NA	4.15839	NA	8.30879	4.34399	6.84585	NA	-0.667364	-1.41075	NA	5.34341	NA	NA	5.39171	NA
ENSMUSG00000070867	Trabd2b	39	32		NA	0.422301	NA	NA	NA	-1.06009	6.96721	7.18555	NA	NA	6.04595	NA	0.219938	NA	6.33448	-0.60713	NA	3.66516	NA	3.79601	1.41366	2.24942	-1.47063	NA	-0.913048	NA	-0.595628	3.53393	NA	6.07127	NA	2.72513	5.85703	7.4053	NA	NA	3.61177	4.04217	2.32692	5.54224	4.36592	2.21987	NA	NA	NA
ENSMUSG00000033565	Rbfox2	39	32		NA	5.58709	NA	NA	NA	NA	6.60183	3.28353	NA	1.78964	NA	NA	NA	NA	-1.01732	NA	NA	NA	NA	7.44105	4.79805	NA	3.69415	5.04956	-0.219901	2.67411	-1.69424	1.58802	NA	6.11399	NA	NA	0.357814	0.10686	4.9964	4.70323	NA	NA	3.28973	3.77646	NA	4.24082	2.30002	2.97134	NA
ENSMUSG00000096544	Gm4617	23	32		NA	NA	1.33776	1.52676	0.0917429	1.57896	-1.3651	0.782089	NA	NA	NA	3.08524	2.13686	NA	NA	NA	NA	NA	1.69436	0.780477	1.47428	NA	1.36258	NA	1.57186	NA	-1.69424	0.671729	1.59335	NA	NA	NA	1.96725	1.5732	0.817631	-0.041698	2.51316	1.27855	1.2973	NA	NA	2.30689	NA	1.58504	NA
ENSMUSG00000040785	Ttc3	42	32		NA	NA	-0.508062	1.52676	2.17118	6.07957	NA	5.29075	NA	4.33517	NA	NA	NA	NA	3.54702	3.79959	NA	NA	NA	7.07056	7.43301	0.303515	3.3969	4.06756	6.21705	4.78179	NA	5.46958	NA	NA	NA	NA	NA	NA	7.71013	4.03017	NA	NA	1.42246	2.31012	NA	NA	1.94335	4.3234	NA
ENSMUSG00000026571	Dcaf6	37	32		NA	NA	-1.60667	1.52676	NA	3.34662	2.01362	1.40624	NA	NA	NA	NA	2.34817	NA	4.05158	NA	NA	2.91795	NA	3.02119	0.0273623	0.996662	1.30196	NA	-0.913048	2.58709	3.71741	3.66746	2.91065	NA	NA	1.41295	4.3375	NA	3.33763	NA	NA	5.91881	NA	NA	0.0484357	-1.27663	NA	2.27819	NA
ENSMUSG00000042436	Mfap4	45	32		NA	NA	5.93819	1.52676	NA	6.88262	NA	7.07625	NA	NA	8.8282	6.38846	NA	-0.0115627	NA	NA	NA	0.0275744	NA	NA	1.89916	NA	5.67456	4.73683	2.9371	3.26881	NA	3.92016	6.70091	5.16597	4.44998	NA	7.16464	5.48214	4.87561	-1.14031	NA	7.32271	7.02132	NA	NA	5.02232	NA	NA	NA
ENSMUSG00000032320	Rcn2	36	32		NA	NA	6.5151	1.52676	NA	NA	4.28972	7.01937	-0.391022	NA	NA	NA	NA	NA	NA	NA	NA	0.720722	NA	-0.135813	3.07782	0.303515	NA	3.41145	1.97732	6.12871	5.90416	7.84223	2.69196	-1.42981	NA	3.29568	0.763279	6.14711	-1.12828	6.43013	8.88409	NA	3.60653	NA	2.97518	6.32577	NA	5.78629	NA
ENSMUSG00000027006	Dnajc10	40	32		NA	NA	7.31558	NA	5.96948	5.37124	NA	-0.827349	NA	8.5422	NA	NA	6.48219	0.681585	3.21678	NA	NA	4.9834	NA	2.30653	1.24376	NA	6.31924	0.502728	5.49713	6.17502	NA	5.14907	4.57228	1.20925	NA	NA	NA	NA	2.16756	1.80413	NA	2.51069	NA	NA	6.14726	1.43142	6.25893	7.46794	NA
ENSMUSG00000038717	Atp5l	38	32		NA	NA	2.32515	NA	NA	0.3262	1.56164	3.14921	NA	NA	NA	NA	3.58723	NA	0.0812875	NA	NA	NA	2.88575	0.780477	1.9369	NA	3.80748	NA	2.34505	NA	1.96932	3.5895	2.91065	3.42222	NA	NA	3.09865	2.22712	0.951163	2.93723	3.81607	2.68254	2.55954	NA	1.14705	2.05557	NA	2.27819	NA
ENSMUSG00000054428	Atpif1	43	33		NA	NA	1.97684	NA	NA	2.70111	5.01897	4.3619	NA	NA	NA	NA	NA	NA	5.54229	NA	NA	4.49348	NA	NA	4.26689	NA	4.91625	NA	5.31349	NA	NA	4.83839	4.65049	NA	NA	NA	2.60911	5.04612	3.82755	3.04934	2.95784	5.44077	6.62937	NA	6.13294	4.89715	NA	4.39537	NA
ENSMUSG00000031626	Sorbs2	40	32		NA	NA	0.878233	NA	NA	NA	6.77307	6.57713	NA	NA	NA	NA	NA	NA	7.22806	5.96095	NA	NA	6.91336	0.962799	4.23019	0.303515	6.54006	6.7443	1.6519	NA	6.65003	5.93571	NA	NA	NA	-0.532962	NA	6.03379	NA	-1.14031	NA	6.87617	NA	3.69641	5.84955	2.38693	6.59185	4.88373	NA
ENSMUSG00000048612	Myof	36	33		NA	NA	-1.60667	NA	NA	NA	NA	-1.23281	3.34665	NA	NA	NA	NA	NA	NA	5.21887	1.44586	7.59181	NA	-0.828961	1.91821	NA	2.02588	1.01355	1.28418	5.38493	1.44125	2.65273	NA	1.27824	NA	NA	3.63496	4.53768	1.57977	4.45811	6.24988	0.248927	1.99045	NA	NA	5.32324	NA	2.23897	0.579511
ENSMUSG00000063628	Gm7665	7	32		NA	NA	NA	1.52676	2.03765	0.3262	-0.517803	-0.316523	NA	NA	NA	NA	1.0084	NA	0.592113	NA	NA	NA	0.914199	0.557334	-0.26032	NA	0.138806	1.35003	0.473246	NA	0.0975193	0.384047	-1.1147	NA	NA	-0.532962	1.2741	NA	0.663481	0.939131	-0.0125699	0.248927	-0.0244557	NA	0.0484357	0.802808	NA	0.811854	NA
ENSMUSG00000026078	Pdcl3	36	32		NA	NA	NA	NA	NA	6.00466	NA	3.91177	NA	2.1951	0.271397	NA	NA	NA	NA	-0.60713	NA	NA	5.78173	NA	7.18403	0.303515	3.5061	5.38553	2.55269	2.88044	NA	3.5621	0.494738	NA	5.12208	NA	2.99687	5.10407	NA	-0.447163	NA	4.51442	6.86259	NA	7.51638	6.3475	NA	6.18944	NA
ENSMUSG00000054091	1810037I17Rik	43	32		NA	NA	NA	NA	NA	4.35601	NA	3.69444	NA	NA	NA	NA	2.54233	NA	NA	NA	NA	0.0275744	NA	4.42853	4.04375	NA	4.75788	-0.595884	5.55154	-1.1971	0.703655	1.23134	4.12174	2.09655	NA	NA	4.56994	5.74046	3.26617	5.58472	NA	3.48368	NA	1.77112	6.29712	3.65784	NA	4.68997	NA
ENSMUSG00000032328	Tmem30a	36	32		NA	NA	NA	NA	NA	NA	NA	1.36988	-0.391022	3.51686	6.23754	1.4758	0.402259	-0.0115627	6.30055	4.26807	3.0553	NA	NA	NA	-2.05208	NA	7.6881	NA	-0.913048	5.2737	6.9148	1.85038	4.70538	NA	NA	-0.532962	NA	3.01558	NA	-1.14031	0.680577	5.59889	1.92145	7.38945	NA	0.669276	NA	5.03381	NA
ENSMUSG00000061731	Ext1	37	33		6.39005	0.422301	6.06282	NA	2.57665	4.36925	NA	NA	-0.391022	NA	NA	NA	NA	NA	NA	NA	NA	7.4233	NA	6.48958	2.18203	NA	6.66237	7.45609	6.01451	7.2956	3.99949	3.73978	1.71851	NA	7.82871	-0.532962	NA	5.36262	4.17503	4.66482	NA	5.81421	4.45288	NA	NA	5.02415	-0.00256069	NA	NA
ENSMUSG00000018102	Hist1h2bc	42	33		0.00653941	0.422301	5.33741	NA	NA	3.57463	2.04715	4.45416	NA	5.32332	NA	NA	6.61953	NA	5.3195	NA	NA	NA	-0.790549	NA	NA	NA	6.48339	4.52211	1.48485	6.1611	NA	4.48393	5.32305	3.67614	NA	NA	5.85498	3.10259	-1.12828	2.86702	NA	5.96924	NA	NA	5.3367	1.85886	NA	2.54645	5.59679
ENSMUSG00000028228	Cpne3	40	33		4.42538	6.09218	6.75923	NA	NA	0.038518	NA	1.68496	NA	NA	NA	NA	4.10767	NA	NA	NA	0.752711	NA	7.66456	5.54265	NA	NA	4.72377	3.78614	5.33693	6.48677	0.608345	4.60844	NA	NA	5.05612	NA	NA	5.74403	7.5674	NA	-0.705717	7.78358	NA	NA	2.56074	6.49612	-0.00256069	6.3802	NA
ENSMUSG00000051223	Bzw1	36	33		0.00653941	2.03174	4.98637	NA	NA	6.86434	NA	NA	NA	NA	NA	NA	7.22173	NA	NA	-0.60713	NA	NA	7.13533	6.98261	NA	5.58163	3.2389	4.36696	2.03139	1.44196	-0.595628	2.32996	1.71851	-1.42981	NA	NA	NA	NA	NA	1.3446	2.82064	5.97382	NA	0.923824	NA	4.76837	NA	6.90203	NA
ENSMUSG00000057522	Spop	36	33		0.00653941	2.03174	NA	NA	4.63504	3.71903	-1.77057	3.51212	NA	NA	NA	1.4758	NA	NA	NA	NA	NA	NA	4.27836	NA	3.28546	NA	2.73406	4.6136	1.97732	7.1968	3.94411	3.86015	6.69565	5.60016	NA	2.72513	NA	3.29871	-1.12828	3.62186	4.45907	3.51469	NA	3.96835	5.22459	NA	4.88024	NA	NA
ENSMUSG00000017421	Zfp207	40	33		1.39283	1.52091	NA	NA	NA	6.70378	6.6016	2.20117	NA	NA	NA	2.16895	5.57935	-0.0115627	4.11847	NA	0.752711	NA	7.50137	5.49719	NA	NA	NA	5.73917	1.72601	0.412343	-1.00109	4.60844	7.23407	6.53955	NA	NA	0.763279	NA	5.5323	5.70876	NA	NA	NA	-0.174788	5.65546	6.96481	5.11543	6.77757	NA
ENSMUSG00000024754	Tmem2	37	33		1.61598	1.52091	NA	NA	NA	3.80744	NA	3.69444	NA	NA	NA	NA	3.6981	NA	3.42533	NA	NA	0.0275744	-1.4837	5.04878	2.22459	NA	NA	-0.595884	5.65081	-1.1971	6.46485	3.90055	6.02417	-0.736662	NA	NA	NA	5.50502	NA	NA	2.79079	3.1054	1.80813	6.42916	5.81884	5.33002	NA	4.21305	NA
ENSMUSG00000026568	Mpc2	35	33		0.00653941	0.422301	NA	NA	NA	NA	-2.46371	6.14432	NA	NA	NA	NA	NA	NA	NA	NA	NA	8.66166	3.36833	NA	1.08341	NA	3.31686	NA	7.11996	-1.1971	-1.69424	4.30271	NA	3.72348	NA	NA	6.21717	4.69861	5.49179	2.32543	NA	6.12048	3.71915	4.50734	NA	NA	NA	6.22126	0.579511
ENSMUSG00000059796	Eif4a1	40	33		0.00653941	NA	4.68675	NA	NA	3.05078	4.4658	6.60573	NA	NA	NA	NA	2.76938	NA	NA	NA	NA	NA	NA	6.22721	5.81157	0.303515	-1.47063	3.63822	3.99223	4.52322	-1.69424	5.00902	2.35104	5.90191	NA	5.00043	4.40087	NA	4.78252	5.07829	NA	NA	NA	NA	2.79997	-0.583486	-0.00256069	6.26432	NA
ENSMUSG00000067870	Rpl31-ps8	8	33		1.39283	NA	-0.508062	NA	NA	0.885816	NA	0.964411	NA	NA	NA	NA	0.219938	NA	NA	1.18463	NA	NA	-1.4837	-0.135813	-0.665785	NA	-0.084338	-0.595884	0.473246	-1.1971	NA	0.894872	NA	-1.42981	NA	1.54648	0.763279	NA	-0.435132	-1.14031	NA	0.0257834	1.1542	NA	1.58888	NA	NA	0.406388	NA
ENSMUSG00000037062	Sh3glb1	38	33		0.00653941	NA	2.30535	NA	NA	NA	NA	4.36561	NA	NA	NA	NA	NA	NA	2.44841	NA	5.64306	1.41387	-1.4837	NA	0.145145	6.21972	5.99731	7.52975	1.57186	5.64238	1.48381	3.57589	2.46882	NA	NA	5.18077	6.14624	2.00398	0.481159	5.81624	4.52003	NA	NA	-0.174788	4.04357	0.109661	2.19466	NA	NA
ENSMUSG00000048126	Col6a3	33	33		0.00653941	NA	NA	NA	7.10296	7.21375	NA	7.23309	NA	NA	NA	NA	NA	-0.0115627	0.0812875	5.17669	NA	5.69053	NA	NA	NA	0.303515	NA	NA	3.75978	3.60693	7.44664	2.92302	-1.1147	-0.0435152	NA	NA	NA	5.69161	NA	NA	5.73841	6.93828	NA	8.58441	3.41573	-1.27663	3.98642	-0.979906	NA
ENSMUSG00000069045	Ddx3y	37	33		0.00653941	NA	NA	NA	NA	4.62008	-2.46371	NA	NA	NA	NA	2.16895	7.70025	NA	4.6997	2.68871	NA	NA	1.51204	7.35889	8.19833	NA	3.5061	6.8084	1.57186	4.50335	NA	1.77034	0.67706	NA	NA	NA	6.26861	NA	1.76209	-1.14031	NA	NA	-1.41075	NA	6.07511	5.0513	6.84438	5.54219	NA
ENSMUSG00000022231	Sema5a	38	33		NA	1.8086	3.44318	1.52676	8.44689	7.0599	NA	0.558946	NA	NA	NA	1.4758	NA	NA	NA	3.85878	0.752711	0.0275744	2.04266	5.1872	NA	NA	4.95586	7.18651	7.27786	5.36676	NA	4.94143	5.56364	5.13122	NA	1.86493	6.32652	3.0513	6.19092	7.22792	NA	5.24343	NA	0.923824	0.0484357	NA	1.60688	6.48058	4.34071
ENSMUSG00000020022	Ndufa12	43	33		NA	0.422301	3.06615	2.21991	NA	4.74202	NA	4.66159	NA	NA	5.86238	NA	5.74459	NA	4.97913	0.779164	NA	NA	NA	3.43372	4.08132	NA	2.64024	4.93751	5.35983	0.882346	NA	3.51954	4.57566	NA	NA	NA	4.92216	NA	NA	2.70984	6.33744	4.57966	6.52053	4.07371	NA	NA	NA	1.21732	NA
ENSMUSG00000040048	Ndufb10	43	33		NA	1.11545	6.14092	2.62538	NA	5.06896	NA	3.60743	NA	NA	NA	NA	3.6794	NA	4.29094	NA	NA	0.0275744	3.22583	5.73207	3.92427	NA	-0.084338	6.45511	6.36351	-1.1971	NA	6.683	4.17357	NA	NA	NA	6.99047	NA	3.65921	NA	5.17482	-1.36051	NA	2.82094	NA	6.30712	NA	NA	NA
ENSMUSG00000021395	Spin1	40	33		NA	1.11545	5.88942	1.52676	NA	6.37121	NA	6.03541	NA	NA	NA	NA	NA	NA	NA	NA	NA	NA	7.31279	6.6217	7.16335	NA	6.23598	0.0972632	6.66816	4.78936	7.74435	6.46322	NA	6.34673	NA	-0.532962	NA	NA	5.50372	3.44466	NA	NA	-1.41075	NA	NA	1.66781	NA	0.629532	NA
ENSMUSG00000024940	Ltbp3	39	33		NA	5.43294	4.39968	NA	0.0917429	-1.06009	NA	0.376624	0.302125	-0.289804	NA	NA	NA	NA	1.28526	5.95248	NA	NA	NA	3.99132	NA	NA	NA	3.53125	2.77583	7.3197	NA	6.17401	5.10589	NA	NA	7.51583	4.11901	3.16713	-1.12828	3.64718	2.29002	7.24652	NA	NA	3.63195	5.26151	1.38373	NA	NA
ENSMUSG00000019851	Perp	34	33		NA	0.422301	3.796	NA	NA	2.23574	4.98229	6.82155	0.302125	NA	NA	NA	-1.3895	NA	2.81132	NA	NA	NA	4.55418	7.81222	4.32974	NA	5.79619	7.76231	0.185564	1.44196	NA	-0.0214184	4.17357	-0.736662	1.27193	NA	NA	NA	-0.435132	-0.041698	5.62043	4.67497	6.4884	NA	7.22647	-1.27663	NA	6.48518	NA
ENSMUSG00000024759	Atl3	40	33		NA	1.8086	4.83427	NA	NA	5.73225	-2.46371	1.11856	NA	0.403343	NA	NA	0.402259	NA	NA	2.61175	NA	NA	NA	5.45331	3.76205	NA	NA	NA	0.69639	4.25823	6.59102	2.50431	5.82649	5.94607	NA	NA	4.71452	NA	NA	NA	1.49151	NA	-1.41075	4.43038	3.62265	4.55818	NA	1.72814	NA
ENSMUSG00000038530	Rgs4	41	33		NA	1.52091	7.64883	NA	NA	6.58147	5.76766	6.89651	NA	5.41731	NA	NA	NA	NA	5.61731	NA	NA	NA	4.2464	NA	6.10069	0.303515	-1.47063	NA	1.72601	3.20962	-1.69424	3.92016	5.49868	NA	NA	NA	3.75901	8.06672	NA	2.59736	6.20104	5.99385	3.6952	-0.174788	NA	NA	5.37272	2.31593	NA
ENSMUSG00000002015	Bcap31	40	34		NA	0.422301	5.288	NA	NA	5.3599	3.07362	4.27252	NA	-0.289804	NA	NA	NA	NA	NA	1.59009	0.752711	NA	7.08988	6.09072	3.50475	NA	5.19378	NA	1.72601	-0.0984828	NA	6.31275	NA	6.39703	NA	4.98449	3.70772	4.51358	1.64431	NA	4.93619	NA	4.72913	NA	1.65787	7.07568	NA	6.17783	NA
ENSMUSG00000031667	Aktip	39	33		NA	5.37106	2.00424	NA	NA	2.3411	-0.671953	3.97394	NA	NA	NA	1.4758	NA	NA	-1.01732	NA	NA	NA	1.98204	3.39055	2.63005	NA	4.80224	NA	7.50123	0.882346	NA	2.86895	4.88424	5.80365	NA	7.13793	0.357814	NA	NA	NA	2.69548	NA	4.39739	3.93609	2.53334	2.50756	1.94335	3.09763	NA
ENSMUSG00000032875	Arhgef17	35	33		NA	8.39339	-0.22038	NA	NA	4.80637	1.48753	3.92048	NA	NA	NA	NA	-1.3895	NA	2.0272	5.26499	NA	NA	7.65986	NA	0.655971	NA	-1.47063	3.89275	2.48815	4.45188	2.23759	5.79122	1.65789	5.42349	9.72895	-0.532962	NA	NA	4.84298	1.75006	0.392895	NA	NA	5.98219	-0.357029	NA	NA	2.82676	NA
ENSMUSG00000071528	Usmg5	41	33		NA	3.13035	0.185085	NA	NA	3.76019	4.92338	3.75421	NA	NA	NA	NA	5.45957	NA	0.0812875	NA	NA	NA	4.92153	1.94363	1.24376	NA	4.41547	NA	1.16639	5.33232	-1.69424	5.44664	3.40709	4.92456	NA	NA	5.25565	2.99723	NA	0.469128	NA	4.07757	5.14603	NA	2.44633	4.46316	NA	3.70223	NA
ENSMUSG00000058301	Upf1	39	33		NA	0.422301	3.02805	NA	NA	4.8092	3.55244	4.97073	NA	NA	NA	NA	NA	NA	0.928585	NA	NA	NA	4.71681	4.09102	2.1068	NA	NA	5.03891	5.16688	NA	-1.69424	2.84078	2.73545	NA	NA	5.6553	5.49361	3.10259	5.22261	0.469128	-0.705717	2.16585	NA	NA	5.45859	4.31435	NA	3.2396	NA
ENSMUSG00000019943	Atp2b1	39	33		NA	0.422301	6.38762	NA	NA	4.80354	7.74302	NA	3.2199	0.403343	NA	NA	-1.3895	-0.0115627	3.49353	5.99952	0.752711	NA	6.90156	4.71622	NA	4.95748	4.90949	-0.595884	2.75051	5.84081	7.4337	4.88386	NA	3.92205	NA	NA	NA	NA	2.86071	4.58	NA	NA	3.65184	NA	6.06459	NA	NA	5.37272	NA
ENSMUSG00000097815	Gm26809	9	33		NA	1.11545	-0.22038	NA	NA	1.01935	NA	0.271264	NA	1.09649	0.271397	NA	1.0084	NA	NA	-0.60713	NA	0.0275744	NA	NA	-0.26032	NA	-1.47063	-0.595884	NA	0.189199	0.385201	0.384047	-1.1147	-1.42981	NA	NA	0.357814	NA	0.481159	-0.041698	1.37372	-1.36051	-1.41075	NA	NA	-1.27663	NA	NA	NA
ENSMUSG00000028964	Park7	39	33		NA	0.422301	5.83757	NA	NA	6.40097	NA	2.46849	NA	NA	NA	NA	5.81167	-0.0115627	3.9385	NA	NA	NA	NA	-0.828961	3.01682	4.67296	5.68398	NA	6.29481	NA	NA	6.73958	-1.1147	5.67433	NA	NA	NA	6.94741	3.10583	NA	NA	6.84771	-1.41075	2.22311	3.24028	6.40631	NA	5.82582	NA
ENSMUSG00000038633	Degs1	42	33		NA	2.36821	5.28495	NA	NA	NA	5.47295	5.32183	-0.391022	NA	NA	1.4758	7.14396	NA	NA	NA	NA	NA	NA	6.04213	7.1474	NA	6.25514	NA	7.9456	6.87787	-1.00109	5.00246	-1.1147	7.43239	NA	NA	7.02604	7.13121	-0.0296664	NA	6.43077	7.60047	NA	NA	5.56052	NA	8.15996	4.3033	0.579511
ENSMUSG00000036427	Gpi1	43	33		NA	6.67997	6.7084	NA	NA	NA	6.10303	5.66892	NA	NA	5.33399	NA	NA	NA	6.38268	NA	NA	0.0275744	6.2941	6.49355	4.99021	NA	5.00326	2.77141	2.61331	3.13364	3.37466	5.94857	NA	NA	NA	-0.532962	1.61058	NA	NA	6.36077	NA	6.02099	-0.717603	7.33947	2.08532	NA	NA	3.70223	NA
ENSMUSG00000070047	Fat1	40	33		NA	0.422301	4.52672	NA	NA	NA	-2.46371	5.82164	NA	NA	NA	NA	0.402259	NA	5.76713	NA	NA	2.97201	NA	5.59753	2.37874	NA	5.83119	5.32837	3.78743	4.79187	3.11794	5.66046	4.31902	3.84831	NA	NA	4.53986	2.97854	4.11875	6.37176	-0.705717	NA	NA	NA	4.65361	-1.27663	3.13293	7.49959	NA
ENSMUSG00000025823	Pdia4	24	33		NA	0.422301	-1.60667	NA	NA	NA	4.32638	3.51646	NA	NA	NA	NA	NA	0.681585	NA	NA	9.5358	NA	NA	6.0296	0.250506	NA	0.138806	1.60134	-0.913048	2.1702	NA	4.44449	-1.1147	2.09655	NA	1.07648	NA	7.6598	NA	0.8056	-0.705717	NA	-1.41075	NA	5.03887	3.29808	NA	NA	NA
ENSMUSG00000083899	Gm12346	28	33		NA	1.11545	1.10138	NA	NA	NA	NA	2.06302	NA	0.808808	NA	NA	NA	NA	1.54762	6.50275	1.44586	NA	0.713529	-0.828961	NA	1.40213	-0.37202	2.23733	-0.913048	0.189199	1.35028	0.894872	NA	3.23363	NA	1.54648	2.55504	1.08769	NA	NA	NA	0.585399	-0.717603	NA	1.14705	-0.583486	NA	1.79268	NA
ENSMUSG00000028837	Psmb2	37	33		NA	0.422301	3.7212	NA	NA	NA	NA	6.32596	NA	NA	NA	NA	5.10425	NA	2.27851	NA	NA	0.0275744	NA	5.89126	5.80308	NA	3.17376	4.03884	1.72601	7.08817	NA	2.949	-0.421553	6.91017	NA	NA	4.3742	2.22712	NA	6.97132	0.392895	NA	4.86589	NA	NA	4.31061	NA	NA	0.579511
ENSMUSG00000001158	Snrnp27	38	33		NA	0.422301	1.16591	NA	NA	NA	NA	NA	NA	2.01278	NA	NA	NA	NA	4.07643	NA	0.752711	NA	NA	3.55307	4.65723	NA	NA	4.25615	-0.219901	1.79864	7.07558	5.96503	3.98517	2.86065	1.27193	NA	NA	NA	NA	NA	4.07341	5.70339	1.7673	5.07749	4.38355	NA	NA	0.118706	NA
ENSMUSG00000020423	Btg2	40	33		NA	2.36821	NA	3.31852	NA	NA	4.31621	5.7156	NA	NA	NA	NA	NA	NA	6.53858	NA	NA	0.0275744	2.4866	NA	1.1668	NA	5.72455	3.21078	3.70207	2.13511	NA	5.04434	5.55607	7.78163	NA	-0.532962	6.87696	3.1979	2.48264	0.8056	-0.705717	6.22375	NA	4.5526	NA	NA	NA	5.48779	0.579511
ENSMUSG00000070394	Tmem256	42	33		NA	1.11545	NA	NA	NA	1.24249	NA	3.11099	-0.391022	NA	NA	NA	5.33793	NA	NA	-0.60713	NA	NA	3.57255	NA	NA	NA	4.82279	5.52221	6.06423	-0.503948	NA	3.13558	5.16757	NA	NA	3.62592	NA	6.17297	NA	3.47481	5.86236	1.20444	4.30298	NA	NA	2.95747	-0.00256069	5.17707	NA
ENSMUSG00000059208	Hnrnpm	37	33		NA	0.422301	NA	NA	NA	-0.366947	NA	5.31541	NA	NA	0.271397	NA	-1.3895	NA	1.1799	0.491482	NA	4.67197	5.85129	2.95523	3.52765	7.94219	NA	3.25426	2.30583	4.61105	2.71248	4.75349	NA	4.47009	NA	4.63182	NA	NA	NA	2.70984	NA	5.6177	NA	5.19585	3.5037	3.89385	4.5083	2.78129	NA
ENSMUSG00000053119	Chmp3	39	33		NA	1.52091	NA	NA	NA	0.549344	NA	3.00129	NA	NA	NA	2.16895	NA	-0.0115627	-1.01732	NA	7.64637	NA	3.94565	8.14604	4.5613	NA	4.94446	4.07694	NA	1.44196	5.1984	4.81089	NA	NA	NA	NA	NA	-0.991753	NA	8.12915	NA	6.66794	0.381009	NA	NA	3.02743	NA	-0.286759	NA
ENSMUSG00000028776	Tinagl1	36	33		NA	8.49851	NA	NA	NA	NA	2.80929	4.72043	NA	3.75325	NA	NA	NA	NA	2.34997	NA	NA	NA	0.713529	NA	4.70019	NA	-0.777485	NA	5.23968	6.25066	8.64038	3.92983	4.87926	4.77475	NA	-0.532962	NA	NA	7.51025	4.91178	4.98126	5.7279	1.68029	1.21151	0.895734	NA	NA	4.74041	NA
ENSMUSG00000006586	Runx1t1	42	33		NA	2.03174	NA	NA	NA	NA	NA	3.91177	NA	NA	NA	NA	5.17153	-0.0115627	8.11484	3.03046	NA	NA	5.20839	5.67383	5.74439	NA	3.57922	NA	5.37852	5.2015	1.13897	3.96757	6.16737	5.80869	NA	1.41295	5.29946	6.14632	NA	NA	NA	5.60173	3.75404	-0.174788	7.76073	7.2039	NA	4.43619	NA
ENSMUSG00000021614	Vcan	35	33		NA	NA	4.19242	1.52676	0.0917429	6.12529	NA	5.49102	1.55489	2.1951	NA	2.16895	6.36412	NA	NA	5.96235	8.12168	NA	-1.4837	-0.828961	NA	0.303515	3.10408	NA	1.28418	-0.0984828	7.06668	4.46158	1.92982	4.24007	NA	6.75049	NA	-0.298605	NA	NA	7.78943	5.7153	7.16998	-0.174788	7.68326	NA	NA	NA	NA
ENSMUSG00000086843	E030013I19Rik	42	33		NA	NA	0.695911	1.52676	2.39433	3.84518	NA	6.46544	NA	NA	NA	NA	NA	-0.0115627	NA	0.491482	NA	5.01118	NA	NA	1.50327	0.996662	7.27306	2.04317	2.61331	7.36373	6.14055	3.83931	NA	NA	NA	NA	5.5024	6.42763	4.56545	NA	4.56728	5.71699	NA	NA	6.91294	NA	NA	NA	0.579511
ENSMUSG00000037060	Prkcdbp	37	33		NA	NA	4.66997	1.52676	0.0917429	NA	NA	5.31969	NA	NA	NA	NA	NA	NA	4.89618	NA	NA	NA	6.96114	1.65595	NA	NA	4.37581	NA	4.87691	3.72289	6.88179	5.13476	1.97634	NA	NA	NA	-0.335333	-0.991753	1.17431	6.61073	NA	1.20444	3.5165	-0.174788	3.54494	4.86325	NA	5.34445	NA
ENSMUSG00000037111	Setd7	37	33		NA	NA	0.472768	1.52676	NA	-0.366947	-2.46371	-1.92596	NA	1.09649	NA	NA	2.07624	NA	5.9063	2.33731	1.85132	5.8417	NA	NA	-2.05208	NA	6.83362	2.49516	NA	5.88125	-1.00109	5.5218	NA	NA	NA	7.58286	NA	-0.991753	NA	-0.447163	8.20446	NA	2.59658	4.49804	6.53103	NA	7.4608	NA	NA
ENSMUSG00000018476	Kdm6b	42	34		NA	NA	4.88557	1.52676	NA	2.89115	2.77273	3.82661	NA	NA	NA	1.4758	3.7404	NA	4.39432	4.85246	NA	NA	4.08465	2.93224	4.48895	NA	4.53572	3.9259	5.16688	NA	NA	3.81803	2.89263	0.36195	NA	NA	2.6604	5.72242	5.42565	6.25357	NA	0.585399	NA	NA	3.10871	1.43142	NA	4.44944	NA
ENSMUSG00000021917	Spcs1	41	33		NA	NA	2.34457	1.52676	NA	4.93137	5.99585	2.32253	NA	NA	NA	NA	6.39247	NA	NA	NA	0.752711	NA	1.15536	4.23994	5.10488	6.27478	6.0199	NA	2.72454	6.59649	NA	5.50004	NA	NA	NA	NA	6.80512	-0.991753	6.78341	-0.447163	NA	5.54624	NA	NA	4.24313	3.72058	NA	4.99136	NA
ENSMUSG00000045193	Cirbp	36	33		NA	NA	6.28802	1.52676	NA	5.11369	NA	5.66892	3.70332	NA	NA	NA	-0.696353	NA	NA	NA	NA	NA	NA	NA	3.77392	8.80783	NA	4.09546	5.04019	3.78651	0.870709	7.05058	2.35104	NA	NA	NA	4.32811	6.48302	NA	4.62801	4.81974	4.12843	4.64134	1.21151	NA	NA	NA	5.47843	NA
ENSMUSG00000063200	Nol7	41	33		NA	NA	4.77852	1.52676	NA	2.11796	NA	5.05318	NA	3.5814	NA	NA	NA	0.681585	NA	6.13221	NA	NA	3.1607	NA	4.09211	NA	2.31356	2.34855	5.9275	4.54911	NA	-0.0214184	5.94749	NA	NA	1.95194	7.57928	1.31083	5.2819	4.78127	8.17376	4.32646	5.62099	1.61697	5.67486	NA	NA	-0.979906	NA
ENSMUSG00000034868	Myl12b	39	33		NA	NA	-1.60667	1.52676	NA	NA	NA	6.06258	NA	NA	NA	NA	4.65787	NA	NA	NA	NA	1.81933	NA	NA	3.86412	NA	4.52582	6.56729	1.48485	0.882346	2.31309	3.44432	3.22911	-1.42981	NA	NA	5.25192	3.96407	NA	5.01879	7.16254	3.4678	NA	4.77397	NA	5.60478	NA	-0.979906	NA
ENSMUSG00000022400	Rbx1	44	33		NA	NA	1.16591	NA	5.45304	-0.366947	NA	6.65383	NA	NA	NA	1.4758	NA	NA	NA	NA	0.752711	NA	5.13904	4.37505	5.22309	NA	NA	5.96089	7.6556	6.89637	NA	6.08226	5.3452	NA	NA	NA	5.09839	5.00966	5.53868	6.61802	NA	5.22566	3.73674	5.4162	1.43473	2.48457	NA	4.45817	NA
ENSMUSG00000036112	Metap2	39	33		NA	NA	3.79149	NA	NA	7.41732	7.90925	4.08531	NA	0.403343	NA	NA	3.30185	NA	3.64611	NA	NA	3.35978	3.90993	2.72639	3.65835	NA	6.15007	5.4396	5.46707	1.44196	5.00403	3.60292	1.59335	NA	NA	-0.532962	1.96725	NA	0.258016	NA	NA	NA	NA	5.49164	5.12569	NA	5.44418	1.21732	NA
ENSMUSG00000085939	Cd63-ps	39	33		NA	NA	2.96804	NA	NA	1.24249	1.63063	2.35071	NA	2.1951	NA	NA	2.58079	NA	0.36897	NA	NA	NA	2.01281	1.11695	1.66149	NA	2.02588	-0.595884	1.97732	-0.503948	NA	1.77034	2.44065	2.09655	NA	1.41295	2.49788	2.09929	2.93216	2.92013	3.24553	0.248927	NA	NA	3.53479	0.332804	NA	1.21732	NA
ENSMUSG00000049751	Rpl36al	43	33		NA	NA	4.55874	NA	NA	4.35155	4.365	1.06977	NA	4.11691	NA	NA	5.58871	NA	NA	NA	NA	NA	3.94565	3.63695	1.47428	NA	3.94101	NA	1.85954	NA	NA	3.96757	2.94574	3.79594	NA	0.160185	2.22962	4.61037	5.03924	1.63228	-0.705717	0.248927	1.95655	NA	0.559261	4.50411	NA	2.45408	NA
ENSMUSG00000061330	Gm11361	7	33		NA	NA	-0.508062	NA	NA	0.731665	-2.46371	-0.134201	NA	NA	1.65769	NA	NA	NA	NA	NA	NA	NA	NA	0.269652	1.03896	NA	0.321127	NA	0.69639	NA	1.01381	0.894872	-1.1147	-1.42981	NA	NA	NA	NA	0.481159	0.8056	0.680577	0.0257834	-1.41075	-0.174788	0.336118	0.332804	NA	0.811854	NA
ENSMUSG00000062081	Gm6055	34	33		NA	NA	1.16591	NA	NA	2.67758	2.05808	1.65756	NA	NA	NA	NA	2.19402	2.38633	NA	NA	NA	0.0275744	NA	1.8101	1.70912	NA	1.70742	NA	-0.219901	NA	2.44889	0.384047	2.18114	0.767415	NA	2.41148	-0.335333	2.72182	1.43667	-0.447163	NA	2.22301	2.35045	NA	0.336118	1.28832	NA	2.06462	2.65895
ENSMUSG00000073616	Myeov2	41	33		NA	NA	2.89314	NA	NA	2.40564	5.61	1.40624	NA	NA	NA	NA	-1.3895	NA	5.79061	NA	NA	NA	NA	NA	5.3093	NA	4.8135	5.30675	3.4564	0.189199	NA	5.23868	4.84372	6.15395	NA	NA	5.34825	3.13538	NA	6.32877	3.77162	1.58393	5.61212	NA	5.51227	NA	NA	NA	NA
ENSMUSG00000008140	Emc10	36	34		NA	NA	-0.913527	NA	NA	3.34662	NA	4.69943	-0.391022	8.60801	8.49957	5.80654	-0.696353	-0.0115627	NA	NA	1.44586	NA	6.25653	NA	NA	4.63425	1.36258	6.48246	4.34964	NA	2.7944	4.52718	1.2832	NA	NA	5.73803	3.06586	5.3344	NA	2.82998	NA	5.62421	NA	0.518359	7.46421	5.11696	2.99317	NA	NA
ENSMUSG00000041936	Agrn	40	33		NA	NA	3.95401	NA	NA	NA	2.15141	4.50053	NA	2.48278	NA	NA	0.807725	NA	-1.01732	4.0657	NA	NA	5.27672	2.85992	1.61148	0.303515	NA	NA	6.29481	5.12187	2.97859	3.06962	-1.1147	1.13514	NA	7.53888	2.75571	0.394542	NA	4.27134	NA	NA	1.92145	NA	NA	1.7191	NA	4.57692	NA
ENSMUSG00000032412	Atp1b3	41	33		NA	NA	4.58159	NA	NA	NA	4.43197	-1.92596	NA	4.47237	NA	NA	NA	NA	0.592113	4.18866	NA	2.51248	NA	NA	5.6851	4.15366	3.12449	NA	3.01878	6.72153	-1.69424	5.91875	4.35757	5.61248	NA	4.21197	NA	1.20547	3.74692	7.5014	NA	3.50702	-1.41075	6.91695	1.43473	1.02595	NA	NA	NA
ENSMUSG00000039410	Prdm16	38	33		NA	NA	1.2837	NA	NA	NA	4.40738	3.01568	NA	NA	NA	NA	4.03103	NA	6.71898	3.28469	NA	NA	NA	1.65595	3.14642	NA	2.35801	-0.595884	1.16639	2.41382	7.54099	5.76241	1.52436	NA	NA	NA	NA	-0.298605	6.66448	5.13445	NA	NA	NA	NA	3.25389	3.22318	6.78641	0.629532	0.579511
ENSMUSG00000071172	Srsf3	41	33		NA	NA	NA	1.52676	NA	5.56795	6.86352	6.66764	NA	NA	5.22722	NA	NA	-0.0115627	4.85761	3.58252	NA	1.63701	0.818889	6.57654	6.3094	NA	7.05374	5.64439	6.3044	3.32469	NA	4.39742	4.42263	NA	NA	7.9151	3.92735	6.46931	NA	6.34854	NA	NA	-1.41075	NA	3.13948	4.35099	NA	7.12872	NA
ENSMUSG00000028410	Dnaja1	42	33		NA	NA	NA	9.84208	NA	5.70955	NA	6.14119	NA	NA	NA	NA	6.16536	NA	NA	NA	NA	4.10511	-0.385084	7.20145	-0.442641	1.40213	NA	NA	5.94552	3.48504	NA	1.99348	8.6036	2.88768	NA	NA	7.3453	NA	3.86893	5.59784	7.41547	4.36307	-1.41075	3.90275	NA	NA	7.69592	7.67983	NA
ENSMUSG00000021823	Vcl	41	33		NA	NA	NA	NA	NA	6.03165	NA	6.59761	-0.391022	NA	NA	NA	5.3198	NA	4.68979	4.20505	NA	NA	5.96813	4.10551	5.31815	0.996662	NA	7.40681	6.14313	3.50339	-1.69424	1.77034	6.42486	-1.42981	NA	NA	NA	3.77893	5.8462	NA	3.68873	5.57777	NA	NA	4.38355	4.84146	4.20213	4.85198	NA
ENSMUSG00000048387	Osr1	37	34		2.6456	0.422301	5.89441	NA	NA	0.038518	NA	5.89849	NA	3.95869	NA	NA	NA	NA	NA	NA	NA	NA	-0.0974015	NA	6.29195	NA	5.03665	4.63522	1.48485	1.79864	3.19611	6.98934	NA	6.49499	NA	6.94408	3.32823	7.45179	4.57216	NA	NA	NA	-0.312138	NA	1.58888	5.41917	NA	6.38527	NA
ENSMUSG00000004891	Nes	38	34		9.86884	5.99065	7.09284	NA	NA	NA	-1.77057	NA	2.97627	6.89331	NA	3.08524	-0.00320568	NA	NA	3.00379	NA	4.39702	NA	3.71433	5.65363	5.88324	NA	NA	1.97732	6.27199	-1.69424	4.77437	NA	NA	NA	NA	1.05096	NA	5.21911	4.74022	NA	NA	NA	NA	6.49996	5.09327	2.48235	0.966004	3.52395
ENSMUSG00000029563	Foxp2	34	36		0.00653941	0.422301	6.24577	NA	NA	NA	NA	6.49956	NA	NA	1.37001	NA	6.38283	-0.0115627	-0.324178	0.491482	NA	NA	NA	7.21695	NA	0.303515	NA	6.84191	4.20495	6.02766	5.31426	1.85038	NA	4.07145	NA	1.41295	NA	5.09275	2.27292	NA	NA	5.9712	8.45524	NA	NA	-0.583486	1.09605	NA	NA
ENSMUSG00000025979	Mob4	31	35		0.00653941	0.422301	NA	1.52676	5.48537	5.20711	NA	5.64551	-0.391022	NA	NA	NA	5.06412	NA	0.36897	NA	NA	8.18838	6.307	6.59341	NA	NA	7.28037	NA	3.51777	-1.1971	0.385201	3.39631	NA	7.52744	NA	NA	7.30671	5.18826	-0.435132	8.18461	NA	5.46712	NA	NA	3.54494	7.5756	-0.00256069	-0.979906	0.579511
ENSMUSG00000077450	Rab11b	42	34		3.05106	1.11545	NA	1.52676	NA	NA	4.08879	5.85934	NA	NA	NA	7.58283	NA	NA	NA	NA	NA	2.33016	3.0489	0.557334	NA	NA	0.608809	2.39985	4.67794	5.58736	1.63796	4.28938	6.4222	NA	NA	2.35741	6.23555	5.36609	3.98371	NA	2.1275	6.35417	1.07416	NA	5.73428	NA	3.13293	4.83124	NA
ENSMUSG00000081929	Rps11-ps2	10	34		3.22542	NA	0.878233	NA	1.70118	0.038518	NA	0.558946	NA	NA	NA	NA	0.219938	NA	NA	NA	NA	NA	NA	-0.135813	-0.442641	NA	1.23742	NA	0.69639	NA	-1.69424	1.36488	1.08252	-1.42981	NA	NA	1.61058	-0.298605	-1.12828	0.939131	-0.705717	NA	0.198688	NA	NA	0.920591	NA	0.118706	NA
ENSMUSG00000044345	Marveld1	35	34		3.56189	NA	1.03238	NA	NA	2.49525	7.06188	-0.827349	NA	NA	NA	NA	2.4817	NA	NA	NA	NA	4.97633	NA	NA	0.250506	2.38296	4.66709	4.37393	2.17799	4.51333	3.08488	2.42093	NA	NA	3.91099	NA	NA	0.800007	1.51078	0.245984	7.68251	1.34754	-1.41075	4.18192	-1.05018	1.98146	NA	6.78736	NA
ENSMUSG00000038170	Pde4dip	32	34		0.00653941	NA	7.04102	NA	NA	6.86651	NA	7.58929	NA	0.808808	NA	NA	1.17545	NA	-1.01732	2.61175	0.752711	0.720722	NA	3.90724	-1.35893	1.40213	4.32543	NA	2.26501	5.59413	2.33111	4.46722	3.67279	NA	NA	NA	NA	NA	4.65246	4.23497	3.37182	7.96432	7.25727	2.39016	NA	1.98146	4.58241	NA	NA
ENSMUSG00000033174	Mgll	36	34		4.08408	NA	4.47554	NA	NA	5.88688	NA	5.18146	NA	NA	0.271397	9.20378	NA	NA	4.83488	2.68871	NA	NA	4.67328	NA	6.88737	NA	1.36258	6.6462	1.6519	1.2008	2.27605	4.23419	-1.1147	0.767415	NA	-0.532962	-0.335333	NA	4.96303	NA	NA	NA	NA	NA	1.65787	6.60794	1.38373	3.88763	NA
ENSMUSG00000025571	Tnrc6c	37	34		0.00653941	NA	-1.60667	NA	NA	NA	5.88198	-0.827349	NA	-0.289804	NA	NA	-0.696353	NA	-1.01732	4.2449	NA	NA	NA	NA	3.10121	NA	2.19293	4.96094	5.65923	NA	NA	2.05802	NA	0.872776	NA	2.17509	5.49655	5.45397	4.96755	3.37055	NA	NA	NA	NA	NA	NA	NA	4.61852	0.579511
ENSMUSG00000004897	Hdgf	37	34		0.00653941	NA	NA	NA	NA	-1.06009	5.69194	1.68496	NA	6.88032	5.37126	2.8621	NA	NA	4.14746	-0.60713	NA	2.2248	NA	4.88477	4.30576	0.303515	5.03366	6.4429	3.39102	2.84596	NA	4.87642	NA	3.76869	NA	NA	2.43726	5.81618	2.36823	3.56017	NA	5.24884	3.44906	NA	3.25389	3.58318	NA	1.79268	NA
ENSMUSG00000095288	Gm7618	3	34		0.00653941	NA	NA	NA	NA	0.038518	-1.77057	-0.827349	NA	NA	0.271397	4.18385	0.55641	NA	-1.01732	NA	NA	NA	0.125742	-0.135813	-0.106169	NA	0.608809	-0.595884	-0.913048	NA	NA	-0.0214184	-1.1147	-1.42981	NA	NA	1.45643	NA	0.951163	0.651449	-0.705717	-1.36051	-0.717603	NA	1.02926	-0.583486	NA	-0.979906	NA
ENSMUSG00000030451	Herc2	28	36		0.00653941	NA	NA	NA	NA	-1.06009	NA	-1.92596	NA	0.808808	0.271397	3.08524	NA	NA	-0.324178	6.72131	NA	NA	2.75041	6.01052	NA	NA	3.43464	5.04247	6.94829	-0.0984828	NA	3.27442	NA	NA	NA	-0.532962	NA	NA	5.79535	2.19189	NA	2.51069	3.61969	5.1865	0.559261	4.49169	NA	4.12604	NA
ENSMUSG00000020570	Sypl	36	34		3.56189	NA	NA	NA	NA	8.13432	NA	-1.23281	NA	3.2067	NA	NA	NA	NA	2.8745	NA	6.87739	NA	NA	NA	7.2329	NA	2.55472	NA	6.26854	-0.0984828	NA	4.96219	7.59444	1.34278	NA	8.59313	4.26984	NA	NA	7.47365	4.70145	4.67974	6.80561	0.518359	2.08532	-0.583486	NA	3.78227	NA
ENSMUSG00000037419	Endod1	37	34		NA	1.11545	3.16401	1.52676	8.98174	5.3335	NA	4.70736	NA	NA	NA	NA	-0.290888	NA	NA	2.82686	NA	0.0275744	4.53733	NA	-2.05208	NA	4.09771	5.35476	5.77655	5.36676	5.38157	2.99901	4.00926	6.67972	NA	NA	NA	-0.298605	NA	5.57143	6.89318	5.13928	-1.41075	5.50879	NA	NA	NA	-0.979906	NA
ENSMUSG00000032640	Chsy1	43	34		NA	1.52091	4.17407	2.21991	NA	4.0579	1.61382	7.56738	NA	7.21404	NA	1.4758	7.28144	NA	7.64829	-0.60713	NA	7.44815	NA	6.94674	7.5049	0.996662	4.84834	6.45337	1.72601	5.14679	NA	6.28759	6.86532	6.75554	NA	NA	NA	3.91352	6.65411	NA	NA	5.68178	5.30099	NA	1.25241	6.29071	2.70549	4.46683	NA
ENSMUSG00000081824	BC002163	38	34		NA	0.422301	2.85923	6.28894	NA	-1.06009	0.755163	1.90268	NA	NA	NA	NA	-1.3895	NA	NA	NA	NA	NA	2.64344	-0.135813	-0.106169	NA	2.19293	5.59032	2.45425	NA	NA	3.34588	4.1786	4.52083	NA	NA	NA	4.23936	2.42707	2.32543	2.23872	3.11683	NA	NA	2.41556	NA	6.08648	-0.979906	NA
ENSMUSG00000032601	Prkar2a	36	34		NA	4.97618	-0.913527	1.52676	NA	7.59338	3.65218	NA	NA	1.31963	NA	NA	NA	NA	-1.01732	2.94822	NA	NA	3.20765	NA	NA	NA	4.28827	2.86985	1.57186	6.92141	-0.0848023	3.04663	NA	3.98629	NA	7.45388	5.32415	3.5726	NA	NA	1.85923	5.04141	NA	3.08331	-0.357029	NA	-0.00256069	4.89502	NA
ENSMUSG00000021109	Hif1a	35	34		NA	3.06136	7.04295	NA	4.70686	6.4004	NA	3.19203	NA	NA	NA	1.4758	NA	NA	4.82332	NA	NA	7.57718	4.02973	5.13719	2.00836	NA	NA	5.66942	0.473246	3.5214	NA	2.86895	NA	-0.331197	NA	1.2588	NA	-0.991753	-0.0296664	-1.14031	NA	-0.667364	NA	NA	5.18423	7.42471	NA	5.68195	NA
ENSMUSG00000037499	Nenf	31	34		NA	2.8202	-0.913527	NA	0.0917429	0.885816	NA	0.964411	NA	NA	NA	NA	NA	NA	-1.01732	NA	NA	5.76737	6.2806	0.962799	4.0347	NA	NA	5.42027	1.16639	2.1702	-1.69424	4.11375	5.90281	3.93617	NA	1.76962	2.60911	2.30408	NA	3.65548	5.06883	NA	2.99597	1.90465	5.76546	2.63539	1.94335	2.38739	NA
ENSMUSG00000063450	Syne2	38	34		NA	2.50174	5.46235	NA	NA	6.37652	1.22517	7.03822	NA	5.5624	NA	NA	5.0704	NA	8.18539	0.491482	NA	NA	3.7893	6.42025	NA	NA	7.31031	6.86518	7.04728	3.30271	4.7387	4.62297	5.46455	NA	NA	3.96685	NA	4.76082	7.18729	-0.447163	NA	3.57396	NA	NA	NA	4.72478	NA	NA	NA
ENSMUSG00000024740	Ddb1	36	34		NA	2.21406	4.32557	NA	NA	1.42481	2.22763	6.62196	NA	5.06678	NA	NA	NA	NA	-1.01732	2.82686	NA	5.35545	NA	6.70634	4.53822	NA	6.02602	-0.595884	4.58821	5.04513	3.23301	1.99348	NA	1.34278	NA	NA	6.00679	-0.991753	NA	1.25758	NA	2.16585	2.20017	3.38056	4.45921	4.40012	NA	-0.979906	NA
ENSMUSG00000021820	Camk2g	42	34		NA	1.52091	2.77535	NA	NA	5.24435	6.09174	6.9784	NA	NA	0.964545	1.4758	NA	NA	NA	NA	NA	NA	6.17736	5.99433	7.60346	NA	6.53873	3.23276	4.89209	3.74455	1.70696	4.77023	3.17576	2.95222	NA	6.73596	NA	NA	NA	5.45136	-0.705717	4.25262	NA	NA	1.34772	4.87397	3.84759	6.78778	NA
ENSMUSG00000028936	Rpl22	44	34		NA	1.11545	3.95015	NA	NA	3.61273	2.77803	4.94824	NA	NA	NA	NA	3.77529	NA	NA	NA	NA	0.0275744	NA	1.11695	4.98846	NA	4.58849	2.23733	2.38279	NA	NA	5.9996	5.85603	NA	NA	NA	3.51481	1.84146	2.23902	1.25758	6.64736	-0.667364	4.22404	NA	4.16476	4.20816	NA	5.88076	NA
ENSMUSG00000029432	Gbas	42	34		NA	1.52091	5.54638	NA	NA	6.0684	5.12055	4.42841	NA	NA	NA	NA	NA	NA	7.42579	1.47231	0.752711	NA	5.16009	5.80699	5.99351	NA	5.0426	4.31677	1.6519	2.32927	NA	4.90584	4.71718	6.34714	NA	NA	NA	6.19742	5.97751	2.03774	6.35647	NA	-1.41075	8.20842	6.28936	6.37258	NA	5.80455	0.579511
ENSMUSG00000024099	Ndufv2	38	34		NA	1.11545	7.81044	NA	NA	-0.366947	4.63549	5.70158	NA	NA	NA	NA	NA	NA	NA	NA	NA	0.0275744	6.85509	4.48425	5.07481	0.303515	7.21241	0.0972632	6.9835	5.17452	NA	6.48137	3.77565	NA	NA	NA	NA	6.83029	5.06408	7.62484	2.47234	NA	-1.41075	NA	NA	6.9885	NA	NA	NA
ENSMUSG00000032194	Kank2	38	34		NA	3.8235	0.791221	NA	NA	3.97686	NA	3.70525	-0.391022	-0.289804	NA	NA	2.70484	NA	NA	NA	NA	NA	NA	1.25048	NA	NA	NA	NA	0.878711	6.28164	4.57864	4.30931	3.04418	NA	NA	NA	NA	4.5842	1.81616	3.8295	5.25271	NA	NA	4.91281	6.44814	1.12126	-0.00256069	5.53035	6.79412
ENSMUSG00000022789	Dnm1l	34	34		NA	1.8086	0.590551	NA	NA	4.0579	NA	0.271264	NA	6.65621	NA	NA	1.17545	NA	NA	NA	NA	6.95022	NA	NA	NA	5.28712	NA	-0.595884	1.28418	-1.1971	-1.69424	3.15664	4.3014	3.60714	8.86782	NA	NA	4.95628	6.61975	0.651449	4.81174	7.45753	5.30584	NA	3.35654	0.802808	NA	5.36222	NA
ENSMUSG00000036402	Gng12	42	34		NA	0.422301	3.45592	NA	NA	3.75209	NA	5.83023	NA	3.39908	NA	NA	NA	NA	7.83205	4.96502	NA	NA	4.61886	7.81663	6.68746	0.303515	6.28898	5.46557	NA	7.3181	3.16557	0.384047	7.26599	6.14166	NA	NA	NA	4.59923	NA	2.88504	6.57222	6.74871	2.41789	NA	4.07379	-0.583486	NA	NA	NA
ENSMUSG00000041736	Tspo	39	34		NA	0.422301	-1.60667	NA	NA	6.98003	NA	0.153481	NA	NA	NA	NA	-0.00320568	NA	NA	3.36316	3.15061	NA	NA	7.29578	6.84547	NA	NA	4.19161	3.1813	7.43361	7.15038	4.98922	1.37021	NA	NA	NA	4.2994	6.93593	4.87066	NA	NA	2.40069	NA	NA	6.14125	6.11909	NA	1.32268	NA
ENSMUSG00000002028	Kmt2a	37	34		NA	0.422301	4.65482	NA	NA	NA	6.81541	NA	NA	-0.289804	NA	NA	-1.3895	NA	NA	5.94109	5.81531	NA	-0.385084	NA	6.41256	NA	3.77111	3.62362	2.99897	5.11826	3.73511	4.20542	5.3561	NA	NA	6.47554	NA	1.7163	2.04978	NA	2.51316	3.67644	NA	NA	NA	NA	7.51169	4.73712	NA
ENSMUSG00000026837	Col5a1	41	34		NA	0.422301	4.35947	NA	NA	NA	NA	-0.827349	0.995272	1.31963	4.89637	NA	NA	NA	NA	6.88452	NA	NA	NA	NA	5.21545	NA	NA	4.20814	1.48485	6.52425	NA	5.66386	3.92225	4.69049	NA	NA	1.61058	5.37986	1.70493	4.75133	NA	NA	4.65768	NA	5.59361	4.21643	1.60688	4.26712	NA
ENSMUSG00000033149	Phldb2	40	34		NA	3.60035	NA	2.21991	0.0917429	2.49525	0.937484	3.2157	NA	NA	1.37001	NA	NA	1.08705	NA	5.57495	NA	NA	NA	-0.828961	5.6626	NA	6.448	6.42341	1.28418	4.97461	7.93244	5.00575	3.94155	5.28071	NA	NA	6.4274	NA	6.08106	NA	NA	1.52986	5.51386	4.21966	NA	NA	NA	2.42129	NA
ENSMUSG00000007836	Hnrnpa0	38	34		NA	0.422301	NA	NA	NA	7.56236	5.91123	6.89695	-0.391022	3.5814	NA	NA	NA	NA	NA	7.4848	NA	3.74115	6.47802	5.97454	5.23343	NA	7.44561	5.47716	7.36411	3.60693	NA	6.94743	0.964742	3.87846	NA	NA	NA	NA	6.15791	3.50408	0.392895	5.06111	NA	NA	0.895734	NA	NA	6.89483	NA
ENSMUSG00000062908	Acadm	36	34		NA	3.8235	NA	NA	NA	0.038518	6.12487	4.4626	NA	NA	NA	NA	4.21262	NA	1.54762	NA	NA	NA	5.90091	5.74751	6.63553	NA	NA	1.35003	5.72683	0.748815	2.66247	0.671729	6.70494	NA	NA	NA	NA	4.97183	NA	-1.14031	NA	5.04802	2.55954	5.21884	3.81736	NA	NA	-0.979906	NA
ENSMUSG00000027665	Pik3ca	37	34		NA	4.13587	NA	NA	NA	-0.366947	NA	5.3111	2.82785	3.07749	NA	NA	-1.3895	NA	NA	1.59009	NA	NA	2.36645	4.1198	4.60978	NA	2.33603	4.02909	0.185564	5.54461	NA	2.50431	NA	4.36015	NA	5.40457	6.27805	5.42661	NA	2.93723	NA	5.89012	0.786474	NA	2.04087	NA	-0.00256069	NA	NA
ENSMUSG00000027288	Zfp106	37	34		NA	1.8086	NA	NA	NA	4.81202	NA	-1.92596	0.302125	NA	NA	NA	NA	NA	NA	5.7981	NA	3.83424	-1.4837	5.80699	1.53144	NA	3.2743	3.21078	2.55269	8.06156	NA	3.69215	5.16757	2.50202	NA	0.160185	6.21289	NA	5.72291	3.74249	0.903721	6.21353	4.38531	0.518359	-0.357029	8.08351	2.56239	NA	NA
ENSMUSG00000016534	Lamp2	36	34		NA	NA	3.70653	1.52676	NA	2.9102	5.25586	4.62082	NA	NA	NA	1.4758	0.689942	NA	4.11257	-0.60713	NA	NA	NA	6.46677	5.87921	NA	8.19979	NA	3.61955	5.60641	-1.00109	6.2524	3.75283	2.57752	NA	-0.532962	NA	5.84343	NA	NA	8.74616	4.72626	4.95915	NA	7.73261	-0.583486	2.30002	1.58504	NA
ENSMUSG00000019873	Reep3	39	34		NA	NA	6.1292	1.52676	NA	2.57749	NA	3.39705	NA	1.31963	NA	NA	NA	NA	-1.01732	7.68442	NA	NA	NA	6.34039	2.19642	NA	2.40057	-0.595884	3.70207	5.29817	3.46482	4.95532	3.21603	NA	3.46915	4.84232	NA	2.44223	4.39717	-1.14031	NA	5.17328	NA	NA	2.68749	2.12456	NA	4.50073	NA
ENSMUSG00000012422	Tmem167	33	34		NA	NA	-1.60667	2.21991	NA	6.79351	NA	-1.92596	NA	NA	NA	NA	5.74778	1.08705	NA	NA	NA	NA	0.914199	6.39798	6.09463	NA	-0.37202	5.08429	1.03286	-1.1971	NA	3.66746	2.38181	0.36195	NA	NA	4.80047	4.24469	-0.0296664	6.38641	NA	3.02152	-1.41075	2.71558	-1.05018	NA	NA	2.3523	NA
ENSMUSG00000009079	Ewsr1	36	34		NA	NA	3.44957	1.52676	NA	NA	2.90693	2.81897	NA	0.403343	NA	2.16895	4.87199	NA	0.774435	5.74026	NA	NA	NA	1.65595	6.60348	NA	3.90926	NA	1.38954	4.24532	6.01012	3.97678	3.63023	0.649632	NA	0.160185	2.43726	-0.991753	1.64431	5.0602	NA	0.718931	-1.41075	NA	5.31801	NA	5.75001	4.86653	NA
ENSMUSG00000024975	Pdcd4	43	34		NA	NA	5.25713	NA	NA	6.06277	4.87712	4.94617	1.40074	NA	NA	7.66817	NA	NA	6.29389	0.0860169	NA	NA	3.61005	3.41953	2.99778	NA	4.58381	5.60259	6.31243	6.01225	6.6705	6.02714	5.89561	NA	NA	NA	NA	4.85757	4.94246	1.05691	NA	NA	NA	1.43465	1.58888	5.83569	NA	5.49553	NA
ENSMUSG00000033953	Ppp3r1	42	34		NA	NA	3.30598	NA	NA	-0.366947	3.40276	3.11099	NA	2.70593	NA	NA	NA	-0.0115627	NA	NA	NA	NA	3.47213	4.28303	4.3348	NA	NA	5.16617	2.55269	3.82018	1.7715	5.9015	3.01243	NA	NA	2.64509	NA	3.61342	3.92158	2.29368	NA	3.28388	NA	3.95235	NA	3.34834	NA	5.17919	NA
ENSMUSG00000062270	Morf4l1	41	34		NA	NA	5.29707	NA	NA	4.98254	4.75958	3.267	NA	NA	NA	NA	1.17545	NA	2.41666	NA	NA	NA	1.22435	4.23994	4.4295	NA	4.35241	NA	3.89097	3.35678	3.36201	3.91041	2.77712	3.17536	NA	NA	1.45643	2.34045	5.29983	4.72332	3.62502	2.69993	NA	NA	3.31927	-0.178021	NA	-0.286759	NA
ENSMUSG00000024844	Banf1	36	34		NA	NA	5.95341	NA	NA	3.47251	4.56271	-0.134201	NA	NA	NA	NA	NA	NA	5.88843	NA	NA	NA	NA	5.72924	NA	NA	-0.777485	4.12261	0.878711	4.16888	NA	5.05063	NA	NA	5.72628	NA	5.04456	6.43301	6.66778	4.25785	4.71038	5.13475	NA	NA	4.3251	4.99435	NA	NA	NA
ENSMUSG00000038612	Mcl1	39	34		NA	NA	6.08361	NA	NA	3.51462	5.15944	0.907253	NA	NA	NA	NA	NA	NA	NA	7.04731	NA	NA	4.62333	NA	0.432827	NA	-0.777485	6.47399	5.27931	6.36714	NA	2.97431	7.20355	NA	NA	3.51009	3.19103	NA	2.74292	NA	0.392895	4.22299	5.98497	4.9957	2.86185	5.58821	NA	4.2241	0.579511
ENSMUSG00000068706	Gm10250	30	34		NA	NA	1.57138	NA	NA	0.731665	NA	1.50803	NA	NA	NA	NA	NA	NA	2.47918	NA	NA	NA	1.60735	1.73599	0.51287	NA	2.11289	-0.595884	NA	2.44049	NA	2.17581	-1.1147	NA	NA	2.51156	1.2741	1.08769	2.04978	1.63228	-0.705717	1.27855	1.95655	NA	2.04087	NA	NA	NA	NA
ENSMUSG00000031059	Ndufb11	41	34		NA	NA	3.3278	NA	NA	NA	5.46253	6.75369	NA	-0.289804	NA	NA	4.64598	NA	NA	NA	NA	NA	5.10935	3.08306	NA	6.07807	2.35801	4.89718	4.22862	-0.0984828	NA	4.02163	3.56743	NA	NA	5.7623	NA	NA	5.98242	4.54667	NA	5.97643	5.29977	7.13107	6.37399	NA	NA	5.12489	NA
ENSMUSG00000021798	Ldb3	33	34		NA	NA	0.791221	NA	NA	NA	4.21589	7.17935	NA	5.0234	NA	NA	NA	-0.0115627	5.0418	7.53464	NA	NA	NA	5.36748	-2.05208	NA	-1.47063	2.53961	7.63545	3.32469	4.27191	4.28265	5.21502	4.17966	NA	NA	NA	NA	7.52746	NA	NA	6.97827	NA	0.518359	NA	7.19368	6.06355	-0.979906	NA
ENSMUSG00000048164	Gm7204	9	34		NA	NA	-0.22038	NA	NA	NA	0.0211937	0.153481	NA	NA	NA	NA	-0.290888	NA	NA	NA	NA	NA	0.462214	-0.135813	0.345816	NA	0.321127	NA	0.185564	NA	NA	0.894872	0.83121	-0.0435152	NA	1.95194	1.96725	-0.991753	-1.12828	-0.041698	0.392895	-0.667364	0.891835	NA	0.336118	NA	NA	-0.979906	NA
ENSMUSG00000030120	Mlf2	39	34		NA	NA	NA	3.1362	NA	4.81484	-1.07742	2.99402	NA	NA	NA	NA	4.03103	NA	5.95809	NA	0.752711	NA	NA	NA	2.6484	NA	NA	5.05309	4.92759	-0.0984828	4.3602	5.4123	2.46882	0.872776	NA	5.06546	6.3885	2.37554	4.97651	3.61328	NA	-1.36051	NA	NA	4.92871	3.86503	NA	1.72814	NA
ENSMUSG00000021660	Btf3	37	34		NA	NA	NA	NA	NA	4.71756	-1.77057	1.50803	NA	NA	NA	NA	6.24048	-0.0115627	NA	NA	0.752711	NA	5.19716	5.07367	5.40553	NA	0.608809	NA	0.473246	-0.503948	NA	3.80722	3.57665	NA	NA	NA	NA	2.64583	NA	5.01879	NA	3.04621	4.6127	3.93609	NA	3.62121	NA	2.84874	NA
ENSMUSG00000002980	Bcam	36	35		2.30912	4.6708	1.48437	NA	NA	-1.06009	0.714341	3.36231	NA	NA	5.71382	NA	NA	NA	4.87432	NA	NA	NA	4.98245	4.42853	NA	NA	-0.777485	3.5785	2.77583	6.28107	4.78427	3.67988	3.24201	3.50466	NA	NA	NA	NA	2.33746	NA	1.85923	-1.36051	NA	NA	2.47618	3.06717	-0.00256069	3.02743	NA
ENSMUSG00000051285	Pcmtd1	36	35		2.30912	0.422301	6.72154	NA	NA	5.0558	3.21646	0.964411	NA	NA	NA	NA	NA	NA	6.96782	1.00231	0.752711	3.32341	NA	2.72639	-2.05208	7.38354	5.53878	3.9259	4.05676	4.37506	-1.69424	3.82873	5.35765	4.42812	NA	-0.532962	NA	5.24462	NA	7.04281	NA	5.90352	NA	NA	7.10375	3.65062	NA	NA	NA
ENSMUSG00000061755	Bod1l	38	35		6.50029	3.7896	0.472768	NA	NA	4.50825	NA	7.20599	NA	4.28491	4.83575	NA	NA	NA	-1.01732	-0.60713	1.85132	1.12619	NA	5.60237	1.34912	0.996662	5.32171	6.07615	6.22502	3.22175	NA	4.34803	2.06335	5.78469	NA	6.32034	NA	4.51764	6.28328	NA	NA	NA	NA	NA	NA	NA	NA	5.95546	NA
ENSMUSG00000020671	Rab10	36	35		6.80893	4.03322	0.791221	NA	NA	2.60347	NA	-0.827349	NA	NA	4.33184	NA	-1.3895	NA	3.5778	8.36101	NA	0.720722	NA	5.06819	-0.953467	NA	2.74888	0.79041	1.48485	NA	6.08648	2.68663	2.06335	NA	NA	NA	NA	NA	0.258016	NA	3.78292	NA	NA	NA	NA	3.77961	NA	6.01769	NA
ENSMUSG00000031592	Pcm1	38	35		6.02756	1.52091	NA	2.91306	8.0016	4.44524	8.54271	3.2944	-0.391022	NA	NA	NA	NA	NA	NA	7.04826	NA	5.55303	3.95003	1.73599	NA	NA	NA	NA	1.57186	7.55501	7.80368	3.69215	NA	6.46451	NA	1.07648	3.53587	-0.991753	NA	1.63228	1.93334	NA	7.34845	NA	2.44633	NA	NA	NA	NA
ENSMUSG00000104475	D630036G22Rik	31	35		4.04959	1.11545	NA	NA	0.0917429	7.08719	-1.77057	-1.23281	NA	3.91489	NA	5.21347	-1.3895	NA	NA	NA	NA	0.0275744	NA	4.6925	-2.05208	NA	3.25676	4.85085	-0.913048	4.13078	-0.0848023	2.05802	0.494738	2.90092	NA	NA	NA	4.6466	1.43667	NA	-0.705717	NA	6.90653	-0.174788	NA	6.84574	NA	NA	NA
ENSMUSG00000041408	Wapal	30	35		0.699687	1.11545	NA	NA	NA	7.08342	4.21211	5.97837	-0.391022	6.11542	NA	NA	7.64589	NA	5.56885	NA	NA	NA	6.79143	6.62576	-2.05208	0.303515	NA	7.05619	6.63022	4.55865	0.385201	6.29575	NA	6.44303	NA	-0.532962	NA	7.37159	6.15791	6.63497	NA	8.08624	-1.41075	6.72795	-1.05018	NA	-0.00256069	4.13208	NA
ENSMUSG00000100862	Gm10925	9	36		2.71459	2.21406	NA	NA	NA	NA	-2.46371	-1.92596	-0.391022	1.31963	0.964545	2.8621	NA	NA	-1.01732	0.0860169	2.54447	1.12619	-1.4837	NA	NA	1.40213	NA	NA	-0.913048	0.748815	-0.307946	-0.0214184	NA	-0.736662	1.27193	0.160185	NA	NA	-0.435132	0.245984	NA	NA	NA	NA	-1.05018	NA	NA	NA	NA
ENSMUSG00000039219	Arid4b	38	35		4.71607	NA	4.69411	NA	NA	4.10469	-2.46371	7.35819	NA	NA	NA	NA	NA	NA	-1.01732	1.00231	NA	0.0275744	3.82457	5.98887	-1.35893	4.27381	7.46527	6.51072	2.97877	4.49326	2.97859	2.86895	2.44065	NA	NA	NA	NA	7.278	6.81479	NA	1.24019	2.71703	NA	NA	5.07451	1.12126	NA	NA	NA
ENSMUSG00000024294	Mib1	32	36		0.00653941	NA	NA	1.52676	0.0917429	4.55668	-2.46371	-1.92596	-0.391022	4.39233	3.63869	NA	7.14376	NA	4.25567	2.16546	NA	3.0721	NA	0.962799	5.44734	NA	1.23742	3.83493	5.84039	7.179	NA	6.02714	7.0569	NA	NA	2.86824	0.763279	5.12854	2.89707	NA	6.99004	-1.36051	0.381009	NA	NA	5.15952	NA	NA	NA
ENSMUSG00000040407	Akap9	38	35		1.61598	NA	NA	NA	4.84533	5.98044	NA	1.53978	NA	NA	NA	2.57442	3.53775	NA	4.94625	5.08996	NA	4.61254	NA	6.86452	6.2967	NA	4.22646	NA	1.03286	4.97461	3.44742	4.69261	2.10418	NA	NA	0.56565	-0.335333	NA	-1.12828	7.01246	NA	NA	-0.717603	2.91625	6.98478	-1.27663	NA	NA	NA
ENSMUSG00000037003	Tns2	40	35		NA	1.11545	1.65142	1.52676	NA	0.549344	3.826	0.907253	NA	7.97687	NA	1.4758	4.40351	NA	6.41811	4.075	NA	NA	NA	3.75601	7.22124	NA	6.0737	NA	1.795	NA	2.44889	6.04469	2.7565	0.968086	NA	6.22513	NA	1.08769	1.51078	2.22699	4.04787	NA	3.0319	3.2592	NA	3.85916	6.86229	-0.979906	NA
ENSMUSG00000002416	Ndufb2	40	35		NA	1.11545	0.878233	2.62538	NA	2.49525	4.96521	1.47524	NA	NA	NA	NA	1.55494	NA	NA	NA	NA	NA	3.00494	NA	3.14088	NA	4.07455	NA	1.97732	5.28448	NA	3.29277	NA	3.54692	NA	NA	4.77061	2.05277	2.48264	4.33196	5.15507	2.82914	2.97128	NA	NA	4.22053	NA	NA	NA
ENSMUSG00000053317	Sec61b	36	35		NA	0.422301	5.43649	1.52676	NA	3.93034	-2.46371	NA	NA	NA	NA	NA	NA	NA	NA	NA	NA	NA	NA	NA	4.86364	0.303515	4.44826	6.40263	-0.913048	NA	NA	4.45022	2.10418	4.58635	NA	NA	NA	NA	1.51078	NA	NA	4.64584	5.40817	3.48877	NA	5.65484	NA	2.54645	NA
ENSMUSG00000025066	Sfr1	34	35		NA	1.11545	2.98845	1.52676	NA	3.42854	NA	2.09939	NA	-0.289804	NA	NA	7.47807	NA	5.33705	-0.60713	NA	NA	NA	NA	7.55455	NA	0.927263	NA	6.66356	-1.1971	0.0975193	4.77437	NA	4.86914	NA	NA	NA	7.23348	5.86013	NA	4.03048	NA	NA	NA	NA	NA	NA	3.91793	NA
ENSMUSG00000029070	Mxra8	33	35		NA	1.52091	6.07535	1.52676	NA	NA	NA	7.8948	NA	NA	NA	NA	3.809	NA	NA	0.0860169	NA	NA	NA	NA	-0.953467	NA	0.138806	1.88902	1.85954	0.189199	3.83915	6.20808	-1.1147	1.20925	NA	6.20163	NA	6.56153	1.76209	NA	NA	NA	8.3447	NA	0.895734	2.76642	NA	4.24045	NA
ENSMUSG00000001098	Kctd10	29	35		NA	0.422301	-1.60667	NA	NA	5.23147	2.82959	2.60664	-0.391022	1.09649	NA	NA	NA	-0.0115627	NA	NA	1.44586	NA	NA	2.30653	5.11187	NA	4.64526	NA	NA	2.38642	-1.69424	6.07328	NA	4.49978	NA	NA	4.66861	-0.298605	6.16133	3.2164	-0.0125699	3.24466	NA	NA	NA	NA	NA	3.28277	0.579511
ENSMUSG00000036241	Ube2r2	37	35		NA	1.11545	5.94241	NA	NA	0.731665	4.58728	3.33153	NA	NA	NA	1.4758	NA	NA	NA	2.85861	NA	NA	NA	4.53702	-0.442641	NA	NA	NA	6.21865	2.32927	1.80227	4.03037	2.44065	NA	NA	NA	NA	2.09929	NA	7.23509	NA	5.59317	NA	1.43465	0.0484357	1.02595	6.78528	2.06462	NA
ENSMUSG00000037058	Paip2	37	35		NA	0.422301	1.10138	NA	NA	4.38664	7.19668	NA	NA	NA	NA	NA	7.93202	-0.0115627	NA	-0.60713	NA	5.36511	NA	6.76088	6.8467	NA	-0.37202	6.70594	3.74091	2.32927	NA	4.51654	7.50937	6.09205	NA	NA	NA	NA	5.88654	2.70984	NA	1.77498	7.71349	NA	0.559261	NA	NA	-0.286759	NA
ENSMUSG00000040481	Bptf	31	35		NA	4.08586	1.97684	NA	NA	-1.06009	NA	7.36467	NA	5.30862	2.66929	NA	-0.696353	1.08705	NA	4.29814	NA	NA	NA	-0.828961	4.40155	0.303515	NA	1.01355	0.473246	5.52914	-1.00109	4.84226	NA	5.1646	NA	NA	0.357814	4.97183	7.35556	6.59818	NA	-1.36051	NA	6.75571	NA	NA	5.35873	6.40284	NA
ENSMUSG00000039105	Atp6v1g1	37	36		NA	6.53819	0.791221	NA	NA	5.52746	NA	4.96668	NA	NA	NA	NA	5.90556	NA	NA	NA	5.55673	7.86394	3.39911	1.11695	4.9528	NA	4.98457	2.80531	6.76759	4.77417	0.502984	5.30159	1.18789	5.81941	NA	NA	4.78266	5.02196	NA	NA	0.392895	3.36688	6.61313	NA	NA	3.77322	NA	-0.979906	NA
ENSMUSG00000042524	Sun2	37	35		NA	6.29442	0.791221	NA	NA	NA	-1.77057	0.153481	NA	6.99639	NA	NA	NA	0.681585	NA	5.51974	1.44586	0.0275744	NA	2.95523	0.992443	NA	2.5367	5.05309	5.96939	6.82973	5.63813	4.87642	NA	3.30639	NA	NA	3.95513	NA	1.17431	1.56774	5.32015	NA	1.84735	2.02244	3.73732	NA	1.60688	-0.979906	NA
ENSMUSG00000035569	Ankrd11	40	35		NA	5.25061	3.27613	NA	NA	NA	NA	3.5671	6.25277	3.56034	NA	1.4758	NA	NA	4.07643	6.59776	8.22862	5.47861	6.1132	NA	5.66527	NA	NA	0.79041	2.9371	7.31166	6.31579	3.92016	1.52436	1.4034	NA	6.70049	5.83637	7.00725	NA	5.29102	NA	3.8435	NA	4.35781	4.84147	4.71233	NA	NA	NA
ENSMUSG00000022371	Col14a1	32	35		NA	1.11545	-0.913527	NA	NA	NA	NA	4.43188	NA	3.82107	4.70221	2.16895	NA	1.08705	NA	NA	3.5253	1.63701	NA	4.1198	NA	NA	0.321127	6.07107	2.38279	0.412343	NA	5.23085	1.88103	0.767415	NA	6.6333	NA	4.45498	NA	6.84687	2.66158	NA	NA	NA	3.40417	NA	5.96102	NA	NA
ENSMUSG00000004530	Coro1c	36	35		NA	0.422301	6.01599	NA	NA	NA	NA	3.63472	NA	NA	NA	NA	3.51577	NA	0.0812875	4.79555	NA	NA	NA	5.52715	NA	NA	NA	NA	6.20497	-0.503948	0.25167	4.46722	5.12362	3.37421	NA	NA	6.05993	7.14681	5.76842	0.245984	2.66158	3.31232	-0.717603	4.78104	2.95716	1.43142	NA	3.26859	NA
ENSMUSG00000035212	Leprot	35	35		NA	0.422301	2.97829	NA	NA	NA	NA	6.43317	NA	NA	NA	NA	NA	-0.0115627	NA	8.34055	NA	0.0275744	3.6462	3.37573	6.95382	NA	5.9654	6.32676	6.24624	-1.1971	-1.69424	5.15755	3.68109	6.07568	NA	NA	NA	5.80283	4.38917	3.10818	-0.0125699	3.88124	3.31664	6.126	6.46244	-1.27663	NA	NA	NA
ENSMUSG00000013076	Amotl1	37	35		NA	1.11545	NA	NA	3.72933	7.16004	6.42752	NA	NA	4.6938	NA	7.68036	1.38309	NA	NA	NA	NA	NA	NA	0.962799	-2.05208	NA	2.83343	1.80201	1.38954	7.47761	NA	8.06499	3.51027	2.90092	NA	7.86904	NA	0.10686	1.86745	2.57326	NA	5.22842	NA	NA	5.23396	0.515126	4.18709	NA	NA
ENSMUSG00000024248	Cox7a2l	38	35		NA	0.422301	NA	NA	3.03618	4.65693	NA	1.96586	NA	NA	NA	NA	NA	NA	-0.324178	NA	NA	NA	1.15536	6.10153	0.51287	NA	2.68825	4.60261	1.28418	NA	NA	5.23608	4.81755	NA	NA	5.32497	3.57669	NA	3.16218	NA	5.14649	2.27708	3.90246	NA	-0.357029	-1.27663	3.13293	NA	6.91279
ENSMUSG00000009863	Sdhb	34	36		NA	2.50174	NA	NA	NA	6.23632	3.65658	6.29202	NA	-0.289804	NA	NA	7.23691	NA	-1.01732	NA	NA	0.0275744	NA	5.61039	-2.05208	NA	-1.47063	NA	-0.913048	7.59226	NA	4.79482	4.63787	3.90291	NA	7.87218	-0.335333	7.55422	6.85891	3.94729	5.57093	2.51069	NA	-0.174788	NA	NA	NA	NA	NA
ENSMUSG00000026103	Gls	38	35		NA	0.422301	NA	NA	NA	4.54938	2.91157	3.86094	NA	NA	NA	NA	4.00866	NA	NA	NA	NA	NA	0.125742	6.33033	5.71434	NA	NA	4.43455	2.89361	2.75415	4.52237	6.16479	NA	4.11145	NA	NA	NA	4.19563	6.63644	1.25758	5.27317	0.431249	NA	5.4162	-1.05018	4.85024	1.7892	3.89529	NA
ENSMUSG00000039221	Rpl22l1	39	35		NA	0.422301	NA	NA	NA	3.98976	5.28042	4.52609	NA	NA	NA	NA	NA	NA	1.69073	NA	NA	NA	NA	0.780477	4.03697	NA	1.5251	NA	2.22245	NA	NA	2.84078	3.77565	3.79055	NA	NA	NA	4.66424	5.39675	0.245984	NA	2.46813	1.7673	2.91625	NA	NA	NA	5.00403	NA
ENSMUSG00000026434	Nucks1	36	35		NA	0.422301	NA	NA	NA	2.92889	NA	3.3419	3.34665	-0.289804	NA	NA	NA	-0.0115627	4.11847	5.88662	NA	7.58818	NA	5.11907	4.0347	NA	2.37952	NA	3.07594	6.98826	8.42621	-0.0214184	5.32305	4.80067	NA	NA	NA	1.5732	1.35663	NA	0.392895	NA	5.8413	NA	1.94556	5.51459	NA	NA	NA
ENSMUSG00000033004	Mycbp2	33	35		NA	NA	4.26826	2.91306	NA	6.76755	-2.46371	NA	NA	3.73555	NA	2.16895	NA	NA	-1.01732	4.49274	NA	NA	NA	5.70918	5.03215	NA	NA	4.46671	5.78645	5.80779	2.52527	4.32239	-1.1147	4.30029	NA	NA	5.16184	NA	5.82158	NA	NA	4.60049	7.22369	5.40871	3.12421	NA	NA	6.72129	0.579511
ENSMUSG00000024483	Ankhd1	30	35		NA	NA	4.61788	1.52676	NA	NA	-2.46371	0.376624	NA	NA	NA	1.4758	2.41716	NA	NA	0.0860169	1.44586	NA	3.92348	4.25864	NA	0.996662	NA	6.24252	-0.219901	0.412343	7.00893	4.33529	NA	5.17549	1.27193	NA	NA	NA	6.32644	7.90963	NA	NA	-1.41075	-0.174788	-0.357029	-1.27663	4.34124	5.97949	NA
ENSMUSG00000006373	Pgrmc1	33	35		NA	NA	7.04488	NA	NA	5.78897	7.62542	5.16412	-0.391022	-0.289804	NA	2.16895	5.7974	NA	NA	2.72507	0.752711	NA	NA	NA	6.71494	NA	4.42652	3.88145	-0.913048	4.04465	NA	NA	-1.1147	3.27067	NA	3.78453	NA	NA	3.73153	NA	4.60255	-1.36051	NA	NA	NA	3.2007	3.63503	4.0037	NA
ENSMUSG00000084786	Ubl5	39	35		NA	NA	5.11716	NA	NA	3.76019	2.32378	4.5602	NA	-0.289804	NA	NA	5.60718	NA	NA	NA	NA	NA	4.75853	NA	-1.35893	NA	4.62519	NA	2.89361	NA	NA	4.55329	4.53779	2.86065	NA	5.18077	1.05096	4.46357	2.30571	5.14196	NA	3.27422	NA	NA	NA	3.89952	NA	3.88763	NA
ENSMUSG00000029062	Cdk11b	37	35		NA	NA	5.01872	NA	NA	4.88794	4.01326	4.52293	NA	NA	NA	5.13937	5.54197	-0.0115627	NA	NA	NA	NA	4.6211	6.77494	4.43408	0.303515	-0.777485	4.43455	4.39026	-1.1971	7.1192	4.20542	2.73545	-1.42981	NA	NA	3.40234	6.1222	0.951163	0.245984	NA	NA	1.53369	NA	4.96598	NA	NA	-0.979906	NA
ENSMUSG00000057278	Snrpg	34	35		NA	NA	1.57138	NA	NA	0.038518	1.32048	0.846628	NA	NA	NA	NA	0.807725	NA	1.54762	NA	NA	NA	0.125742	3.37573	NA	NA	4.35241	NA	1.03286	NA	NA	1.07719	4.58239	2.44139	NA	NA	NA	0.394542	NA	3.97768	2.9052	2.64682	1.47962	NA	0.741583	1.28832	NA	2.68366	NA
ENSMUSG00000062981	Mrpl42	42	35		NA	NA	5.70588	NA	NA	5.45165	3.12354	5.50534	NA	NA	NA	NA	NA	0.681585	2.59359	NA	NA	NA	NA	1.36826	3.07782	NA	-0.777485	2.69995	4.85839	5.50732	4.94694	5.2744	2.31929	NA	NA	NA	NA	NA	NA	0.245984	NA	5.20897	3.6262	NA	NA	6.4636	NA	NA	NA
ENSMUSG00000091537	Tma7	41	35		NA	NA	2.05689	NA	NA	3.62204	NA	3.80738	NA	NA	2.35084	NA	1.78855	NA	NA	NA	NA	NA	2.42833	3.23148	2.29173	NA	2.46119	4.70243	2.9371	5.31018	NA	4.74076	5.80003	0.872776	NA	NA	0.357814	4.28636	5.11394	5.37144	NA	3.02152	NA	NA	NA	4.04638	NA	4.10769	NA
ENSMUSG00000031925	Maml2	30	35		NA	NA	2.66999	NA	NA	4.46536	NA	5.66439	NA	NA	NA	NA	NA	-0.0115627	NA	NA	NA	NA	1.15536	NA	3.24624	NA	1.74824	1.48356	4.74294	5.70162	5.8129	6.74073	0.83121	NA	NA	NA	NA	-0.991753	-1.12828	-0.041698	NA	3.17209	-1.41075	NA	NA	-0.583486	2.83065	5.35515	NA
ENSMUSG00000060373	Hnrnpc	36	36		NA	NA	6.85902	NA	NA	3.86716	NA	3.70525	NA	NA	NA	NA	NA	NA	2.41666	NA	NA	2.42547	0.308064	NA	-0.665785	NA	0.608809	1.01355	4.06369	-0.0984828	4.51636	3.31079	5.39853	NA	NA	NA	NA	5.84128	5.1446	NA	NA	NA	5.37371	7.14574	7.12846	5.30678	NA	5.56831	NA
ENSMUSG00000046516	Cox17	35	35		NA	NA	3.20551	NA	NA	NA	-0.0658177	2.73748	NA	NA	NA	NA	1.44371	NA	NA	NA	NA	NA	1.56083	2.60503	0.781134	NA	3.49918	3.42947	2.67047	NA	NA	2.86895	3.39616	2.37685	NA	4.54844	2.60911	1.5732	1.86745	3.56922	NA	3.61622	1.63377	0.518359	NA	2.67461	NA	0.811854	NA
ENSMUSG00000050621	Rps27rt	4	35		NA	NA	-1.60667	NA	NA	NA	-1.77057	-1.23281	NA	NA	NA	NA	-0.696353	NA	NA	NA	NA	NA	-0.385084	-0.828961	0.655971	NA	-0.37202	-0.595884	NA	NA	0.790666	0.384047	-1.1147	0.179628	NA	-0.532962	0.763279	NA	0.663481	0.8056	NA	0.431249	0.786474	NA	0.559261	-1.27663	NA	-0.979906	NA
ENSMUSG00000093283	Gm22567	7	37		NA	NA	NA	2.21991	NA	-1.06009	-0.854275	-1.23281	-0.391022	0.808808	0.271397	2.16895	-1.3895	-0.0115627	-1.01732	-0.60713	1.85132	0.0275744	NA	NA	NA	1.40213	NA	NA	NA	0.189199	NA	NA	NA	-0.736662	NA	NA	-0.335333	NA	-0.0296664	-1.14031	0.680577	NA	-0.717603	NA	-1.05018	NA	-0.00256069	NA	NA
ENSMUSG00000029781	Fkbp9	35	36		NA	NA	NA	1.52676	NA	-1.06009	NA	NA	NA	0.403343	1.65769	NA	NA	NA	NA	2.65097	1.44586	NA	NA	NA	NA	NA	2.16695	6.29676	1.28418	1.36785	4.42825	3.67988	1.08252	NA	9.22595	2.72513	NA	5.40016	4.31846	0.651449	NA	3.45167	3.17422	NA	-1.05018	4.37936	-0.00256069	1.21732	NA
ENSMUSG00000057193	Slc44a2	37	35		NA	NA	NA	1.52676	NA	NA	NA	6.81454	5.24377	4.10464	NA	NA	1.9427	NA	NA	3.62698	NA	NA	4.6388	6.89416	5.10877	NA	6.08736	1.88902	2.41916	4.30416	3.6433	3.67988	3.89594	5.90191	NA	NA	7.12112	3.31231	NA	-1.14031	5.51487	1.1244	NA	NA	4.04357	NA	4.96725	NA	NA
ENSMUSG00000023830	Igf2r	40	35		NA	NA	NA	NA	NA	4.53089	4.79892	2.24843	NA	NA	NA	2.16895	NA	-0.0115627	7.03114	5.50655	NA	1.97348	2.12722	3.24858	4.80438	NA	NA	4.68223	6.72948	2.97729	7.33709	1.48266	NA	4.05499	NA	5.47831	5.02596	NA	NA	-0.447163	NA	5.59508	1.2973	NA	0.336118	4.75164	NA	6.18404	NA
ENSMUSG00000026032	Ndufb3	40	35		NA	NA	NA	NA	NA	4.73292	3.43069	4.87643	NA	NA	NA	NA	2.13686	NA	3.71887	-0.60713	0.752711	NA	NA	5.20891	5.58274	NA	1.09432	NA	2.30583	4.54591	7.16228	2.68663	2.83654	0.767415	NA	6.80332	5.46679	2.26634	4.46271	4.50866	NA	3.41861	NA	NA	3.40417	5.069	NA	5.01156	NA
ENSMUSG00000090877	Hspa1b	37	35		NA	NA	NA	NA	NA	1.83028	-1.3651	2.45607	NA	NA	NA	NA	NA	NA	NA	NA	NA	NA	-0.385084	NA	NA	NA	NA	1.88902	3.4814	3.19735	NA	5.59898	5.52387	4.52083	NA	NA	3.86936	0.617685	-1.12828	6.11033	6.12516	2.71703	NA	7.27355	1.72241	NA	3.98642	6.23017	NA
ENSMUSG00000020936	Nmt1	40	35		NA	NA	NA	NA	NA	3.55503	4.07443	NA	NA	NA	NA	NA	NA	NA	5.56193	4.56902	NA	NA	NA	0.780477	NA	NA	3.2115	3.81084	-0.219901	4.35198	NA	2.97431	2.81713	4.16118	NA	-0.532962	4.35601	NA	NA	6.81441	6.45124	3.28388	NA	1.77112	-1.05018	NA	NA	1.32268	NA
ENSMUSG00000021996	Esd	37	36		NA	NA	NA	NA	NA	6.59861	NA	5.79849	-0.391022	NA	NA	1.4758	NA	NA	NA	NA	0.752711	NA	NA	6.72012	NA	NA	4.20612	5.46557	2.22245	-0.503948	NA	4.79482	4.38656	0.872776	NA	NA	4.21854	NA	1.64431	3.97168	NA	4.44763	0.786474	NA	5.75997	6.64889	3.13293	5.23069	NA
ENSMUSG00000021488	Nsd1	30	36		5.49134	7.08416	2.26453	NA	NA	7.44158	7.81237	3.09132	0.302125	NA	NA	NA	NA	NA	-1.01732	3.7236	4.58135	NA	3.95003	7.14074	NA	NA	5.11278	7.90233	0.878711	-1.1971	7.63095	0.384047	NA	NA	NA	-0.532962	NA	4.62138	NA	3.78694	2.38533	NA	-1.41075	1.77112	6.62212	-1.27663	NA	7.1697	NA
ENSMUSG00000028849	Map7d1	37	36		8.37986	7.66581	2.15453	NA	NA	2.76855	NA	3.44932	NA	NA	NA	NA	NA	0.681585	-0.324178	6.4771	NA	NA	NA	NA	5.94861	NA	2.55472	4.31677	2.08268	2.09874	4.50017	2.42093	NA	NA	3.75684	2.46277	NA	4.4332	NA	NA	NA	-1.36051	5.62716	NA	NA	NA	NA	1.58504	1.27266
ENSMUSG00000024423	Impact	36	37		0.00653941	1.52091	NA	NA	NA	7.19183	6.43765	2.52839	NA	NA	NA	1.4758	7.88579	NA	7.86062	0.0860169	NA	NA	7.52502	7.90881	0.0273623	NA	0.608809	7.16117	8.47961	3.20962	NA	3.11408	7.89132	7.87138	NA	NA	NA	NA	NA	6.53616	4.57749	-1.36051	-1.41075	6.01348	NA	NA	2.99317	7.97567	NA
ENSMUSG00000026223	Itm2c	31	36		7.15724	0.422301	NA	NA	NA	NA	NA	2.44349	NA	3.17593	NA	NA	NA	0.681585	NA	0.0860169	0.752711	NA	5.90649	-0.828961	NA	NA	NA	1.19588	2.45425	-0.0984828	-0.307946	3.36297	NA	4.99181	NA	3.15592	NA	2.97854	3.12022	-0.447163	NA	3.98182	5.64973	NA	NA	0.669276	NA	3.41454	NA
ENSMUSG00000028035	Dnajb4	38	36		3.74421	NA	6.91531	1.52676	NA	4.25311	NA	7.19828	NA	NA	6.25281	NA	NA	NA	NA	NA	NA	NA	NA	4.34719	6.05745	NA	-0.777485	5.02813	5.97756	NA	-1.69424	5.21768	-0.421553	-0.0435152	NA	0.56565	7.00615	NA	5.02019	6.05037	3.31963	5.30772	4.15377	4.12928	7.00752	3.38681	NA	6.31107	5.09037
ENSMUSG00000030105	Arl8b	38	36		0.00653941	NA	-0.22038	3.47267	NA	NA	4.95627	7.34942	NA	4.88068	0.271397	2.57442	-0.290888	NA	7.1389	NA	NA	NA	NA	4.79144	6.95062	NA	7.81981	5.408	2.58346	1.57549	NA	5.35848	6.08945	NA	NA	0.160185	7.62639	NA	7.80815	NA	2.8778	5.97055	NA	NA	NA	4.36172	3.78163	6.08485	NA
ENSMUSG00000027893	Ahcyl1	32	36		0.00653941	NA	5.94135	NA	NA	0.038518	-2.46371	-0.539666	NA	NA	NA	NA	NA	NA	-0.324178	6.18071	NA	0.0275744	8.16863	6.46813	NA	NA	NA	NA	4.48058	5.40549	3.88926	3.96757	NA	NA	NA	8.11649	7.7959	NA	2.39808	4.78127	4.44178	-0.667364	NA	5.53232	1.51477	NA	NA	NA	NA
ENSMUSG00000033684	Qsox1	39	36		5.85586	NA	3.18082	NA	NA	4.3244	NA	1.90268	NA	1.09649	4.20322	NA	NA	NA	-1.01732	4.43629	NA	NA	NA	NA	5.49753	NA	5.03963	3.65261	0.473246	NA	4.28465	5.59898	1.18789	2.48221	NA	1.76962	3.03196	NA	5.42992	NA	NA	-0.261899	4.39739	NA	4.09149	3.7001	NA	2.68366	NA
ENSMUSG00000044080	S100a1	38	36		6.59684	NA	5.21552	NA	NA	5.97869	NA	4.52766	NA	NA	NA	1.4758	-1.3895	NA	1.54762	NA	NA	NA	2.87301	1.11695	NA	NA	5.81693	6.49002	1.38954	NA	1.3968	1.48266	2.46882	NA	NA	NA	5.01653	5.71511	-1.12828	NA	5.73203	5.52704	6.90702	NA	NA	6.46098	NA	5.7294	9.32448
ENSMUSG00000029096	Htra3	35	36		5.38644	NA	7.31652	NA	NA	4.28224	NA	2.06302	NA	NA	NA	1.4758	5.62352	NA	NA	6.4369	NA	NA	NA	NA	6.37934	NA	6.28983	1.48356	1.795	1.00013	NA	5.48188	0.83121	4.44231	NA	NA	NA	NA	7.05176	-1.14031	NA	0.718931	NA	NA	0.0484357	6.48894	7.29588	3.49743	NA
ENSMUSG00000055681	Cope	36	36		0.00653941	NA	5.72961	NA	NA	NA	NA	-1.92596	NA	NA	NA	NA	3.95761	NA	NA	4.72075	NA	NA	NA	NA	1.44443	NA	4.30392	7.17771	4.1239	NA	5.2075	2.68663	-0.421553	NA	NA	0.160185	3.672	5.81397	6.89462	1.85542	NA	6.72651	6.20701	5.80156	5.62438	6.76992	NA	6.58017	NA
ENSMUSG00000018217	Pmp22	35	36		0.00653941	NA	3.21361	NA	NA	NA	NA	3.63472	NA	NA	NA	NA	NA	NA	3.44858	0.0860169	0.752711	6.88087	NA	1.56893	7.0079	NA	6.95707	NA	3.21409	-0.503948	-1.69424	6.02714	6.69444	NA	NA	5.01611	NA	5.4085	7.71288	6.9653	0.903721	NA	7.65768	NA	3.24028	NA	NA	7.07969	NA
ENSMUSG00000038463	Olfml2b	36	37		0.00653941	NA	3.72604	NA	NA	NA	NA	NA	NA	NA	NA	NA	7.01497	0.681585	NA	NA	NA	NA	NA	2.99968	NA	NA	-0.777485	5.88569	0.69639	3.17235	3.06793	4.64673	7.40768	NA	NA	6.11861	4.68195	0.10686	NA	4.34449	3.78292	6.0696	NA	NA	0.741583	1.85886	3.46318	8.12574	NA
ENSMUSG00000029571	Tmem106b	35	36		0.699687	NA	NA	6.75251	NA	5.61194	6.30595	0.782089	NA	NA	NA	NA	NA	NA	-1.01732	NA	0.752711	NA	NA	7.30463	NA	NA	2.21825	3.16532	5.13432	4.52975	3.12604	2.42093	7.1994	6.94973	NA	6.02382	NA	5.10407	5.32692	NA	8.29403	NA	NA	0.923824	4.14832	5.14985	5.51489	NA	NA
ENSMUSG00000024335	Brd2	35	36		0.00653941	NA	NA	NA	NA	5.21278	6.49083	4.53394	NA	7.14975	NA	NA	2.29938	NA	-1.01732	7.18852	NA	NA	NA	4.01523	1.77656	NA	3.69415	2.44864	2.6423	7.02546	-1.69424	7.55698	NA	2.87426	NA	NA	3.24819	3.42709	3.09123	2.82998	NA	5.8073	3.6952	NA	-1.05018	NA	8.31935	6.68678	7.56052
ENSMUSG00000039239	Tgfb2	37	36		6.4068	NA	NA	NA	NA	1.42481	NA	5.59482	3.27254	-0.289804	NA	NA	NA	NA	NA	5.46822	NA	0.0275744	NA	1.65595	6.45889	2.6061	6.44981	5.19408	3.85764	-1.1971	-0.0848023	2.54353	NA	4.71652	NA	1.07648	3.94133	4.65369	3.25375	2.81093	NA	6.19748	NA	NA	6.0515	7.19765	NA	NA	7.07779
ENSMUSG00000048572	Tmem252	38	36		0.00653941	NA	NA	NA	NA	3.29661	NA	5.35267	NA	0.403343	NA	NA	NA	NA	NA	5.12944	NA	NA	2.93514	5.97676	5.53472	0.303515	6.75968	4.82022	2.75051	2.02178	5.33927	5.66725	3.6038	NA	NA	NA	5.25565	NA	NA	NA	4.16182	4.13666	NA	7.44739	NA	4.49169	3.71101	1.85331	NA
ENSMUSG00000034210	Efcab14	34	37		0.699687	NA	NA	NA	NA	6.62054	NA	7.1711	NA	NA	NA	NA	7.9465	NA	8.13496	NA	0.752711	NA	NA	6.42238	NA	NA	-1.47063	-0.595884	8.01054	1.63612	1.80227	3.90055	NA	NA	NA	NA	NA	7.41272	5.08031	NA	-0.705717	7.63664	3.28973	NA	-1.05018	NA	3.29328	7.31689	1.96581
ENSMUSG00000046841	Ckap4	28	36		0.00653941	NA	NA	NA	NA	NA	-2.46371	3.38725	NA	6.79777	NA	NA	3.00495	NA	NA	2.72507	NA	0.720722	NA	5.838	4.7788	4.71023	1.41974	3.11769	-0.913048	-0.503948	-0.595628	-0.0214184	NA	-0.331197	NA	2.64509	1.86189	4.95628	NA	NA	NA	NA	NA	NA	2.12788	NA	-0.00256069	3.42681	NA
ENSMUSG00000022897	Dyrk1a	39	36		NA	2.21406	1.03238	1.52676	NA	5.94751	3.73477	5.15407	NA	1.09649	NA	NA	NA	NA	NA	NA	NA	NA	6.90111	5.06268	5.25512	NA	5.3373	5.11454	7.66843	4.84554	0.790666	4.47839	NA	4.37833	NA	NA	NA	NA	1.43667	NA	NA	-1.36051	NA	1.21151	NA	NA	NA	3.66448	NA
ENSMUSG00000040025	Ythdf2	38	36		NA	1.11545	6.50255	1.52676	NA	4.06387	3.85526	5.15069	NA	NA	NA	NA	5.40172	-0.0115627	2.59359	0.779164	NA	NA	1.15536	NA	5.37625	NA	0.138806	NA	1.03286	0.882346	4.50627	6.24483	5.99436	0.649632	NA	4.16752	NA	6.1959	NA	3.40298	NA	NA	NA	-0.174788	NA	3.88242	NA	5.88494	NA
ENSMUSG00000058793	Cds2	38	36		NA	0.422301	1.22654	2.21991	NA	NA	-2.46371	5.26245	NA	NA	4.43028	1.4758	1.0084	NA	5.14809	NA	NA	4.97633	NA	NA	6.54854	NA	NA	5.54184	2.99897	5.82399	NA	5.40353	4.11105	2.7897	NA	3.96685	7.36813	NA	6.66737	4.27579	NA	NA	NA	NA	5.89101	4.03163	7.40718	4.17339	NA
ENSMUSG00000028676	Srsf10	37	36		NA	1.11545	5.29607	NA	0.0917429	6.24577	5.31575	5.84932	NA	NA	NA	NA	NA	NA	5.53233	6.81345	NA	NA	6.76771	6.01798	NA	NA	3.77111	3.91498	1.16639	5.53392	1.80227	5.06309	NA	5.34441	NA	0.853332	NA	NA	NA	5.25328	NA	4.90098	4.58321	2.1278	4.2021	5.76303	7.19712	2.01583	NA
ENSMUSG00000041779	Tram2	33	36		NA	1.8086	3.52912	NA	NA	6.95523	-2.46371	6.53254	NA	-0.289804	NA	1.4758	5.54392	NA	NA	4.12907	0.752711	NA	NA	5.66479	7.51677	0.996662	6.43259	0.0972632	1.85954	2.65305	7.17642	4.4271	NA	NA	NA	NA	NA	6.60715	-1.12828	NA	NA	5.77119	NA	NA	-1.05018	2.74872	NA	5.16428	NA
ENSMUSG00000038965	Ube2l3	33	36		NA	0.422301	4.70687	NA	NA	4.40797	3.36523	1.83524	NA	NA	7.026	NA	NA	-0.0115627	2.8745	NA	NA	4.54936	-1.4837	0.780477	-2.05208	NA	NA	4.49787	1.03286	0.882346	2.49541	6.46092	2.38181	NA	1.27193	NA	NA	NA	0.951163	6.36463	NA	1.27855	6.30705	NA	NA	-1.27663	NA	6.19711	NA
ENSMUSG00000032006	Pdgfd	36	36		NA	2.21406	3.34209	NA	NA	6.8192	NA	-1.92596	NA	NA	NA	NA	6.7601	-0.0115627	NA	NA	NA	NA	-1.4837	6.76189	NA	NA	3.69415	6.21316	1.6519	2.81024	2.06696	4.79077	NA	-1.42981	NA	NA	-0.335333	NA	4.09747	NA	NA	6.25331	5.61479	5.46357	5.72747	NA	NA	2.60361	0.579511
ENSMUSG00000029076	Sdf4	36	36		NA	1.52091	3.27613	NA	NA	5.73113	NA	6.65439	NA	NA	NA	NA	5.44461	NA	NA	NA	NA	7.33142	5.58618	2.57224	NA	0.303515	3.26557	4.26393	7.28587	6.94758	0.608345	7.37092	0.494738	5.5512	NA	7.36285	NA	4.02553	NA	-1.14031	5.76043	4.23791	NA	NA	5.49517	6.39566	NA	2.01583	NA
ENSMUSG00000020982	Nemf	36	36		NA	1.11545	5.43035	NA	NA	NA	7.47789	0.713097	2.31703	NA	NA	NA	3.05315	-0.0115627	NA	NA	NA	NA	NA	NA	NA	NA	4.43745	5.91883	3.16449	-1.1971	4.64964	3.27442	5.40886	4.36625	NA	4.45747	NA	NA	2.20393	NA	NA	NA	NA	NA	-1.05018	NA	NA	7.29394	NA
ENSMUSG00000026207	Speg	32	36		NA	6.04632	-0.913527	NA	NA	NA	-1.77057	3.33673	-0.391022	NA	NA	NA	4.22363	NA	NA	3.78732	NA	3.71645	NA	2.46688	NA	NA	NA	4.73683	3.71192	3.66272	6.01057	4.95186	4.81489	1.61471	NA	NA	1.74411	-0.298605	NA	NA	0.392895	2.37716	NA	1.43465	1.78304	NA	5.48224	NA	NA
ENSMUSG00000018076	Med13l	33	36		NA	1.52091	-1.60667	NA	NA	NA	-2.46371	1.71163	NA	NA	NA	NA	NA	NA	NA	5.61941	NA	NA	NA	5.17245	4.73238	NA	0.321127	NA	5.24393	5.78947	0.703655	5.33281	NA	5.13263	NA	NA	NA	6.13192	2.50931	4.06918	NA	-0.261899	-1.41075	NA	NA	-0.583486	7.08418	1.58504	NA
ENSMUSG00000026219	Trip12	34	36		NA	0.422301	3.60281	NA	NA	NA	NA	6.29202	NA	0.403343	3.82675	NA	-1.3895	NA	NA	7.07857	0.752711	NA	0.125742	6.51898	7.45547	NA	5.72605	6.43409	2.75051	4.1874	7.04177	2.84078	NA	NA	NA	3.33824	2.9605	NA	4.57883	5.43477	NA	2.68254	-0.0244557	4.75247	2.88165	6.38818	NA	4.29309	NA
ENSMUSG00000027931	Npr1	31	36		NA	6.95172	5.47923	NA	NA	NA	NA	0.846628	NA	NA	NA	NA	-0.696353	NA	NA	NA	NA	NA	NA	1.36826	1.1668	NA	0.831953	2.11217	1.48485	5.04123	NA	2.92302	5.64223	NA	NA	1.41295	-0.335333	0.394542	1.26962	0.8056	2.62649	4.58229	-0.717603	-0.174788	1.51477	3.77322	4.39189	NA	NA
ENSMUSG00000028034	Fubp1	33	37		NA	0.422301	NA	1.52676	NA	2.11796	NA	NA	NA	-0.289804	NA	2.16895	NA	NA	5.27609	3.13054	NA	NA	NA	NA	6.97398	6.84165	NA	NA	1.72601	5.26124	2.66247	1.48266	6.98758	-0.736662	NA	1.54648	7.5034	5.62163	NA	-0.041698	NA	NA	-0.717603	NA	NA	NA	3.21632	7.04332	NA
ENSMUSG00000030533	Unc45a	36	36		NA	0.422301	NA	1.52676	NA	NA	NA	0.638989	NA	NA	NA	NA	NA	NA	2.81132	2.52836	NA	0.0275744	3.02716	NA	3.44509	NA	0.138806	NA	1.28418	3.32469	1.30149	8.39761	4.86671	-1.42981	NA	1.07648	2.70919	5.68155	5.24333	NA	3.68873	1.89759	NA	NA	NA	NA	7.43582	3.26859	NA
ENSMUSG00000017774	Myo1c	38	37		NA	1.52091	NA	NA	NA	1.13713	6.73222	6.55166	NA	5.41731	NA	NA	NA	NA	3.28674	4.3833	NA	3.78877	NA	6.30832	NA	1.40213	4.30702	NA	2.97877	3.53029	5.20144	3.0231	NA	1.0551	NA	NA	NA	4.67121	NA	2.03774	NA	0.585399	-0.0244557	0.518359	6.60994	NA	NA	5.10914	4.79902
ENSMUSG00000035247	Hectd1	36	36		NA	2.03174	NA	NA	NA	5.23147	4.48134	2.75617	NA	NA	3.52949	1.4758	NA	NA	NA	NA	NA	NA	NA	NA	6.66936	NA	NA	1.01355	-0.913048	6.58613	0.870709	7.15751	NA	NA	7.8484	6.8646	NA	4.03869	NA	5.69809	NA	NA	NA	3.08331	6.98478	1.49596	2.07688	NA	NA
ENSMUSG00000047878	A4galt	28	36		NA	6.45299	NA	NA	NA	-1.06009	NA	1.71163	NA	NA	NA	7.78935	-0.290888	NA	3.20218	NA	NA	NA	2.09982	-0.135813	2.19642	NA	0.138806	1.80201	-0.913048	3.49425	NA	3.92016	NA	2.97691	NA	1.41295	2.43726	0.617685	1.86745	NA	-0.705717	-1.36051	1.53369	NA	0.0484357	3.02743	1.09605	2.73367	NA
ENSMUSG00000016918	Sulf1	38	36		NA	5.47216	NA	NA	NA	-0.366947	NA	1.78761	NA	NA	NA	NA	NA	NA	NA	4.14646	6.27016	3.85622	NA	NA	6.62757	NA	NA	6.50826	1.38954	5.75468	2.98789	1.77034	5.19158	NA	NA	NA	NA	-0.991753	1.06895	NA	1.93334	1.73053	2.52108	NA	2.6634	3.88242	4.87264	3.85638	2.37127
ENSMUSG00000022505	Emp2	39	36		NA	1.11545	NA	NA	NA	6.29937	NA	NA	NA	NA	NA	NA	NA	NA	NA	3.19953	NA	NA	7.8603	NA	NA	NA	NA	6.58342	NA	3.15961	2.55426	2.05802	3.88925	NA	NA	NA	2.88354	3.47416	5.78347	NA	3.73693	6.18435	NA	5.06696	NA	6.103	NA	4.74694	NA
ENSMUSG00000084106	Gm6136	18	36		NA	0.422301	NA	NA	NA	NA	NA	0.558946	NA	NA	NA	NA	NA	NA	NA	NA	NA	NA	1.84851	0.557334	0.432827	NA	-1.47063	0.79041	1.85954	-1.1971	NA	1.58802	1.18789	-1.42981	NA	NA	2.75571	0.617685	0.663481	0.245984	-0.0125699	-1.36051	1.36184	NA	-1.05018	-0.583486	NA	2.45408	NA
ENSMUSG00000034647	Ankrd12	35	36		NA	NA	4.02812	1.52676	7.79926	6.01571	5.44025	-1.23281	NA	NA	NA	NA	-0.290888	NA	NA	1.59009	NA	NA	NA	6.26776	3.5969	NA	-1.47063	2.62299	7.52011	3.17235	3.61897	7.02653	2.96284	1.0551	NA	-0.532962	NA	NA	0.258016	0.469128	NA	2.76662	NA	5.84866	2.61339	NA	4.17183	4.18488	NA
ENSMUSG00000036275	9530068E07Rik	35	37		NA	NA	4.76665	3.31852	5.67147	7.61376	NA	7.64177	NA	NA	NA	NA	-0.696353	NA	NA	NA	NA	NA	NA	NA	6.17235	7.58007	5.88947	7.76255	1.16639	3.12039	0.502984	3.06962	NA	NA	NA	-0.532962	NA	5.58889	NA	3.88357	NA	NA	NA	NA	0.336118	4.47276	NA	2.11114	NA
ENSMUSG00000028657	Ppt1	38	36		NA	NA	4.6297	3.92466	NA	4.40374	-1.07742	6.75097	-0.391022	NA	NA	NA	3.20562	NA	NA	NA	NA	0.0275744	1.9175	7.2363	0.992443	NA	NA	NA	4.45293	4.58673	NA	4.98253	6.7193	5.05787	NA	NA	NA	6.59809	6.48109	2.22699	NA	NA	NA	NA	1.14705	1.02595	0.690586	4.52948	NA
ENSMUSG00000022841	Ap2m1	39	36		NA	NA	1.91969	1.52676	NA	4.41637	1.84035	-0.316523	NA	NA	NA	NA	4.59444	NA	NA	NA	NA	NA	NA	4.35843	3.15193	0.303515	3.59827	3.18831	6.55831	1.00013	5.20245	5.10848	6.23966	NA	NA	NA	6.46595	4.92983	4.54848	2.52325	3.05548	2.66484	NA	NA	1.43473	3.55168	4.93908	3.17898	1.27266
ENSMUSG00000030647	Ndufc2	38	37		NA	NA	5.81271	2.21991	NA	4.26292	NA	5.42648	NA	1.78964	NA	NA	2.58079	NA	NA	4.9497	NA	NA	5.82685	NA	5.64459	0.303515	5.00171	NA	4.67794	NA	NA	6.66694	NA	4.22967	NA	NA	6.6354	5.3127	2.72187	4.87096	NA	6.15483	6.32074	NA	5.95742	5.95971	-0.00256069	2.42129	NA
ENSMUSG00000095597	Gm6472	12	36		NA	NA	-1.60667	1.52676	NA	-0.366947	NA	NA	NA	NA	NA	NA	-1.3895	NA	NA	NA	NA	NA	0.308064	-0.828961	1.03896	NA	0.475278	0.502728	-0.219901	NA	NA	NA	0.964742	-0.0435152	NA	NA	1.96725	0.10686	NA	NA	-0.705717	-1.36051	0.987145	1.43465	0.559261	NA	NA	-0.286759	NA
ENSMUSG00000060147	Serpinb6a	39	36		NA	NA	4.54179	1.52676	NA	NA	3.7648	6.36734	NA	NA	NA	NA	NA	NA	4.75412	2.43739	NA	0.720722	7.10433	3.91597	6.49564	NA	7.04416	4.19161	6.95444	6.41227	1.07835	4.30271	2.97964	4.98201	NA	NA	NA	NA	-0.435132	5.69164	5.66247	5.72455	7.57018	NA	NA	3.54365	NA	5.24068	NA
ENSMUSG00000041731	Pgm5	37	36		NA	NA	-0.913527	NA	7.79475	1.77312	NA	1.53978	NA	7.04191	NA	1.4758	NA	NA	5.4734	NA	2.36215	7.64779	5.59211	NA	1.55884	NA	-0.777485	NA	2.91559	5.71366	NA	3.61617	4.55518	4.88374	NA	NA	NA	2.8584	NA	5.99219	NA	3.18278	NA	NA	3.78611	-0.178021	NA	5.89326	NA
ENSMUSG00000030189	Ybx3	34	36		NA	NA	0.695911	NA	NA	3.1884	-2.46371	4.4626	NA	3.71753	NA	NA	5.03049	NA	-0.324178	4.94583	NA	3.69114	3.69245	NA	0.432827	0.996662	4.87676	0.502728	2.08268	3.10697	2.01933	3.34588	0.67706	6.00975	NA	6.85227	3.63496	3.47416	5.4398	NA	6.00481	NA	0.53516	NA	2.61339	NA	NA	4.02404	NA
ENSMUSG00000038384	Setd1b	27	37		NA	NA	-1.60667	NA	NA	0.731665	0.101236	-0.134201	NA	3.39908	NA	NA	NA	NA	4.0261	2.65097	NA	NA	NA	-0.135813	-0.665785	NA	5.10584	6.31785	2.26501	4.34417	2.21778	4.97917	0.83121	1.13514	1.27193	1.86493	NA	0.394542	NA	1.85542	NA	NA	NA	NA	NA	-0.583486	1.60688	1.85331	NA
ENSMUSG00000021741	Gm5457	2	36		NA	NA	-1.60667	NA	NA	0.038518	-2.46371	-1.92596	NA	NA	0.964545	NA	NA	NA	NA	NA	NA	NA	-1.4837	-0.828961	NA	NA	-0.777485	0.0972632	-0.913048	-1.1971	NA	-0.0214184	-0.421553	-0.331197	NA	NA	-0.335333	1.20547	0.258016	-1.14031	-0.0125699	0.0257834	NA	-0.174788	-1.05018	NA	NA	NA	NA
ENSMUSG00000034898	Filip1	35	36		NA	NA	6.59827	NA	NA	1.3378	-2.46371	4.17211	NA	NA	6.04905	NA	NA	NA	NA	NA	NA	NA	NA	3.34543	4.86364	0.303515	NA	7.54268	-0.913048	6.35146	-1.69424	2.11865	NA	1.0551	NA	-0.532962	NA	5.29796	4.59531	6.80631	NA	1.1244	NA	5.58411	7.61526	1.20827	NA	2.80428	1.27266
ENSMUSG00000081113	Gm7308	17	36		NA	NA	-0.22038	NA	NA	1.01935	0.532019	-0.539666	NA	NA	NA	NA	1.17545	NA	0.774435	NA	NA	NA	1.69436	1.36826	-0.953467	NA	1.23742	0.502728	0.185564	NA	-1.69424	0.671729	-0.0160876	-0.736662	NA	NA	1.45643	NA	NA	-1.14031	1.77919	NA	NA	2.46427	NA	0.920591	NA	0.406388	NA
ENSMUSG00000069188	Gm13192	3	36		NA	NA	-0.508062	NA	NA	-1.06009	-0.384271	-1.23281	NA	NA	NA	NA	0.689942	NA	NA	NA	NA	0.720722	-1.4837	0.780477	-1.35893	NA	0.927263	NA	-0.219901	-1.1971	NA	NA	0.494738	NA	NA	NA	0.763279	-0.298605	-0.0296664	-0.447163	NA	-1.36051	-0.312138	NA	0.0484357	NA	NA	-0.286759	NA
ENSMUSG00000055447	Cd47	36	36		NA	NA	4.03523	NA	NA	4.0579	3.36229	3.28897	NA	NA	NA	NA	NA	NA	NA	NA	NA	NA	NA	2.26208	5.63316	6.12063	NA	5.90691	2.22245	1.57549	5.3925	2.68663	NA	0.36195	NA	NA	2.22962	5.59027	3.81336	5.10773	1.93334	4.65076	2.7789	NA	NA	-1.27663	NA	2.57544	0.579511
ENSMUSG00000090136	Gm10177	14	36		NA	NA	0.185085	NA	NA	0.549344	-1.77057	NA	NA	1.90742	NA	NA	-0.00320568	NA	NA	NA	NA	NA	NA	0.557334	0.145145	NA	1.74824	-0.595884	-0.913048	1.2008	NA	-0.0214184	0.271595	NA	NA	NA	NA	1.20547	-0.0296664	0.939131	-0.0125699	1.34754	0.53516	NA	2.35102	0.920591	NA	0.811854	NA
ENSMUSG00000030213	Atf7ip	34	36		NA	NA	4.39968	NA	NA	6.97551	NA	6.72068	-0.391022	NA	NA	1.4758	NA	NA	NA	3.08175	0.752711	NA	NA	-0.828961	8.05194	NA	4.11286	4.14031	1.57186	-1.1971	5.66967	7.99077	2.79732	0.179628	NA	NA	NA	NA	5.96513	4.19241	NA	-0.667364	NA	NA	5.82402	NA	1.7892	7.03112	0.579511
ENSMUSG00000021832	Psmc6	33	36		NA	NA	6.94221	NA	NA	7.20401	NA	5.87092	NA	8.30342	NA	NA	5.35691	NA	4.0261	1.59009	0.752711	NA	2.15389	3.58988	1.99097	0.303515	NA	2.62299	-0.913048	2.84596	-1.69424	5.83651	3.7681	4.12702	NA	NA	2.55504	NA	6.50073	NA	NA	7.52424	5.89511	NA	5.57389	-1.27663	NA	NA	NA
ENSMUSG00000024529	Lox	39	37		NA	NA	2.55221	NA	NA	7.39671	NA	6.98327	NA	7.72783	NA	NA	5.59522	NA	NA	2.22608	NA	NA	-1.4837	NA	1.47428	NA	4.90949	6.36731	2.6423	6.4411	2.1344	6.37718	-1.1147	NA	NA	6.46189	NA	5.75583	5.24845	NA	7.39323	2.69993	5.56653	NA	3.53479	4.55231	5.60324	6.462	NA
ENSMUSG00000081228	Gm16089	7	36		NA	NA	-0.22038	NA	NA	0.3262	NA	-1.92596	NA	NA	2.06316	1.4758	NA	NA	NA	NA	NA	NA	-0.385084	0.269652	NA	NA	0.321127	1.35003	1.03286	-1.1971	NA	-0.714566	0.494738	-0.0435152	NA	NA	0.357814	-0.298605	0.258016	NA	1.37372	-0.261899	-1.41075	NA	-1.05018	-0.583486	NA	-0.979906	NA
ENSMUSG00000036372	Tmem258	40	36		NA	NA	1.6122	NA	NA	1.93564	NA	NA	NA	-0.289804	NA	1.4758	3.31098	NA	5.65724	NA	NA	NA	NA	5.26911	0.145145	NA	4.9607	3.68078	5.01654	-1.1971	-1.69424	3.41257	NA	NA	NA	NA	NA	5.79157	4.71816	5.75335	6.34614	NA	6.5703	NA	6.56906	5.44117	NA	1.96453	6.53275
ENSMUSG00000044894	Uqcrq	39	36		NA	NA	5.36406	NA	NA	NA	0.671781	2.18491	NA	7.74838	5.64204	NA	6.08243	NA	NA	NA	0.752711	NA	0.914199	4.65584	NA	NA	4.95261	3.18831	1.57186	3.28024	NA	6.48511	4.6442	1.78907	NA	NA	1.45643	NA	1.17431	NA	2.79079	NA	4.67147	NA	NA	NA	NA	4.29821	NA
ENSMUSG00000034220	Gpc1	38	37		NA	NA	4.07691	NA	NA	NA	0.755163	6.51909	NA	NA	0.271397	NA	NA	NA	NA	NA	NA	6.93032	NA	6.18855	2.83827	NA	5.03216	6.44902	2.13147	7.16344	7.63575	6.13344	5.33893	4.85246	NA	2.23963	NA	NA	5.77346	5.54804	NA	5.5301	NA	NA	4.10312	5.89425	NA	5.15132	NA
ENSMUSG00000078126	Rpl23a-ps3	5	36		NA	NA	-0.913527	NA	NA	NA	-1.3651	-0.316523	NA	NA	NA	NA	-1.3895	2.06788	NA	NA	NA	NA	-0.385084	-0.135813	-0.26032	NA	-1.47063	-0.595884	NA	NA	NA	-0.714566	0.271595	-0.736662	NA	-0.532962	1.45643	-0.991753	-0.0296664	-1.14031	2.18465	0.0257834	-0.0244557	NA	1.25241	NA	NA	-0.286759	NA
ENSMUSG00000083621	Gm14586	12	36		NA	NA	-1.60667	NA	NA	NA	-0.266488	1.06977	NA	NA	NA	NA	1.55494	NA	NA	0.491482	0.752711	NA	-0.0974015	NA	-2.05208	4.81437	0.608809	0.502728	-0.913048	-1.1971	NA	0.671729	-0.0160876	-1.42981	1.27193	NA	0.357814	NA	0.951163	0.245984	2.38533	1.27855	0.198688	-0.174788	0.741583	NA	NA	0.406388	NA
ENSMUSG00000001036	Epn2	37	36		NA	NA	NA	1.52676	NA	5.29254	4.48614	1.68496	NA	8.00624	NA	2.57442	-1.3895	NA	3.75336	NA	0.752711	7.01044	-0.790549	4.28303	3.6517	NA	4.32543	6.13752	2.52094	6.53921	-1.69424	5.36537	6.56131	-1.42981	NA	NA	NA	NA	NA	NA	6.44341	NA	NA	NA	6.70259	1.94224	3.661	6.34458	9.17976
ENSMUSG00000058690	Ccser2	40	36		NA	NA	NA	1.52676	NA	1.24249	-1.77057	6.27625	NA	1.09649	NA	NA	NA	NA	NA	NA	NA	NA	NA	1.36826	6.37585	6.58391	-1.47063	5.37538	7.35028	7.08032	4.259	5.44875	1.88103	NA	NA	8.04889	NA	NA	6.04568	NA	2.33881	6.67152	NA	3.38056	3.2125	NA	1.60688	5.10914	NA
ENSMUSG00000072772	Grcc10	38	36		NA	NA	NA	1.52676	NA	4.3198	4.05543	4.56172	NA	NA	NA	NA	0.689942	NA	NA	NA	NA	NA	4.66477	NA	1.81912	NA	NA	-0.595884	3.49367	-0.503948	4.33885	3.34588	3.07495	3.90291	NA	NA	4.46046	-0.991753	4.09747	4.77858	5.14072	1.1244	4.38834	NA	NA	1.02595	NA	3.38954	NA
ENSMUSG00000022336	Eif3e	36	36		NA	NA	NA	1.52676	NA	5.38404	NA	3.4722	NA	NA	NA	2.16895	7.32178	NA	5.21904	NA	NA	3.11862	NA	0.269652	6.30588	0.303515	3.69985	6.8235	2.69787	6.04427	NA	8.00049	7.10166	NA	NA	NA	-0.335333	6.96612	NA	4.79986	NA	NA	5.493	NA	NA	NA	NA	-0.979906	NA
ENSMUSG00000078974	Sec61g	27	36		NA	NA	NA	NA	0.78489	2.83173	-0.854275	-1.23281	NA	7.1626	NA	NA	0.402259	NA	0.592113	NA	0.752711	NA	0.308064	1.56893	2.62075	NA	0.726592	-0.595884	-0.219901	-1.1971	NA	3.13558	2.41166	NA	NA	NA	NA	NA	-1.12828	2.64388	1.08604	2.55151	4.40636	NA	3.96046	-1.27663	NA	NA	NA
ENSMUSG00000029651	Mtus2	33	36		NA	NA	NA	NA	0.0917429	0.3262	NA	5.79184	NA	NA	NA	1.4758	0.807725	NA	NA	NA	NA	NA	NA	NA	1.34912	NA	6.8554	NA	0.878711	5.07011	3.42972	3.47509	6.70734	0.649632	2.37054	7.78432	NA	5.93384	5.47567	5.80088	NA	1.03738	NA	NA	3.8551	5.89349	3.8041	NA	0.579511
ENSMUSG00000020859	Spag9	38	36		NA	NA	NA	NA	NA	1.98443	0.580809	1.50803	NA	-0.289804	4.54806	NA	7.29066	NA	NA	5.25366	NA	NA	4.46695	5.80567	4.07915	NA	5.05586	5.5779	1.03286	1.00013	3.3164	7.07654	NA	NA	NA	NA	NA	2.26634	NA	3.57819	2.23872	7.66506	NA	4.25603	NA	5.68181	2.83065	-0.286759	NA
ENSMUSG00000078515	Ddi2	31	36		NA	NA	NA	NA	NA	-1.06009	-2.46371	1.44134	NA	8.78666	NA	1.4758	NA	NA	NA	NA	1.44586	NA	NA	NA	NA	NA	-0.777485	2.04317	3.40444	3.15961	3.37466	1.99348	4.91358	5.03322	3.75684	NA	NA	NA	6.13013	NA	0.680577	0.585399	NA	NA	NA	NA	NA	-0.286759	8.13227
[truncated: 11,129 more rows]
[truncated: 35 more columns]
