# Supplementary material for: Single-cell profiling reveals heterogeneity and functional patterning of GPCR expression in the vascular system
Source: Nat Commun. 2017 Jun 16;8:15700. doi: 10.1038/ncomms15700 (PMC5481776; doi:10.1038/ncomms15700)
Supplement: Supplementary Data 2 — Blast analysis of sequencing results of single-cell amplificates obtained with forward (F) and reverse (R) primers. The E-value describes the number of hits expected to see by chance when searching a database of a comparable size. An E-value of 1 indicates that in a database of the current size one might expect to see 1 match with a similar score simply by chance. [file ncomms15700-s3.xlsx]

## Sheet: AllForSuppl
Supplementary Data 2: Blast results for the sequencing results of single-cell amplificates obtained with forward (F) and reverse (R) primers.
	Query	Hit	E-value	% matched	length alignment	qstart	qend	Hit sequence
Adra1a	Adra1a_F	Mus_musculus_adrenergic_receptor,_alpha_1a_(Adra1a),_mRNA	3.9e-17	100	43	1	43	CTGCTGGCTGCCATTCTTCCTCGTGATGCCCATTGGGTCCTTC
		Mus_musculus_adrenergic_receptor,_beta_1_(Adrb1),_mRNA	0.13	95.24	21	1	21	CTGCTGGCTGCCATTCTTCCT
		Mus_musculus_leucine_rich_repeat_and_fibronectin_type_III,_extracellular_1_(Elfn1),_mRNA	0.13	100	17	20	36	CTCGTGATGCCCATTGG
		Mus_musculus_inositol_polyphosphate-5-phosphatase_B_(Inpp5b),_nuclear_gene_encoding_mitochondrial_protein,_mRNA	0.5	100	16	5	20	TGGCTGCCATTCTTCC
		Mus_musculus_somatostatin_receptor_5_(Sstr5),_transcript_variant_1,_mRNA	0.5	91.67	24	1	24	CTGCTGGCTGCCATTCTTCCTCGT
		Mus_musculus_somatostatin_receptor_5_(Sstr5),_transcript_variant_2,_mRNA	0.5	91.67	24	1	24	CTGCTGGCTGCCATTCTTCCTCGT
		Mus_musculus_adrenergic_receptor,_beta_3_(Adrb3),_mRNA	0.5	95	20	2	21	TGCTGGCTGCCATTCTTCCT
		Mus_musculus_Rap_guanine_nucleotide_exchange_factor_(GEF)_5_(Rapgef5),_mRNA	2	100	15	8	22	CTGCCATTCTTCCTC
		Mus_musculus_RIKEN_cDNA_A330049M08_gene_(A330049M08Rik),_transcript_variant_3,_mRNA	2	100	15	1	15	CTGCTGGCTGCCATT
		Mus_musculus_RIKEN_cDNA_A330049M08_gene_(A330049M08Rik),_transcript_variant_4,_mRNA	2	100	15	1	15	CTGCTGGCTGCCATT
		Mus_musculus_RIKEN_cDNA_A330049M08_gene_(A330049M08Rik),_transcript_variant_6,_mRNA	2	100	15	1	15	CTGCTGGCTGCCATT
		Mus_musculus_RIKEN_cDNA_A330049M08_gene_(A330049M08Rik),_transcript_variant_5,_mRNA	2	100	15	1	15	CTGCTGGCTGCCATT
		Mus_musculus_RIKEN_cDNA_A330049M08_gene_(A330049M08Rik),_transcript_variant_2,_mRNA	2	100	15	1	15	CTGCTGGCTGCCATT
		Mus_musculus_RIKEN_cDNA_A330049M08_gene_(A330049M08Rik),_transcript_variant_1,_mRNA	2	100	15	1	15	CTGCTGGCTGCCATT
		Mus_musculus_RIKEN_cDNA_1190005F20_gene_(1190005F20Rik),_mRNA	2	100	15	25	39	GATGCCCATTGGGTC
		Mus_musculus_adrenergic_receptor,_beta_2_(Adrb2),_mRNA	2	94.74	19	1	19	CTGCTGGCTGCCATTCTTC
		PREDICTED:_Mus_musculus_RIKEN_cDNA_4921528I07_gene_(4921528I07Rik),_mRNA	2	100	15	23	37	GTGATGCCCATTGGG
		Mus_musculus_dopamine_receptor_D2_(Drd2),_mRNA	2	94.74	19	1	19	CTGCTGGCTGCCATTCTTC
		Mus_musculus_syntaxin_18_(Stx18),_mRNA	2	100	15	14	28	TTCTTCCTCGTGATG
		PREDICTED:_Mus_musculus_RIKEN_cDNA_9430032J07_gene_(9430032J07Rik),_miscRNA	7.9	100	14	3	16	GCTGGCTGCCATTC
	Adra1a_R	Mus_musculus_adrenergic_receptor,_alpha_1a_(Adra1a),_mRNA	8.1e-15	100	39	1	39	GCCAAGACGCTGGGCATTGTGGTGGGATGCTTCGTCCTC
		Mus_musculus_trace_amine-associated_receptor_5_(Taar5),_mRNA	0.007	100	19	1	19	GCCAAGACGCTGGGCATTG
		PREDICTED:_Mus_musculus_RIKEN_cDNA_4631423B10_gene_(4631423B10Rik),_miscRNA	0.43	100	16	9	24	GCTGGGCATTGTGGTG
		PREDICTED:_Mus_musculus_RIKEN_cDNA_4631423B10_gene_(4631423B10Rik),_miscRNA	0.43	100	16	9	24	GCTGGGCATTGTGGTG
		Mus_musculus_periostin,_osteoblast_specific_factor_(Postn),_transcript_variant_3,_mRNA	0.43	100	16	7	22	ACGCTGGGCATTGTGG
		Mus_musculus_periostin,_osteoblast_specific_factor_(Postn),_transcript_variant_1,_mRNA	0.43	100	16	7	22	ACGCTGGGCATTGTGG
		Mus_musculus_periostin,_osteoblast_specific_factor_(Postn),_transcript_variant_2,_mRNA	0.43	100	16	7	22	ACGCTGGGCATTGTGG
		Mus_musculus_HNF1_homeobox_B_(Hnf1b),_mRNA	1.7	94.74	19	9	27	GCTGGGCATTGTGGTGGGA
		Mus_musculus_dynein,_axonemal,_heavy_chain_2_(Dnahc2),_mRNA	1.7	100	15	9	23	GCTGGGCATTGTGGT
		Mus_musculus_RIKEN_cDNA_2900052N01_gene_(2900052N01Rik),_non-coding_RNA	1.7	100	15	10	24	CTGGGCATTGTGGTG
		Mus_musculus_OTU_domain_containing_7A_(Otud7a),_mRNA	1.7	100	15	3	17	CAAGACGCTGGGCAT
		Mus_musculus_oculocutaneous_albinism_II_(Oca2),_mRNA	1.7	100	15	15	29	CATTGTGGTGGGATG
		Mus_musculus_myocyte_enhancer_factor_2D_(Mef2d),_mRNA	1.7	94.74	19	2	20	CCAAGACGCTGGGCATTGT
		Mus_musculus_coiled-coil-helix-coiled-coil-helix_domain_containing_5_(Chchd5),_mRNA	1.7	100	15	9	23	GCTGGGCATTGTGGT
		PREDICTED:_Mus_musculus_predicted_gene_5067_(Gm5067),_miscRNA	6.7	100	14	20	33	TGGTGGGATGCTTC
		PREDICTED:_Mus_musculus_RIKEN_cDNA_5330417H12_gene_(5330417H12Rik),_miscRNA	6.7	100	14	4	17	AAGACGCTGGGCAT
		Mus_musculus_collagen,_type_IV,_alpha_5_(Col4a5),_transcript_variant_2,_mRNA	6.7	100	14	11	24	TGGGCATTGTGGTG
		Mus_musculus_collagen,_type_IV,_alpha_5_(Col4a5),_transcript_variant_1,_mRNA	6.7	100	14	11	24	TGGGCATTGTGGTG
		Mus_musculus_developmental_pluripotency_associated_4_(Dppa4),_transcript_variant_2,_mRNA	6.7	100	14	26	39	GATGCTTCGTCCTC
		Mus_musculus_developmental_pluripotency_associated_4_(Dppa4),_transcript_variant_1,_mRNA	6.7	100	14	26	39	GATGCTTCGTCCTC
Adra1b	Adra1b_F	Mus_musculus_adrenergic_receptor,_alpha_1b_(Adra1b),_mRNA	2.21e-22	100	52	1	52	CTCCACCCTAAAGCCCCCGGACGCCGTATTCAAGGTAGTGTTCTGGCTGGGC
		Mus_musculus_RIKEN_cDNA_B430010I23_gene_(B430010I23Rik),_non-coding_RNA	0.67	100	16	1	16	CTCCACCCTAAAGCCC
		Mus_musculus_cAMP_responsive_element_binding_protein-like_2_(Crebl2),_mRNA	2.7	91.3	23	29	51	TTCAAGGTAGTGTTCTGGCTGGG
		Mus_musculus_kinase_non-catalytic_C-lobe_domain_(KIND)_containing_1_(Kndc1),_mRNA	2.7	100	15	37	51	AGTGTTCTGGCTGGG
		Mus_musculus_suppressor_of_Ty_5_homolog_(S._cerevisiae)_(Supt5h),_mRNA	2.7	100	15	38	52	GTGTTCTGGCTGGGC
	Adra1b_R	Mus_musculus_adrenergic_receptor,_alpha_1b_(Adra1b),_mRNA	0.58	100	14	1	14	ATGTTGGCTCCCCT
		Mus_musculus_glutamate_receptor,_ionotropic,_AMPA3_(alpha_3)_(Gria3),_mRNA	2.3	100	13	1	13	ATGTTGGCTCCCC
		Mus_musculus_striatin,_calmodulin_binding_protein_(Strn),_mRNA	2.3	100	13	2	14	TGTTGGCTCCCCT
		Mus_musculus_centromere_protein_C1_(Cenpc1),_mRNA	2.3	100	13	2	14	TGTTGGCTCCCCT
		Mus_musculus_profilin_2_(Pfn2),_mRNA	2.3	100	13	1	13	ATGTTGGCTCCCC
		PREDICTED:_Mus_musculus_predicted_gene_10757_(Gm10757),_miscRNA	9.1	100	12	1	12	ATGTTGGCTCCC
		Mus_musculus_RIKEN_cDNA_2610002M06_gene_(2610002M06Rik),_mRNA	9.1	100	12	1	12	ATGTTGGCTCCC
		Mus_musculus_complement_component_2_(within_H-2S)_(C2),_mRNA	9.1	100	12	1	12	ATGTTGGCTCCC
		Mus_musculus_transformation_related_protein_63_(Trp63),_transcript_variant_5,_mRNA	9.1	100	12	1	12	ATGTTGGCTCCC
		Mus_musculus_transformation_related_protein_63_(Trp63),_transcript_variant_6,_mRNA	9.1	100	12	1	12	ATGTTGGCTCCC
		Mus_musculus_transformation_related_protein_63_(Trp63),_transcript_variant_4,_mRNA	9.1	100	12	1	12	ATGTTGGCTCCC
		Mus_musculus_transformation_related_protein_63_(Trp63),_transcript_variant_2,_mRNA	9.1	100	12	1	12	ATGTTGGCTCCC
		Mus_musculus_transformation_related_protein_63_(Trp63),_transcript_variant_1,_mRNA	9.1	100	12	1	12	ATGTTGGCTCCC
		Mus_musculus_enoyl-Coenzyme_A,_hydratase/3-hydroxyacyl_Coenzyme_A_dehydrogenase_(Ehhadh),_mRNA	9.1	100	12	1	12	ATGTTGGCTCCC
		Mus_musculus_NLR_family,_CARD_domain_containing_3_(Nlrc3),_mRNA	9.1	100	12	2	13	TGTTGGCTCCCC
		Mus_musculus_wingless-related_MMTV_integration_site_7B_(Wnt7b),_transcript_variant_2,_mRNA	9.1	100	12	1	12	ATGTTGGCTCCC
		Mus_musculus_wingless-related_MMTV_integration_site_7B_(Wnt7b),_transcript_variant_3,_mRNA	9.1	100	12	1	12	ATGTTGGCTCCC
		Mus_musculus_wingless-related_MMTV_integration_site_7B_(Wnt7b),_transcript_variant_1,_mRNA	9.1	100	12	1	12	ATGTTGGCTCCC
		Mus_musculus_RIKEN_cDNA_4931414P19_gene_(4931414P19Rik),_mRNA	9.1	100	12	2	13	TGTTGGCTCCCC
		Mus_musculus_tubulin_tyrosine_ligase-like_family,_member_5_(Ttll5),_mRNA	9.1	100	12	2	13	TGTTGGCTCCCC
Adra1d	Adra1d_F	Mus_musculus_adrenergic_receptor,_alpha_1d_(Adra1d),_mRNA	3.35e-10	100	31	1	31	GGTTCTCTGTTCCCTCAGCTGAAACCATCAG
		Mus_musculus_arrestin,_beta_2_(Arrb2),_mRNA	0.3	100	16	12	27	CCCTCAGCTGAAACCA
		Mus_musculus_small_nucleolar_RNA,_C/D_box_1A_(Snord1a),_small_nucleolar_RNA	1.2	100	15	10	24	TTCCCTCAGCTGAAA
		Mus_musculus_RIKEN_cDNA_1810032O08_gene_(1810032O08Rik),_transcript_variant_3,_non-coding_RNA	1.2	100	15	10	24	TTCCCTCAGCTGAAA
		Mus_musculus_cullin_5_(Cul5),_transcript_variant_1,_mRNA	1.2	100	15	16	30	CAGCTGAAACCATCA
		Mus_musculus_cullin_5_(Cul5),_transcript_variant_2,_mRNA	1.2	100	15	16	30	CAGCTGAAACCATCA
		Mus_musculus_protein_kinase_N2_(Pkn2),_mRNA	1.2	100	15	5	19	CTCTGTTCCCTCAGC
		PREDICTED:_Mus_musculus_RIKEN_cDNA_B230314M03_gene_(B230314M03Rik),_miscRNA	4.7	100	14	5	18	CTCTGTTCCCTCAG
		Mus_musculus_NF-kappaB_repressing_factor_(Nkrf),_mRNA	4.7	100	14	5	18	CTCTGTTCCCTCAG
		Mus_musculus_sideroflexin_3_(Sfxn3),_transcript_variant_3,_mRNA	4.7	100	14	5	18	CTCTGTTCCCTCAG
		Mus_musculus_sideroflexin_3_(Sfxn3),_transcript_variant_2,_mRNA	4.7	100	14	5	18	CTCTGTTCCCTCAG
		Mus_musculus_sideroflexin_3_(Sfxn3),_transcript_variant_1,_mRNA	4.7	100	14	5	18	CTCTGTTCCCTCAG
		Mus_musculus_SH3-binding_domain_glutamic_acid-rich_protein_(Sh3bgr),_mRNA	4.7	100	14	3	16	TTCTCTGTTCCCTC
		Mus_musculus_microrchidia_3_(Morc3),_mRNA	4.7	100	14	17	30	AGCTGAAACCATCA
		Mus_musculus_class_II_transactivator_(Ciita),_transcript_variant_3,_mRNA	4.7	100	14	10	23	TTCCCTCAGCTGAA
		Mus_musculus_class_II_transactivator_(Ciita),_transcript_variant_2,_mRNA	4.7	100	14	10	23	TTCCCTCAGCTGAA
		Mus_musculus_class_II_transactivator_(Ciita),_transcript_variant_1,_mRNA	4.7	100	14	10	23	TTCCCTCAGCTGAA
		Mus_musculus_F-box_protein_34_(Fbxo34),_transcript_variant_1,_mRNA	4.7	100	14	8	21	TGTTCCCTCAGCTG
		Mus_musculus_F-box_protein_34_(Fbxo34),_transcript_variant_3,_mRNA	4.7	100	14	8	21	TGTTCCCTCAGCTG
		Mus_musculus_F-box_protein_34_(Fbxo34),_transcript_variant_4,_non-coding_RNA	4.7	100	14	8	21	TGTTCCCTCAGCTG
	Adra1d_R	Mus_musculus_adrenergic_receptor,_alpha_1d_(Adra1d),_mRNA	1.68e-08	100	28	1	28	TTCGTCCTGTGCTGGTTCCCCTTTTTCT
		Mus_musculus_adrenergic_receptor,_alpha_2c_(Adra2c),_mRNA	0.001	92.86	28	1	28	TTCGTCCTGTGCTGGTTCCCCTTTTTCT
		Mus_musculus_endothelin_receptor_type_A_(Ednra),_mRNA	0.24	95	20	1	20	TTCGTCCTGTGCTGGTTCCC
		PREDICTED:_Mus_musculus_CUB_and_Sushi_multiple_domains_2_(Csmd2),_mRNA	0.96	100	15	5	19	TCCTGTGCTGGTTCC
		PREDICTED:_Mus_musculus_CUB_and_Sushi_multiple_domains_2_(Csmd2),_mRNA	0.96	100	15	5	19	TCCTGTGCTGGTTCC
		Mus_musculus_receptor_accessory_protein_5_(Reep5),_mRNA	0.96	94.74	19	5	23	TCCTGTGCTGGTTCCCCTT
		Mus_musculus_integrin,_alpha_D_(Itgad),_mRNA	0.96	100	15	1	15	TTCGTCCTGTGCTGG
		Mus_musculus_shisa_homolog_7_(Xenopus_laevis)_(Shisa7),_mRNA	0.96	100	15	8	22	TGTGCTGGTTCCCCT
		Mus_musculus_killer_cell_lectin-like_receptor_subfamily_C,_member_1_(Klrc1),_transcript_variant_1,_mRNA	0.96	100	15	5	19	TCCTGTGCTGGTTCC
		Mus_musculus_killer_cell_lectin-like_receptor_subfamily_C,_member_1_(Klrc1),_transcript_variant_2,_mRNA	0.96	100	15	5	19	TCCTGTGCTGGTTCC
		PREDICTED:_Mus_musculus_CUB_and_Sushi_multiple_domains_2_(Csmd2),_mRNA	0.96	100	15	5	19	TCCTGTGCTGGTTCC
		Mus_musculus_Sec61,_alpha_subunit_2_(S._cerevisiae)_(Sec61a2),_mRNA	0.96	100	15	10	24	TGCTGGTTCCCCTTT
		Mus_musculus_shugoshin-like_1_(S._pombe)_(Sgol1),_mRNA	3.8	100	14	12	25	CTGGTTCCCCTTTT
		Mus_musculus_phospholipase_A2,_group_VI_(Pla2g6),_transcript_variant_2,_mRNA	3.8	100	14	6	19	CCTGTGCTGGTTCC
		Mus_musculus_phospholipase_A2,_group_VI_(Pla2g6),_transcript_variant_3,_mRNA	3.8	100	14	6	19	CCTGTGCTGGTTCC
		Mus_musculus_phospholipase_A2,_group_VI_(Pla2g6),_transcript_variant_1,_mRNA	3.8	100	14	6	19	CCTGTGCTGGTTCC
		Mus_musculus_phospholipase_A2,_group_VI_(Pla2g6),_transcript_variant_4,_mRNA	3.8	100	14	6	19	CCTGTGCTGGTTCC
		Mus_musculus_prostaglandin_E_receptor_2_(subtype_EP2)_(Ptger2),_mRNA	3.8	100	14	7	20	CTGTGCTGGTTCCC
		Mus_musculus_fidgetin-like_1_(Fignl1),_transcript_variant_1,_mRNA	3.8	100	14	4	17	GTCCTGTGCTGGTT
		Mus_musculus_fidgetin-like_1_(Fignl1),_transcript_variant_2,_mRNA	3.8	100	14	4	17	GTCCTGTGCTGGTT
Agtr1a	Agtr1a_F	Mus_musculus_angiotensin_II_receptor,_type_1a_(Agtr1a),_mRNA	7.97e-07	100	25	1	25	GTGTCTGAGACCAACTCAACCCAGA
		Mus_musculus_NCK_interacting_protein_with_SH3_domain_(Nckipsd),_mRNA	2.9	94.44	18	5	22	CTGAGACCAACTCAACCC
		Mus_musculus_UDP-N-acetyl-alpha-D-galactosamine:polypeptide_N-acetylgalactosaminyltransferase_2_(Galnt2),_mRNA	2.9	100	14	11	24	CCAACTCAACCCAG
		Mus_musculus_fibroblast_growth_factor_3_(Fgf3),_mRNA	2.9	100	14	4	17	TCTGAGACCAACTC
		Mus_musculus_heterogeneous_nuclear_ribonucleoprotein_F_(Hnrnpf),_transcript_variant_7,_mRNA	2.9	100	14	3	16	GTCTGAGACCAACT
		Mus_musculus_serine_(or_cysteine)_peptidase_inhibitor,_clade_B,_member_5_(Serpinb5),_mRNA	2.9	100	14	12	25	CAACTCAACCCAGA
		Mus_musculus_N(alpha)-acetyltransferase_30,_NatC_catalytic_subunit_(Naa30),_mRNA	2.9	100	14	10	23	ACCAACTCAACCCA
		Mus_musculus_5'_nucleotidase,_ecto_(Nt5e),_mRNA	2.9	100	14	2	15	TGTCTGAGACCAAC
		Mus_musculus_ring_finger_protein_166_(Rnf166),_mRNA	2.9	100	14	4	17	TCTGAGACCAACTC
		Mus_musculus_heterogeneous_nuclear_ribonucleoprotein_D_(Hnrnpd),_transcript_variant_1,_mRNA	2.9	100	14	6	19	TGAGACCAACTCAA
		Mus_musculus_heterogeneous_nuclear_ribonucleoprotein_D_(Hnrnpd),_transcript_variant_3,_mRNA	2.9	100	14	6	19	TGAGACCAACTCAA
		Mus_musculus_heterogeneous_nuclear_ribonucleoprotein_D_(Hnrnpd),_transcript_variant_2,_mRNA	2.9	100	14	6	19	TGAGACCAACTCAA
		Mus_musculus_heterogeneous_nuclear_ribonucleoprotein_D_(Hnrnpd),_transcript_variant_4,_mRNA	2.9	100	14	6	19	TGAGACCAACTCAA
	Agtr1a_R	Mus_musculus_angiotensin_II_receptor,_type_1a_(Agtr1a),_mRNA	9.01e-11	100	32	1	32	TAACTCACAGCAACCCTCCAAGAAAGCCATCA
		Mus_musculus_ubiquitin_specific_peptidase_37_(Usp37),_mRNA	0.02	100	18	2	19	AACTCACAGCAACCCTCC
		Mus_musculus_histone_cluster_3,_H2ba_(Hist3h2ba),_mRNA	0.08	100	17	16	32	CTCCAAGAAAGCCATCA
		Mus_musculus_calmin_(Clmn),_transcript_variant_1,_mRNA	1.3	100	15	10	24	GCAACCCTCCAAGAA
		Mus_musculus_calmin_(Clmn),_transcript_variant_2,_mRNA	1.3	100	15	10	24	GCAACCCTCCAAGAA
		Mus_musculus_kelch-like_10_(Drosophila)_(Klhl10),_mRNA	1.3	100	15	2	16	AACTCACAGCAACCC
		Mus_musculus_myosin,_heavy_polypeptide_4,_skeletal_muscle_(Myh4),_mRNA	1.3	100	15	18	32	CCAAGAAAGCCATCA
		Mus_musculus_myosin,_heavy_polypeptide_1,_skeletal_muscle,_adult_(Myh1),_mRNA	1.3	100	15	18	32	CCAAGAAAGCCATCA
		Mus_musculus_ring_finger_protein_130_(Rnf130),_mRNA	1.3	100	15	18	32	CCAAGAAAGCCATCA
		Mus_musculus_zinc_finger_protein_512_(Zfp512),_mRNA	1.3	100	15	5	19	TCACAGCAACCCTCC
		Mus_musculus_mediator_complex_subunit_14_(Med14),_transcript_variant_2,_mRNA	5	100	14	16	29	CTCCAAGAAAGCCA
		Mus_musculus_mediator_complex_subunit_14_(Med14),_transcript_variant_1,_mRNA	5	100	14	16	29	CTCCAAGAAAGCCA
		Mus_musculus_PRP19/PSO4_pre-mRNA_processing_factor_19_homolog_(S._cerevisiae)_(Prpf19),_transcript_variant_3,_mRNA	5	100	14	3	16	ACTCACAGCAACCC
		Mus_musculus_PRP19/PSO4_pre-mRNA_processing_factor_19_homolog_(S._cerevisiae)_(Prpf19),_transcript_variant_2,_mRNA	5	100	14	3	16	ACTCACAGCAACCC
		Mus_musculus_PRP19/PSO4_pre-mRNA_processing_factor_19_homolog_(S._cerevisiae)_(Prpf19),_transcript_variant_1,_mRNA	5	100	14	3	16	ACTCACAGCAACCC
		Mus_musculus_metastasis_associated_lung_adenocarcinoma_transcript_1_(non-coding_RNA)_(Malat1),_non-coding_RNA	5	100	14	12	25	AACCCTCCAAGAAA
		Mus_musculus_ATPase,_class_I,_type_8B,_member_1_(Atp8b1),_mRNA	5	100	14	19	32	CAAGAAAGCCATCA
		Mus_musculus_predicted_gene_10556_(Gm10556),_non-coding_RNA	5	100	14	19	32	CAAGAAAGCCATCA
		Mus_musculus_l(3)mbt-like_2_(Drosophila)_(L3mbtl2),_mRNA	5	100	14	16	29	CTCCAAGAAAGCCA
		Mus_musculus_solute_carrier_family_1_(glial_high_affinity_glutamate_transporter),_member_3_(Slc1a3),_mRNA	5	100	14	8	21	CAGCAACCCTCCAA
Bdkrb2	Bdkrb2_F	Mus_musculus_bradykinin_receptor,_beta_2_(Bdkrb2),_mRNA	7.02e-19	100	46	1	46	TGCCCACCGCGGCCTCCTTTGGCATCGAAATGTTCAACGTCACCAC
		PREDICTED:_Mus_musculus_uncharacterized_LOC100862575_(LOC100862575),_miscRNA	2.2	100	15	5	19	CACCGCGGCCTCCTT
		Mus_musculus_cytochrome_P450,_family_11,_subfamily_b,_polypeptide_2_(Cyp11b2),_nuclear_gene_encoding_mitochondrial_protein,_mRNA	2.2	100	15	21	35	GGCATCGAAATGTTC
		Mus_musculus_endoplasmic_reticulum_metallopeptidase_1_(Ermp1),_mRNA	8.8	100	14	4	17	CCACCGCGGCCTCC
		Mus_musculus_mindbomb_homolog_1_(Drosophila)_(Mib1),_mRNA	8.8	100	14	13	26	CCTCCTTTGGCATC
		Mus_musculus_transmembrane_protein_63b_(Tmem63b),_mRNA	8.8	100	14	32	45	GTTCAACGTCACCA
		Mus_musculus_lectin,_mannose-binding_2_(Lman2),_mRNA	8.8	100	14	12	25	GCCTCCTTTGGCAT
		Mus_musculus_HECT_domain_containing_1_(Hectd1),_mRNA	8.8	100	14	9	22	GCGGCCTCCTTTGG
		Mus_musculus_chromobox_homolog_4_(Drosophila_Pc_class)_(Cbx4),_mRNA	8.8	100	14	3	16	CCCACCGCGGCCTC
		Mus_musculus_sterile_alpha_and_HEAT/Armadillo_motif_containing_1_(Sarm1),_transcript_variant_1,_mRNA	8.8	100	14	12	25	GCCTCCTTTGGCAT
		Mus_musculus_sterile_alpha_and_HEAT/Armadillo_motif_containing_1_(Sarm1),_transcript_variant_2,_mRNA	8.8	100	14	12	25	GCCTCCTTTGGCAT
		Mus_musculus_calcium/calmodulin-dependent_protein_kinase_II,_beta_(Camk2b),_transcript_variant_2,_mRNA	8.8	100	14	4	17	CCACCGCGGCCTCC
		Mus_musculus_ELOVL_family_member_5,_elongation_of_long_chain_fatty_acids_(yeast)_(Elovl5),_mRNA	8.8	100	14	22	35	GCATCGAAATGTTC
		Mus_musculus_dynein,_axonemal,_heavy_chain_10_(Dnahc10),_mRNA	8.8	100	14	19	32	TTGGCATCGAAATG
		Mus_musculus_phosphatidylinositol-4-phosphate_5-kinase-like_1_(Pip5kl1),_mRNA	8.8	94.44	18	7	24	CCGCGGCCTCCTTTGGCA
	Bdkrb2_R	Mus_musculus_bradykinin_receptor,_beta_2_(Bdkrb2),_mRNA	3.27e-21	100	50	1	50	ATGCCCTGCTCCTGGAAGCTACTCGGGTTTCTGTCGGTGCATGAGCCCAT
		Mus_musculus_ankyrin_repeat_domain_29_(Ankrd29),_mRNA	0.041	100	18	2	19	TGCCCTGCTCCTGGAAGC
		PREDICTED:_Mus_musculus_acetyl-CoA_carboxylase_1-like_(LOC100862524),_mRNA	0.64	100	16	6	21	CTGCTCCTGGAAGCTA
		Mus_musculus_ferritin_mitochondrial_(Ftmt),_nuclear_gene_encoding_mitochondrial_protein,_mRNA	0.64	100	16	2	17	TGCCCTGCTCCTGGAA
		Mus_musculus_acetyl-Coenzyme_A_carboxylase_alpha_(Acaca),_mRNA	0.64	100	16	6	21	CTGCTCCTGGAAGCTA
		Mus_musculus_translocase_of_inner_mitochondrial_membrane_13_homolog_(yeast)_(Timm13),_nuclear_gene_encoding_mitochondrial_protein,_mRNA	0.64	100	16	1	16	ATGCCCTGCTCCTGGA
		PREDICTED:_Mus_musculus_RIKEN_cDNA_5730409K12_gene_(5730409K12Rik),_miscRNA	0.64	95	20	5	24	CCTGCTCCTGGAAGCTACTC
		PREDICTED:_Mus_musculus_RIKEN_cDNA_5730409K12_gene_(5730409K12Rik),_miscRNA	0.64	95	20	5	24	CCTGCTCCTGGAAGCTACTC
		Mus_musculus_family_with_sequence_similarity_89,_member_A_(Fam89a),_mRNA	0.64	100	16	3	18	GCCCTGCTCCTGGAAG
		Mus_musculus_zinc_finger_protein_518A_(Zfp518a),_mRNA	2.5	100	15	13	27	TGGAAGCTACTCGGG
		Mus_musculus_RIKEN_cDNA_4930542C21_gene_(4930542C21Rik),_non-coding_RNA	2.5	100	15	6	20	CTGCTCCTGGAAGCT
		Mus_musculus_Rho-associated_coiled-coil_containing_protein_kinase_2_(Rock2),_mRNA	2.5	100	15	5	19	CCTGCTCCTGGAAGC
		Mus_musculus_ligase_III,_DNA,_ATP-dependent_(Lig3),_nuclear_gene_encoding_mitochondrial_protein,_mRNA	2.5	100	15	3	17	GCCCTGCTCCTGGAA
		Mus_musculus_olfactory_receptor_395_(Olfr395),_mRNA	2.5	100	15	1	15	ATGCCCTGCTCCTGG
		Mus_musculus_CUB_domain_containing_protein_1_(Cdcp1),_mRNA	2.5	100	15	9	23	CTCCTGGAAGCTACT
		Mus_musculus_single_stranded_DNA_binding_protein_4_(Ssbp4),_mRNA	2.5	94.74	19	9	27	CTCCTGGAAGCTACTCGGG
		Mus_musculus_purinergic_receptor_P2Y,_G-protein_coupled,_14_(P2ry14),_transcript_variant_1,_mRNA	2.5	100	15	3	17	GCCCTGCTCCTGGAA
		Mus_musculus_purinergic_receptor_P2Y,_G-protein_coupled,_14_(P2ry14),_transcript_variant_2,_mRNA	2.5	100	15	3	17	GCCCTGCTCCTGGAA
		Mus_musculus_transmembrane_protein_191C_(Tmem191c),_mRNA	2.5	100	15	6	20	CTGCTCCTGGAAGCT
		Mus_musculus_cytohesin_1_(Cyth1),_transcript_variant_3,_mRNA	2.5	94.74	19	4	22	CCCTGCTCCTGGAAGCTAC
Calcrl	Calcrl_F	Mus_musculus_calcitonin_receptor-like_(Calcrl),_mRNA	9.01e-11	100	32	1	32	CTGGGACGGATGGCTATGCTGGAATGACGTTG
		PREDICTED:_Mus_musculus_predicted_gene_10847_(Gm10847),_miscRNA	5	100	14	2	15	TGGGACGGATGGCT
		PREDICTED:_Mus_musculus_predicted_gene_10847_(Gm10847),_miscRNA	5	100	14	2	15	TGGGACGGATGGCT
		Mus_musculus_thyroid_hormone_receptor_interactor_11_(Trip11),_mRNA	5	100	14	13	26	GCTATGCTGGAATG
		Mus_musculus_VPS33B_interacting_protein,_apical-basolateral_polarity_regulator_(Vipar),_transcript_variant_3,_mRNA	5	100	14	19	32	CTGGAATGACGTTG
		Mus_musculus_VPS33B_interacting_protein,_apical-basolateral_polarity_regulator_(Vipar),_transcript_variant_1,_mRNA	5	100	14	19	32	CTGGAATGACGTTG
		Mus_musculus_VPS33B_interacting_protein,_apical-basolateral_polarity_regulator_(Vipar),_transcript_variant_2,_mRNA	5	100	14	19	32	CTGGAATGACGTTG
		Mus_musculus_solute_carrier_family_46,_member_1_(Slc46a1),_mRNA	5	94.44	18	7	24	CGGATGGCTATGCTGGAA
		Mus_musculus_neuron_navigator_3_(Nav3),_mRNA	5	100	14	8	21	GGATGGCTATGCTG
		Mus_musculus_armadillo_repeat_containing_8_(Armc8),_transcript_variant_2,_mRNA	5	94.44	18	10	27	ATGGCTATGCTGGAATGA
		Mus_musculus_glutamate_receptor,_ionotropic,_kainate_4_(Grik4),_mRNA	5	100	14	10	23	ATGGCTATGCTGGA
		Mus_musculus_a_disintegrin-like_and_metallopeptidase_(reprolysin_type)_with_thrombospondin_type_1_motif,_17_(Adamts17),_mRNA	5	100	14	9	22	GATGGCTATGCTGG
		Mus_musculus_aristaless-like_homeobox_4_(Alx4),_mRNA	5	100	14	11	24	TGGCTATGCTGGAA
	Calcrl_R	Mus_musculus_calcitonin_receptor-like_(Calcrl),_mRNA	2.22e-07	100	26	1	26	ATGCAGGACCCCATTCAACAAGCAGA
		Mus_musculus_coiled-coil_domain_containing_90A_(Ccdc90a),_mRNA	0.21	100	16	11	26	CCATTCAACAAGCAGA
		Mus_musculus_transmembrane_and_coiled-coil_domains_4_(Tmco4),_mRNA	0.81	100	15	2	16	TGCAGGACCCCATTC
		Mus_musculus_WD_repeat_domain_13_(Wdr13),_transcript_variant_3,_non-coding_RNA	3.2	100	14	11	24	CCATTCAACAAGCA
		Mus_musculus_WD_repeat_domain_13_(Wdr13),_transcript_variant_1,_mRNA	3.2	100	14	11	24	CCATTCAACAAGCA
		Mus_musculus_protocadherin_beta_11_(Pcdhb11),_mRNA	3.2	100	14	4	17	CAGGACCCCATTCA
		Mus_musculus_active_BCR-related_gene_(Abr),_transcript_variant_1,_mRNA	3.2	90.91	22	5	26	AGGACCCCATTCAACAAGCAGA
		Mus_musculus_active_BCR-related_gene_(Abr),_transcript_variant_3,_mRNA	3.2	90.91	22	5	26	AGGACCCCATTCAACAAGCAGA
		Mus_musculus_active_BCR-related_gene_(Abr),_transcript_variant_2,_mRNA	3.2	90.91	22	5	26	AGGACCCCATTCAACAAGCAGA
		Mus_musculus_exocyst_complex_component_8_(Exoc8),_mRNA	3.2	100	14	2	15	TGCAGGACCCCATT
		Mus_musculus_transmembrane_protein_200A_(Tmem200a),_mRNA	3.2	94.44	18	4	21	CAGGACCCCATTCAACAA
		Mus_musculus_forkhead_box_I2_(Foxi2),_mRNA	3.2	100	14	3	16	GCAGGACCCCATTC
		Mus_musculus_PNMA-like_1_(Pnmal1),_mRNA	3.2	100	14	5	18	AGGACCCCATTCAA
		Mus_musculus_RIKEN_cDNA_C330024D21_gene_(C330024D21Rik),_non-coding_RNA	3.2	100	14	11	24	CCATTCAACAAGCA
Ccrl2	Ccrl2_F	Mus_musculus_chemokine_(C-C_motif)_receptor-like_2_(Ccrl2),_mRNA	1.24e-09	100	30	1	30	AGCCTCCGATGGATAACTACACAGTGGCCC
		PREDICTED:_Mus_musculus_uncharacterized_LOC100048499_(LOC100048499),_miscRNA	1.1	100	15	13	27	ATAACTACACAGTGG
		Mus_musculus_potassium_channel_tetramerisation_domain_containing_17_(Kctd17),_mRNA	1.1	100	15	16	30	ACTACACAGTGGCCC
		Mus_musculus_microfibrillar-associated_protein_1A_(Mfap1a),_mRNA	1.1	100	15	13	27	ATAACTACACAGTGG
		PREDICTED:_Mus_musculus_predicted_gene_12248_(Gm12248),_miscRNA	4.4	94.44	18	9	26	ATGGATAACTACACAGTG
		Mus_musculus_Pbx/knotted_1_homeobox_(Pknox1),_transcript_variant_1,_mRNA	4.4	100	14	17	30	CTACACAGTGGCCC
		Mus_musculus_Pbx/knotted_1_homeobox_(Pknox1),_transcript_variant_2,_non-coding_RNA	4.4	100	14	17	30	CTACACAGTGGCCC
		Mus_musculus_family_with_sequence_similarity_195,_member_A_(Fam195a),_mRNA	4.4	100	14	17	30	CTACACAGTGGCCC
		Mus_musculus_peroxisome_proliferator_activated_receptor_alpha_(Ppara),_transcript_variant_1,_mRNA	4.4	100	14	17	30	CTACACAGTGGCCC
		Mus_musculus_peroxisome_proliferator_activated_receptor_alpha_(Ppara),_transcript_variant_2,_mRNA	4.4	100	14	17	30	CTACACAGTGGCCC
		Mus_musculus_trafficking_protein_particle_complex_9_(Trappc9),_transcript_variant_3,_mRNA	4.4	100	14	17	30	CTACACAGTGGCCC
		Mus_musculus_spleen_tyrosine_kinase_(Syk),_transcript_variant_1,_mRNA	4.4	94.44	18	13	30	ATAACTACACAGTGGCCC
		Mus_musculus_spleen_tyrosine_kinase_(Syk),_transcript_variant_2,_mRNA	4.4	94.44	18	13	30	ATAACTACACAGTGGCCC
		PREDICTED:_Mus_musculus_predicted_gene_12248_(Gm12248),_miscRNA	4.4	94.44	18	9	26	ATGGATAACTACACAGTG
		Mus_musculus_met_proto-oncogene_(Met),_mRNA	4.4	100	14	15	28	AACTACACAGTGGC
		Mus_musculus_RUN_domain_containing_3B_(Rundc3b),_mRNA	4.4	100	14	15	28	AACTACACAGTGGC
		Mus_musculus_RIKEN_cDNA_4933431E20_gene_(4933431E20Rik),_non-coding_RNA	4.4	100	14	17	30	CTACACAGTGGCCC
		Mus_musculus_interleukin_2_receptor,_alpha_chain_(Il2ra),_mRNA	4.4	100	14	16	29	ACTACACAGTGGCC
	Ccrl2_R	Mus_musculus_chemokine_(C-C_motif)_receptor-like_2_(Ccrl2),_mRNA	2.83e-06	100	24	1	24	CAAGCAACCTGCCTCAAACGACGC
		Mus_musculus_T-box18_(Tbx18),_mRNA	2.6	100	14	6	19	AACCTGCCTCAAAC
		Mus_musculus_T-box_20_(Tbx20),_transcript_variant_1,_mRNA	2.6	100	14	2	15	AAGCAACCTGCCTC
		Mus_musculus_ring_finger_protein_183_(Rnf183),_mRNA	2.6	100	14	4	17	GCAACCTGCCTCAA
Cd97	Cd97_F	Mus_musculus_CD97_antigen_(Cd97),_transcript_variant_1,_mRNA	5.56e-09	100	29	4	32	CCAAGGCTGGAATTGATCACCAAGGTGGG
		Mus_musculus_CD97_antigen_(Cd97),_transcript_variant_3,_mRNA	5.56e-09	100	29	4	32	CCAAGGCTGGAATTGATCACCAAGGTGGG
		Mus_musculus_CD97_antigen_(Cd97),_transcript_variant_2,_mRNA	5.56e-09	100	29	4	32	CCAAGGCTGGAATTGATCACCAAGGTGGG
		Mus_musculus_CD97_antigen_(Cd97),_transcript_variant_4,_mRNA	5.56e-09	100	29	4	32	CCAAGGCTGGAATTGATCACCAAGGTGGG
		Mus_musculus_protocadherin_beta_8_(Pcdhb8),_mRNA	1.3	100	15	17	31	TGATCACCAAGGTGG
		Mus_musculus_receptor_transporter_protein_4_(Rtp4),_mRNA	1.3	100	15	15	29	ATTGATCACCAAGGT
		Mus_musculus_transmembrane_protein_107_(Tmem107),_transcript_variant_1,_mRNA	1.3	100	15	1	15	GGACCAAGGCTGGAA
		Mus_musculus_transmembrane_protein_107_(Tmem107),_transcript_variant_2,_mRNA	1.3	100	15	1	15	GGACCAAGGCTGGAA
		Mus_musculus_kelch-like_ECH-associated_protein_1_(Keap1),_transcript_variant_1,_mRNA	1.3	100	15	10	24	CTGGAATTGATCACC
		Mus_musculus_kelch-like_ECH-associated_protein_1_(Keap1),_transcript_variant_2,_mRNA	1.3	100	15	10	24	CTGGAATTGATCACC
		Mus_musculus_kelch-like_ECH-associated_protein_1_(Keap1),_transcript_variant_3,_mRNA	1.3	100	15	10	24	CTGGAATTGATCACC
		Mus_musculus_kelch-like_ECH-associated_protein_1_(Keap1),_transcript_variant_4,_mRNA	1.3	100	15	10	24	CTGGAATTGATCACC
		Mus_musculus_snail_homolog_1_(Drosophila)_(Snai1),_mRNA	1.3	100	15	1	15	GGACCAAGGCTGGAA
		Mus_musculus_biglycan_(Bgn),_mRNA	5	100	14	19	32	ATCACCAAGGTGGG
		Mus_musculus_predicted_gene_608_(Gm608),_mRNA	5	100	14	17	30	TGATCACCAAGGTG
		Mus_musculus_ubiquitin-conjugating_enzyme_E2_variant_2_(Ube2v2),_transcript_variant_1,_mRNA	5	100	14	4	17	CCAAGGCTGGAATT
		Mus_musculus_ubiquitin-conjugating_enzyme_E2_variant_2_(Ube2v2),_transcript_variant_2,_mRNA	5	100	14	4	17	CCAAGGCTGGAATT
		Mus_musculus_G_two_S_phase_expressed_protein_1_(Gtse1),_transcript_variant_2,_mRNA	5	100	14	1	14	GGACCAAGGCTGGA
		Mus_musculus_G_two_S_phase_expressed_protein_1_(Gtse1),_transcript_variant_1,_mRNA	5	100	14	1	14	GGACCAAGGCTGGA
		Mus_musculus_uncharacterized_A630020A06_(A630020A06),_non-coding_RNA	5	100	14	19	32	ATCACCAAGGTGGG
	Cd97_R	Mus_musculus_CD97_antigen_(Cd97),_transcript_variant_1,_mRNA	2.41e-11	100	33	1	33	TGACCAGCTTTGCCATCCTAATGGCTCAGTACC
		Mus_musculus_CD97_antigen_(Cd97),_transcript_variant_3,_mRNA	2.41e-11	100	33	1	33	TGACCAGCTTTGCCATCCTAATGGCTCAGTACC
		Mus_musculus_CD97_antigen_(Cd97),_transcript_variant_2,_mRNA	2.41e-11	100	33	1	33	TGACCAGCTTTGCCATCCTAATGGCTCAGTACC
		Mus_musculus_CD97_antigen_(Cd97),_transcript_variant_4,_mRNA	2.41e-11	100	33	1	33	TGACCAGCTTTGCCATCCTAATGGCTCAGTACC
		Mus_musculus_excision_repair_cross-complementing_rodent_repair_deficiency,_complementation_group_4_(Ercc4),_mRNA	1.3	100	15	5	19	CAGCTTTGCCATCCT
		Mus_musculus_5'-nucleotidase_domain_containing_2_(Nt5dc2),_mRNA	1.3	100	15	4	18	CCAGCTTTGCCATCC
		Mus_musculus_folliculin_interacting_protein_1_(Fnip1),_mRNA	1.3	100	15	3	17	ACCAGCTTTGCCATC
		Mus_musculus_PAN3_polyA_specific_ribonuclease_subunit_homolog_(S._cerevisiae)_(Pan3),_mRNA	1.3	100	15	19	33	TAATGGCTCAGTACC
		Mus_musculus_Rap1_GTPase-activating_protein_(Rap1gap),_transcript_variant_2,_mRNA	1.3	100	15	3	17	ACCAGCTTTGCCATC
		Mus_musculus_Rap1_GTPase-activating_protein_(Rap1gap),_transcript_variant_1,_mRNA	1.3	100	15	3	17	ACCAGCTTTGCCATC
		Mus_musculus_Rap1_GTPase-activating_protein_(Rap1gap),_transcript_variant_3,_mRNA	1.3	100	15	3	17	ACCAGCTTTGCCATC
		PREDICTED:_Mus_musculus_RIKEN_cDNA_4930547M16_gene_(4930547M16Rik),_miscRNA	5.3	100	14	13	26	CCATCCTAATGGCT
		Mus_musculus_oxysterol_binding_protein-like_1A_(Osbpl1a),_transcript_variant_7,_non-coding_RNA	5.3	100	14	3	16	ACCAGCTTTGCCAT
		Mus_musculus_oxysterol_binding_protein-like_1A_(Osbpl1a),_transcript_variant_5,_mRNA	5.3	100	14	3	16	ACCAGCTTTGCCAT
		Mus_musculus_oxysterol_binding_protein-like_1A_(Osbpl1a),_transcript_variant_6,_mRNA	5.3	100	14	3	16	ACCAGCTTTGCCAT
		Mus_musculus_oxysterol_binding_protein-like_1A_(Osbpl1a),_transcript_variant_4,_mRNA	5.3	100	14	3	16	ACCAGCTTTGCCAT
		Mus_musculus_oxysterol_binding_protein-like_1A_(Osbpl1a),_transcript_variant_3,_mRNA	5.3	100	14	3	16	ACCAGCTTTGCCAT
		Mus_musculus_oxysterol_binding_protein-like_1A_(Osbpl1a),_transcript_variant_2,_mRNA	5.3	100	14	3	16	ACCAGCTTTGCCAT
		Mus_musculus_oxysterol_binding_protein-like_1A_(Osbpl1a),_transcript_variant_1,_mRNA	5.3	100	14	3	16	ACCAGCTTTGCCAT
		Mus_musculus_transmembrane_protein_232_(Tmem232),_mRNA	5.3	100	14	9	22	TTTGCCATCCTAAT
Celsr2	Celsr2_F	Mus_musculus_cadherin,_EGF_LAG_seven-pass_G-type_receptor_2_(flamingo_homolog,_Drosophila)_(Celsr2),_transcript_variant_1,_mRNA	1.15e-13	100	37	1	37	TGGTGACAACTGTACAAATGTGTGTGACCTGAACCCA
		Mus_musculus_cadherin,_EGF_LAG_seven-pass_G-type_receptor_2_(flamingo_homolog,_Drosophila)_(Celsr2),_transcript_variant_2,_mRNA	1.15e-13	100	37	1	37	TGGTGACAACTGTACAAATGTGTGTGACCTGAACCCA
		Mus_musculus_MOB_kinase_activator_3C_(Mob3c),_mRNA	0.099	95.24	21	6	26	ACAACTGTACAAATGTGTGTG
		Mus_musculus_ubiquitin_specific_peptidase_30_(Usp30),_mRNA	0.39	100	16	3	18	GTGACAACTGTACAAA
		Mus_musculus_zinc_finger,_DHHC_domain_containing_17_(Zdhhc17),_mRNA	1.6	100	15	7	21	CAACTGTACAAATGT
		Mus_musculus_RAD54_like_2_(S._cerevisiae)_(Rad54l2),_mRNA	1.6	100	15	23	37	TGTGACCTGAACCCA
		PREDICTED:_Mus_musculus_predicted_gene_4673_(Gm4673),_miscRNA	1.6	100	15	19	33	TGTGTGTGACCTGAA
		PREDICTED:_Mus_musculus_RIKEN_cDNA_C230062I16_gene_(C230062I16Rik),_mRNA	1.6	100	15	6	20	ACAACTGTACAAATG
		Mus_musculus_SR-related_CTD-associated_factor_8_(Scaf8),_mRNA	1.6	100	15	4	18	TGACAACTGTACAAA
		Mus_musculus_melanocyte_proliferating_gene_1_(Myg1),_mRNA	1.6	100	15	11	25	TGTACAAATGTGTGT
		PREDICTED:_Mus_musculus_predicted_gene_4673_(Gm4673),_miscRNA	1.6	100	15	19	33	TGTGTGTGACCTGAA
		PREDICTED:_Mus_musculus_RIKEN_cDNA_C230062I16_gene_(C230062I16Rik),_mRNA	1.6	100	15	6	20	ACAACTGTACAAATG
		Mus_musculus_EH_domain_binding_protein_1-like_1_(Ehbp1l1),_transcript_variant_A,_mRNA	6.1	100	14	24	37	GTGACCTGAACCCA
		Mus_musculus_zinc_finger_protein_616_(Zfp616),_mRNA	6.1	100	14	8	21	AACTGTACAAATGT
		Mus_musculus_ADAMTS-like_5_(Adamtsl5),_transcript_variant_2,_mRNA	6.1	100	14	17	30	AATGTGTGTGACCT
		Mus_musculus_ADAMTS-like_5_(Adamtsl5),_transcript_variant_1,_mRNA	6.1	100	14	17	30	AATGTGTGTGACCT
		PREDICTED:_Mus_musculus_predicted_gene,_19934_(Gm19934),_miscRNA	6.1	100	14	3	16	GTGACAACTGTACA
		Mus_musculus_methylenetetrahydrofolate_dehydrogenase_(NADP+_dependent)_2-like_(Mthfd2l),_mRNA	6.1	100	14	16	29	AAATGTGTGTGACC
		Mus_musculus_protein_kinase_C,_zeta_(Prkcz),_transcript_variant_2,_mRNA	6.1	100	14	11	24	TGTACAAATGTGTG
		Mus_musculus_protein_kinase_C,_zeta_(Prkcz),_transcript_variant_1,_mRNA	6.1	100	14	11	24	TGTACAAATGTGTG
	Celsr2_R	Mus_musculus_cadherin,_EGF_LAG_seven-pass_G-type_receptor_2_(flamingo_homolog,_Drosophila)_(Celsr2),_transcript_variant_1,_mRNA	4.58e-09	100	29	1	29	AGCAATGACTGGGACAGCTATTCTTGTAG
		Mus_musculus_cadherin,_EGF_LAG_seven-pass_G-type_receptor_2_(flamingo_homolog,_Drosophila)_(Celsr2),_transcript_variant_2,_mRNA	4.58e-09	100	29	1	29	AGCAATGACTGGGACAGCTATTCTTGTAG
		Mus_musculus_centromere_protein_W_(Cenpw),_mRNA	0.26	100	16	2	17	GCAATGACTGGGACAG
		Mus_musculus_chromodomain_helicase_DNA_binding_protein_1_(Chd1),_mRNA	1	100	15	11	25	GGGACAGCTATTCTT
		Mus_musculus_lethal_giant_larvae_homolog_2_(Drosophila)_(Llgl2),_transcript_variant_1,_mRNA	1	100	15	4	18	AATGACTGGGACAGC
		Mus_musculus_lethal_giant_larvae_homolog_2_(Drosophila)_(Llgl2),_transcript_variant_2,_mRNA	1	100	15	4	18	AATGACTGGGACAGC
		Mus_musculus_succinate_dehydrogenase_complex_assembly_factor_2_(Sdhaf2),_nuclear_gene_encoding_mitochondrial_protein,_mRNA	4.1	100	14	1	14	AGCAATGACTGGGA
		Mus_musculus_H2A_histone_family,_member_Y3_(H2afy3),_non-coding_RNA	4.1	100	14	6	19	TGACTGGGACAGCT
		Mus_musculus_SEC23A_(S._cerevisiae)_(Sec23a),_mRNA	4.1	90.91	22	8	29	ACTGGGACAGCTATTCTTGTAG
		Mus_musculus_trafficking_protein_particle_complex_4_(Trappc4),_mRNA	4.1	100	14	10	23	TGGGACAGCTATTC
		Mus_musculus_cell_adhesion_molecule-related/down-regulated_by_oncogenes_(Cdon),_mRNA	4.1	100	14	4	17	AATGACTGGGACAG
		Mus_musculus_chromodomain_protein,_Y_chromosome-like_2_(Cdyl2),_mRNA	4.1	94.44	18	6	23	TGACTGGGACAGCTATTC
		Mus_musculus_NLR_family,_pyrin_domain_containing_9B_(Nlrp9b),_mRNA	4.1	100	14	3	16	CAATGACTGGGACA
		Mus_musculus_a_disintegrin-like_and_metallopeptidase_(reprolysin_type)_with_thrombospondin_type_1_motif,_3_(Adamts3),_transcript_variant_1,_mRNA	4.1	94.44	18	1	18	AGCAATGACTGGGACAGC
		Mus_musculus_a_disintegrin-like_and_metallopeptidase_(reprolysin_type)_with_thrombospondin_type_1_motif,_3_(Adamts3),_transcript_variant_2,_mRNA	4.1	94.44	18	1	18	AGCAATGACTGGGACAGC
		Mus_musculus_predicted_gene_11756_(Gm11756),_mRNA	4.1	100	14	13	26	GACAGCTATTCTTG
		Mus_musculus_predicted_gene_13871_(Gm13871),_mRNA	4.1	100	14	13	26	GACAGCTATTCTTG
		Mus_musculus_predicted_gene_11757_(Gm11757),_mRNA	4.1	100	14	13	26	GACAGCTATTCTTG
		Mus_musculus_predicted_gene_11758_(Gm11758),_mRNA	4.1	100	14	13	26	GACAGCTATTCTTG
		Mus_musculus_deleted_in_bladder_cancer_1_(human)_(Dbc1),_mRNA	4.1	100	14	2	15	GCAATGACTGGGAC
Cmklr1	Cmklr1_F	Mus_musculus_chemokine-like_receptor_1_(Cmklr1),_mRNA	6.45e-12	100	34	1	34	CTCCAAAGAGATGGAGTACGACGCTTACAACGAC
		Mus_musculus_expressed_sequence_AI646023_(AI646023),_mRNA	1.4	100	15	2	16	TCCAAAGAGATGGAG
		Mus_musculus_PHD_finger_protein_16_(Phf16),_mRNA	1.4	100	15	3	17	CCAAAGAGATGGAGT
		Mus_musculus_tripartite_motif-containing_66_(Trim66),_transcript_variant_3,_mRNA	1.4	100	15	8	22	GAGATGGAGTACGAC
		Mus_musculus_tripartite_motif-containing_66_(Trim66),_transcript_variant_1,_mRNA	1.4	100	15	8	22	GAGATGGAGTACGAC
		Mus_musculus_tripartite_motif-containing_66_(Trim66),_transcript_variant_2,_mRNA	1.4	100	15	8	22	GAGATGGAGTACGAC
		Mus_musculus_URB1_ribosome_biogenesis_1_homolog_(S._cerevisiae)_(Urb1),_mRNA	5.6	100	14	3	16	CCAAAGAGATGGAG
		Mus_musculus_mediator_complex_subunit_15_(Med15),_transcript_variant_1,_mRNA	5.6	100	14	3	16	CCAAAGAGATGGAG
		Mus_musculus_coiled-coil_domain_containing_129_(Ccdc129),_mRNA	5.6	100	14	2	15	TCCAAAGAGATGGA
		Mus_musculus_solute_carrier_family_43,_member_1_(Slc43a1),_transcript_variant_3,_mRNA	5.6	100	14	3	16	CCAAAGAGATGGAG
		Mus_musculus_glutamyl-prolyl-tRNA_synthetase_(Eprs),_mRNA	5.6	100	14	9	22	AGATGGAGTACGAC
		Mus_musculus_parathyroid_hormone_2_receptor_(Pth2r),_mRNA	5.6	100	14	5	18	AAAGAGATGGAGTA
		PREDICTED:_Mus_musculus_dynein,_axonemal,_heavy_chain_14_(Dnahc14),_mRNA	5.6	100	14	1	14	CTCCAAAGAGATGG
		Mus_musculus_proline_dehydrogenase_(Prodh),_nuclear_gene_encoding_mitochondrial_protein,_mRNA	5.6	100	14	4	17	CAAAGAGATGGAGT
		Mus_musculus_nidogen_1_(Nid1),_mRNA	5.6	100	14	2	15	TCCAAAGAGATGGA
		Mus_musculus_FAT_tumor_suppressor_homolog_2_(Drosophila)_(Fat2),_mRNA	5.6	100	14	3	16	CCAAAGAGATGGAG
		Mus_musculus_solute_carrier_family_5_(sodium/glucose_cotransporter),_member_11_(Slc5a11),_mRNA	5.6	100	14	1	14	CTCCAAAGAGATGG
		Mus_musculus_cytoplasmic_polyadenylation_element_binding_protein_1_(Cpeb1),_transcript_variant_1,_mRNA	5.6	100	14	1	14	CTCCAAAGAGATGG
		Mus_musculus_cytoplasmic_polyadenylation_element_binding_protein_1_(Cpeb1),_transcript_variant_2,_mRNA	5.6	100	14	1	14	CTCCAAAGAGATGG
		Mus_musculus_cytoplasmic_polyadenylation_element_binding_protein_1_(Cpeb1),_transcript_variant_3,_mRNA	5.6	100	14	1	14	CTCCAAAGAGATGG
	Cmklr1_R	Mus_musculus_chemokine-like_receptor_1_(Cmklr1),_mRNA	0.005	95.45	22	1	22	GTAACAGACCAGCCNAGGACCA
		Mus_musculus_multiple_endocrine_neoplasia_1_(Men1),_transcript_variant_4,_mRNA	4.7	94.12	17	11	27	AGCCNAGGACCAAGGAC
		Mus_musculus_multiple_endocrine_neoplasia_1_(Men1),_transcript_variant_2,_mRNA	4.7	94.12	17	11	27	AGCCNAGGACCAAGGAC
		Mus_musculus_multiple_endocrine_neoplasia_1_(Men1),_transcript_variant_3,_mRNA	4.7	94.12	17	11	27	AGCCNAGGACCAAGGAC
		Mus_musculus_multiple_endocrine_neoplasia_1_(Men1),_transcript_variant_1,_mRNA	4.7	94.12	17	11	27	AGCCNAGGACCAAGGAC
Crhr2	Crhr2_F	Mus_musculus_corticotropin_releasing_hormone_receptor_2_(Crhr2),_mRNA	1.15e-13	100	37	1	37	TTTCAGGTCCCTACACCTACTGCAACACGACCTTGGA
		PREDICTED:_Mus_musculus_RIKEN_cDNA_D130079A08_gene_(D130079A08Rik),_miscRNA	1.6	100	15	1	15	TTTCAGGTCCCTACA
		PREDICTED:_Mus_musculus_RIKEN_cDNA_D130079A08_gene_(D130079A08Rik),_miscRNA	1.6	100	15	1	15	TTTCAGGTCCCTACA
		Mus_musculus_Son_DNA_binding_protein_(Son),_transcript_variant_1,_mRNA	1.6	94.74	19	16	34	CCTACTGCAACACGACCTT
		Mus_musculus_RIKEN_cDNA_1700017B05_gene_(1700017B05Rik),_mRNA	1.6	100	15	4	18	CAGGTCCCTACACCT
		Mus_musculus_zinc_finger,_MYM-type_3_(Zmym3),_transcript_variant_2,_mRNA	6.1	100	14	10	23	CCTACACCTACTGC
		Mus_musculus_zinc_finger,_MYM-type_3_(Zmym3),_transcript_variant_1,_mRNA	6.1	100	14	10	23	CCTACACCTACTGC
		Mus_musculus_RIKEN_cDNA_B630019K06_gene_(B630019K06Rik),_non-coding_RNA	6.1	100	14	11	24	CTACACCTACTGCA
		Mus_musculus_misshapen-like_kinase_1_(zebrafish)_(Mink1),_transcript_variant_1,_mRNA	6.1	90.91	22	7	28	GTCCCTACACCTACTGCAACAC
		Mus_musculus_misshapen-like_kinase_1_(zebrafish)_(Mink1),_transcript_variant_2,_mRNA	6.1	90.91	22	7	28	GTCCCTACACCTACTGCAACAC
		Mus_musculus_misshapen-like_kinase_1_(zebrafish)_(Mink1),_transcript_variant_3,_mRNA	6.1	90.91	22	7	28	GTCCCTACACCTACTGCAACAC
		Mus_musculus_misshapen-like_kinase_1_(zebrafish)_(Mink1),_transcript_variant_4,_mRNA	6.1	90.91	22	7	28	GTCCCTACACCTACTGCAACAC
		Mus_musculus_vesicular,_overexpressed_in_cancer,_prosurvival_protein_1_(Vopp1),_mRNA	6.1	100	14	16	29	CCTACTGCAACACG
		PREDICTED:_Mus_musculus_RIKEN_cDNA_4930458D05_gene_(4930458D05Rik),_miscRNA	6.1	100	14	20	33	CTGCAACACGACCT
	Crhr2_R	Mus_musculus_corticotropin_releasing_hormone_receptor_2_(Crhr2),_mRNA	2.41e-11	100	33	1	33	GTGGACACTTTTGGAGCAGTACTGCCACAGGAC
		Mus_musculus_RIKEN_cDNA_C030016D13_gene_(C030016D13Rik),_non-coding_RNA	0.34	91.67	24	8	31	CTTTTGGAGCAGTACTGCCACAGG
		Mus_musculus_family_with_sequence_similarity_73,_member_B_(Fam73b),_transcript_variant_1,_mRNA	0.34	100	16	6	21	CACTTTTGGAGCAGTA
		Mus_musculus_family_with_sequence_similarity_73,_member_B_(Fam73b),_transcript_variant_2,_mRNA	0.34	100	16	6	21	CACTTTTGGAGCAGTA
		Mus_musculus_mcf.2_transforming_sequence_(Mcf2),_mRNA	1.3	100	15	16	30	GCAGTACTGCCACAG
		Mus_musculus_predicted_gene_10432_(Gm10432),_non-coding_RNA	1.3	100	15	1	15	GTGGACACTTTTGGA
		Mus_musculus_Rho_GTPase_activating_protein_32_(Arhgap32),_transcript_variant_1,_mRNA	1.3	100	15	19	33	GTACTGCCACAGGAC
		Mus_musculus_prenyl_(solanesyl)_diphosphate_synthase,_subunit_1_(Pdss1),_mRNA	1.3	100	15	15	29	AGCAGTACTGCCACA
		Mus_musculus_membrane-spanning_4-domains,_subfamily_A,_member_1_(Ms4a1),_mRNA	5.3	100	14	6	19	CACTTTTGGAGCAG
		Mus_musculus_additional_sex_combs_like_3_(Drosophila)_(Asxl3),_mRNA	5.3	100	14	6	19	CACTTTTGGAGCAG
		Mus_musculus_SUMO1/sentrin_specific_peptidase_7_(Senp7),_transcript_variant_4,_mRNA	5.3	94.44	18	14	31	GAGCAGTACTGCCACAGG
		Mus_musculus_SUMO1/sentrin_specific_peptidase_7_(Senp7),_transcript_variant_3,_mRNA	5.3	94.44	18	14	31	GAGCAGTACTGCCACAGG
		Mus_musculus_cDNA_sequence_BC006965_(BC006965),_non-coding_RNA	5.3	100	14	16	29	GCAGTACTGCCACA
		Mus_musculus_predicted_gene_5065_(Gm5065),_non-coding_RNA	5.3	100	14	11	24	TTGGAGCAGTACTG
		Mus_musculus_solute_carrier_family_7_(cationic_amino_acid_transporter,_y+_system),_member_1_(Slc7a1),_mRNA	5.3	100	14	1	14	GTGGACACTTTTGG
		Mus_musculus_transmembrane_and_coiled-coil_domains_4_(Tmco4),_mRNA	5.3	100	14	13	26	GGAGCAGTACTGCC
		Mus_musculus_OTU_domain_containing_7B_(Otud7b),_transcript_variant_2,_mRNA	5.3	100	14	13	26	GGAGCAGTACTGCC
		Mus_musculus_OTU_domain_containing_7B_(Otud7b),_transcript_variant_1,_mRNA	5.3	100	14	13	26	GGAGCAGTACTGCC
		Mus_musculus_transformation_related_protein_53_regulating_kinase_(Trp53rk),_mRNA	5.3	100	14	7	20	ACTTTTGGAGCAGT
Cxcr7	Cxcr7_F	Mus_musculus_chemokine_(C-X-C_motif)_receptor_7_(Cxcr7),_mRNA	8.51e-22	100	51	1	51	CAAACCACAGCCCAGGAAGCCCTGAGGTCACTTGGTCGCTCTCCTCAAGAC
		Mus_musculus_glucocorticoid_receptor_DNA_binding_factor_1_(Grlf1),_mRNA	0.17	100	17	4	20	ACCACAGCCCAGGAAGC
		Mus_musculus_pleckstrin_homology_domain_containing,_family_N_member_1_(Plekhn1),_mRNA	0.17	100	17	5	21	CCACAGCCCAGGAAGCC
		Mus_musculus_mitochondrial_translational_initiation_factor_3_(Mtif3),_transcript_variant_1,_mRNA	0.65	100	16	6	21	CACAGCCCAGGAAGCC
		Mus_musculus_mitochondrial_translational_initiation_factor_3_(Mtif3),_nuclear_gene_encoding_mitochondrial_protein,_transcript_variant_3,_mRNA	0.65	100	16	6	21	CACAGCCCAGGAAGCC
		Mus_musculus_mitochondrial_translational_initiation_factor_3_(Mtif3),_transcript_variant_2,_mRNA	0.65	100	16	6	21	CACAGCCCAGGAAGCC
		Mus_musculus_mitochondrial_translational_initiation_factor_3_(Mtif3),_transcript_variant_4,_mRNA	0.65	100	16	6	21	CACAGCCCAGGAAGCC
		Mus_musculus_SMAD_specific_E3_ubiquitin_protein_ligase_1_(Smurf1),_transcript_variant_1,_mRNA	0.65	100	16	6	21	CACAGCCCAGGAAGCC
		Mus_musculus_SMAD_specific_E3_ubiquitin_protein_ligase_1_(Smurf1),_transcript_variant_2,_mRNA	0.65	100	16	6	21	CACAGCCCAGGAAGCC
		Mus_musculus_CD82_antigen_(Cd82),_transcript_variant_2,_mRNA	0.65	100	16	7	22	ACAGCCCAGGAAGCCC
		Mus_musculus_CD82_antigen_(Cd82),_transcript_variant_1,_mRNA	0.65	100	16	7	22	ACAGCCCAGGAAGCCC
		Mus_musculus_tetratricopeptide_repeat_domain_30A2_(Ttc30a2),_mRNA	0.65	100	16	8	23	CAGCCCAGGAAGCCCT
		Mus_musculus_tetratricopeptide_repeat_domain_30B_(Ttc30b),_mRNA	0.65	100	16	8	23	CAGCCCAGGAAGCCCT
		Mus_musculus_casein_kinase_1,_epsilon_(Csnk1e),_mRNA	2.6	100	15	33	47	TGGTCGCTCTCCTCA
		Mus_musculus_cysteine_and_histidine_rich_1_(Cyhr1),_transcript_variant_2,_mRNA	2.6	100	15	18	32	AGCCCTGAGGTCACT
		Mus_musculus_predicted_gene,_20597_(Gm20597),_non-coding_RNA	2.6	94.74	19	8	26	CAGCCCAGGAAGCCCTGAG
		Mus_musculus_zinc_finger_CCCH-type_containing_18_(Zc3h18),_transcript_variant_2,_mRNA	2.6	100	15	20	34	CCCTGAGGTCACTTG
		Mus_musculus_zinc_finger_CCCH-type_containing_18_(Zc3h18),_transcript_variant_1,_mRNA	2.6	100	15	20	34	CCCTGAGGTCACTTG
		Mus_musculus_RAD23a_homolog_(S._cerevisiae)_(Rad23a),_mRNA	2.6	100	15	12	26	CCAGGAAGCCCTGAG
		Mus_musculus_inositol_polyphosphate-4-phosphatase,_type_II_(Inpp4b),_mRNA	2.6	100	15	6	20	CACAGCCCAGGAAGC
	Cxcr7_R	Mus_musculus_chemokine_(C-X-C_motif)_receptor_7_(Cxcr7),_mRNA	4.8e-20	100	48	1	48	ACAAACTGCTCAGCACTGAAGGAGCCTGCAGCGCTCACCGTCAGGAAG
		Mus_musculus_G-protein_coupled_receptor_12_(Gpr12),_transcript_variant_1,_mRNA	0.6	100	16	11	26	CAGCACTGAAGGAGCC
		Mus_musculus_armadillo_repeat_containing_3_(Armc3),_mRNA	0.6	100	16	26	41	CTGCAGCGCTCACCGT
		Mus_musculus_thrombospondin,_type_I,_domain_containing_7B_(Thsd7b),_mRNA	0.6	100	16	6	21	CTGCTCAGCACTGAAG
		Mus_musculus_receptor_(TNFRSF)-interacting_serine-threonine_kinase_1_(Ripk1),_mRNA	2.4	100	15	16	30	CTGAAGGAGCCTGCA
		Mus_musculus_somatostatin_receptor_1_(Sstr1),_mRNA	2.4	100	15	18	32	GAAGGAGCCTGCAGC
		Mus_musculus_ATM_interactor_(Atmin),_mRNA	2.4	100	15	15	29	ACTGAAGGAGCCTGC
		Mus_musculus_formin_2_(Fmn2),_mRNA	2.4	100	15	20	34	AGGAGCCTGCAGCGC
		Mus_musculus_HIG1_domain_family,_member_1C_(Higd1c),_mRNA	2.4	100	15	12	26	AGCACTGAAGGAGCC
		Mus_musculus_cDNA_sequence_AB099516_(AB099516),_mRNA	2.4	100	15	12	26	AGCACTGAAGGAGCC
		Mus_musculus_phosphatidylinositol-5-phosphate_4-kinase,_type_II,_gamma_(Pip4k2c),_mRNA	2.4	100	15	18	32	GAAGGAGCCTGCAGC
		Mus_musculus_CD109_antigen_(Cd109),_mRNA	2.4	100	15	12	26	AGCACTGAAGGAGCC
		Mus_musculus_serine/threonine_kinase_33_(Stk33),_mRNA	2.4	100	15	4	18	AACTGCTCAGCACTG
		Mus_musculus_shisa_homolog_3_(Xenopus_laevis)_(Shisa3),_mRNA	2.4	100	15	4	18	AACTGCTCAGCACTG
		PREDICTED:_Mus_musculus_uncharacterized_LOC100861934_(LOC100861934),_mRNA	2.4	94.74	19	5	23	ACTGCTCAGCACTGAAGGA
		PREDICTED:_Mus_musculus_predicted_gene_22_(Gm22),_mRNA	9.3	100	14	18	31	GAAGGAGCCTGCAG
		PREDICTED:_Mus_musculus_uncharacterized_LOC100862071_(LOC100862071),_mRNA	9.3	95.45	22	19	39	AAGGAGCCTGCAG-CGCTCACC
		Mus_musculus_vomeronasal_2,_receptor_120_(Vmn2r120),_mRNA	9.3	100	14	6	19	CTGCTCAGCACTGA
		Mus_musculus_predicted_gene,_20580_(Gm20580),_mRNA	9.3	100	14	19	32	AAGGAGCCTGCAGC
		Mus_musculus_protein_disulfide_isomerase_associated_2_(Pdia2),_mRNA	9.3	100	14	19	32	AAGGAGCCTGCAGC
Ednra	Ednra_F	Mus_musculus_endothelin_receptor_type_A_(Ednra),_mRNA	2.83e-06	100	24	1	24	GATGTGAAGGACTGGTGGCTCTTT
		Mus_musculus_family_with_sequence_similarity_13,_member_A_(Fam13a),_mRNA	0.043	100	17	2	18	ATGTGAAGGACTGGTGG
		Mus_musculus_protein_phosphatase_1J_(Ppm1j),_mRNA	0.67	94.74	19	3	21	TGTGAAGGACTGGTGGCTC
		Mus_musculus_protein_phosphatase_1,_regulatory_(inhibitor)_subunit_16B_(Ppp1r16b),_transcript_variant_1,_mRNA	0.67	100	15	1	15	GATGTGAAGGACTGG
		Mus_musculus_protein_phosphatase_1,_regulatory_(inhibitor)_subunit_16B_(Ppp1r16b),_transcript_variant_2,_mRNA	0.67	100	15	1	15	GATGTGAAGGACTGG
		Mus_musculus_chloride_channel_5_(Clcn5),_transcript_variant_1,_mRNA	2.6	100	14	11	24	ACTGGTGGCTCTTT
		Mus_musculus_zinc_finger_protein_799_(Zfp799),_mRNA	2.6	100	14	2	15	ATGTGAAGGACTGG
		Mus_musculus_discs,_large_(Drosophila)_homolog-associated_protein_5_(Dlgap5),_transcript_variant_2,_mRNA	2.6	100	14	5	18	TGAAGGACTGGTGG
		Mus_musculus_discs,_large_(Drosophila)_homolog-associated_protein_5_(Dlgap5),_transcript_variant_1,_mRNA	2.6	100	14	5	18	TGAAGGACTGGTGG
		PREDICTED:_Mus_musculus_RIKEN_cDNA_4921528I07_gene_(4921528I07Rik),_mRNA	2.6	100	14	11	24	ACTGGTGGCTCTTT
		Mus_musculus_transcription_factor_25_(basic_helix-loop-helix)_(Tcf25),_transcript_variant_1,_mRNA	2.6	100	14	3	16	TGTGAAGGACTGGT
		Mus_musculus_transcription_factor_25_(basic_helix-loop-helix)_(Tcf25),_transcript_variant_2,_mRNA	2.6	100	14	3	16	TGTGAAGGACTGGT
		Mus_musculus_C-type_lectin_domain_family_18,_member_A_(Clec18a),_mRNA	2.6	100	14	4	17	GTGAAGGACTGGTG
		Mus_musculus_WD_repeat_domain_73_(Wdr73),_transcript_variant_2,_non-coding_RNA	2.6	100	14	5	18	TGAAGGACTGGTGG
		Mus_musculus_aldehyde_dehydrogenase_1_family,_member_L1_(Aldh1l1),_mRNA	2.6	100	14	8	21	AGGACTGGTGGCTC
		Mus_musculus_ubiquitin-associated_protein_2_(Ubap2),_mRNA	2.6	100	14	5	18	TGAAGGACTGGTGG
		Mus_musculus_eukaryotic_translation_elongation_factor_1_alpha_2_(Eef1a2),_mRNA	2.6	100	14	6	19	GAAGGACTGGTGGC
	Ednra_R	Mus_musculus_endothelin_receptor_type_A_(Ednra),_mRNA	6.45e-12	100	34	1	34	CATAGGACCTGCATGCTCAACGCCACGTCCAAGT
		Mus_musculus_transmembrane_protein_132B_(Tmem132b),_mRNA	0.36	100	16	1	16	CATAGGACCTGCATGC
		Mus_musculus_zinc_finger_protein_382_(Zfp382),_mRNA	5.6	94.44	18	16	33	CTCAACGCCACGTCCAAG
		Mus_musculus_N-ethylmaleimide_sensitive_fusion_protein_attachment_protein_alpha_(Napa),_mRNA	5.6	100	14	12	25	CATGCTCAACGCCA
		Mus_musculus_solute_carrier_organic_anion_transporter_family,_member_1a6_(Slco1a6),_mRNA	5.6	94.44	18	1	18	CATAGGACCTGCATGCTC
F2r	F2r_F	Mus_musculus_coagulation_factor_II_(thrombin)_receptor_(F2r),_mRNA	0.000117	100	21	1	21	AGAGGACAGATGCTACGGTGA
		Mus_musculus_armadillo_repeat_containing_8_(Armc8),_transcript_variant_2,_mRNA	0.11	100	16	6	21	ACAGATGCTACGGTGA
		Mus_musculus_armadillo_repeat_containing_8_(Armc8),_transcript_variant_1,_mRNA	0.11	100	16	6	21	ACAGATGCTACGGTGA
		Mus_musculus_RIKEN_cDNA_9930013L23_gene_(9930013L23Rik),_mRNA	0.44	100	15	2	16	GAGGACAGATGCTAC
		Mus_musculus_centromere_protein_Q_(Cenpq),_mRNA	1.8	100	14	1	14	AGAGGACAGATGCT
		Mus_musculus_leucine_rich_repeat_transmembrane_neuronal_4_(Lrrtm4),_mRNA	1.8	100	14	1	14	AGAGGACAGATGCT
		Mus_musculus_leucine_rich_repeat_transmembrane_neuronal_4_(Lrrtm4),_transcript_variant_2,_non-coding_RNA	1.8	100	14	1	14	AGAGGACAGATGCT
		Mus_musculus_synaptotagmin-like_5_(Sytl5),_mRNA	1.8	100	14	1	14	AGAGGACAGATGCT
		PREDICTED:_Mus_musculus_WNK_lysine_deficient_protein_kinase_3,_pseudogene_(Wnk3-ps),_miscRNA	6.9	100	13	3	15	AGGACAGATGCTA
		PREDICTED:_Mus_musculus_WNK_lysine_deficient_protein_kinase_3,_pseudogene_(Wnk3-ps),_miscRNA	6.9	100	13	3	15	AGGACAGATGCTA
		Mus_musculus_RIKEN_cDNA_4632428C04_gene_(4632428C04Rik),_non-coding_RNA	6.9	100	13	1	13	AGAGGACAGATGC
		Mus_musculus_eosinophil-associated,_ribonuclease_A_family,_member_11_(Ear11),_mRNA	6.9	100	13	2	14	GAGGACAGATGCT
		Mus_musculus_dynein,_axonemal,_heavy_chain_17_(Dnahc17),_mRNA	6.9	94.12	17	5	21	GACAGATGCTACGGTGA
		Mus_musculus_IKAROS_family_zinc_finger_3_(Ikzf3),_mRNA	6.9	100	13	2	14	GAGGACAGATGCT
		Mus_musculus_RIKEN_cDNA_3110056O03_gene_(3110056O03Rik),_mRNA	6.9	100	13	1	13	AGAGGACAGATGC
		Mus_musculus_lines_homolog_(Drosophila)_(Lins),_transcript_variant_3,_non-coding_RNA	6.9	100	13	2	14	GAGGACAGATGCT
		Mus_musculus_lines_homolog_(Drosophila)_(Lins),_transcript_variant_2,_mRNA	6.9	100	13	2	14	GAGGACAGATGCT
		Mus_musculus_lines_homolog_(Drosophila)_(Lins),_transcript_variant_1,_mRNA	6.9	100	13	2	14	GAGGACAGATGCT
		Mus_musculus_RAB43,_member_RAS_oncogene_family_(Rab43),_transcript_variant_2,_mRNA	6.9	100	13	2	14	GAGGACAGATGCT
		Mus_musculus_RAB43,_member_RAS_oncogene_family_(Rab43),_transcript_variant_1,_mRNA	6.9	100	13	2	14	GAGGACAGATGCT
	F2r_R	Mus_musculus_coagulation_factor_II_(thrombin)_receptor_(F2r),_mRNA	9.95e-06	100	23	1	23	GCGGTCCCTTGCTGTCTTCCCGC
		Mus_musculus_DNA_segment,_Chr_1,_ERATO_Doi_622,_expressed_(D1Ertd622e),_mRNA	0.038	100	17	5	21	TCCCTTGCTGTCTTCCC
		Mus_musculus_small_nuclear_ribonucleoprotein_200_(U5)_(Snrnp200),_mRNA	0.15	100	16	6	21	CCCTTGCTGTCTTCCC
		Mus_musculus_sal-like_2_(Drosophila)_(Sall2),_transcript_variant_2,_mRNA	0.59	100	15	5	19	TCCCTTGCTGTCTTC
		Mus_musculus_sal-like_2_(Drosophila)_(Sall2),_transcript_variant_1,_mRNA	0.59	100	15	5	19	TCCCTTGCTGTCTTC
		PREDICTED:_Mus_musculus_uncharacterized_LOC100045508_(LOC100045508),_miscRNA	2.3	100	14	5	18	TCCCTTGCTGTCTT
		Mus_musculus_dendrin_(Ddn),_mRNA	2.3	100	14	10	23	TGCTGTCTTCCCGC
		Mus_musculus_solute_carrier_family_43,_member_2_(Slc43a2),_transcript_variant_1,_mRNA	2.3	100	14	8	21	CTTGCTGTCTTCCC
		Mus_musculus_solute_carrier_family_43,_member_2_(Slc43a2),_transcript_variant_3,_mRNA	2.3	100	14	8	21	CTTGCTGTCTTCCC
		Mus_musculus_solute_carrier_family_43,_member_2_(Slc43a2),_transcript_variant_2,_mRNA	2.3	100	14	8	21	CTTGCTGTCTTCCC
		Mus_musculus_olfactory_receptor_986_(Olfr986),_mRNA	2.3	100	14	7	20	CCTTGCTGTCTTCC
		Mus_musculus_tyrosine_kinase_2_(Tyk2),_transcript_variant_1,_mRNA	2.3	100	14	7	20	CCTTGCTGTCTTCC
		Mus_musculus_tyrosine_kinase_2_(Tyk2),_transcript_variant_2,_mRNA	2.3	100	14	7	20	CCTTGCTGTCTTCC
		Mus_musculus_latrophilin_1_(Lphn1),_mRNA	2.3	100	14	4	17	GTCCCTTGCTGTCT
		Mus_musculus_tubulin_tyrosine_ligase-like_family,_member_3_(Ttll3),_transcript_variant_2,_mRNA	2.3	100	14	5	18	TCCCTTGCTGTCTT
		Mus_musculus_actin_related_protein_2/3_complex,_subunit_4_(Arpc4),_transcript_variant_2,_mRNA	2.3	100	14	5	18	TCCCTTGCTGTCTT
		Mus_musculus_actin_related_protein_2/3_complex,_subunit_4_(Arpc4),_transcript_variant_3,_mRNA	2.3	100	14	5	18	TCCCTTGCTGTCTT
		Mus_musculus_actin_related_protein_2/3_complex,_subunit_4_(Arpc4),_transcript_variant_1,_mRNA	2.3	100	14	5	18	TCCCTTGCTGTCTT
		Mus_musculus_WAS_protein_family,_member_2_(Wasf2),_mRNA	2.3	94.44	18	4	21	GTCCCTTGCTGTCTTCCC
		Mus_musculus_FH2_domain_containing_1_(Fhdc1),_transcript_variant_1,_mRNA	2.3	100	14	6	19	CCCTTGCTGTCTTC
F2rl1	F2rl1_F	Mus_musculus_coagulation_factor_II_(thrombin)_receptor-like_1_(F2rl1),_mRNA	1.25e-20	100	49	1	49	GGACCGAGAACCTTGCACCGGGACGCAACAACAGTAAAGGAAGAAGTCT
		Mus_musculus_akirin_1_(Akirin1),_mRNA	0.62	100	16	27	42	AACAACAGTAAAGGAA
		Mus_musculus_predicted_gene_5622_(Gm5622),_mRNA	2.4	94.74	19	27	45	AACAACAGTAAAGGAAGAA
		PREDICTED:_Mus_musculus_predicted_gene_7995_(Gm7995),_mRNA	2.4	94.74	19	27	45	AACAACAGTAAAGGAAGAA
		Mus_musculus_chemokine_(C-C_motif)_ligand_9_(Ccl9),_mRNA	2.4	94.74	19	30	48	AACAGTAAAGGAAGAAGTC
		Mus_musculus_vesicle-associated_membrane_protein_1_(Vamp1),_transcript_variant_1,_mRNA	2.4	100	15	29	43	CAACAGTAAAGGAAG
		Mus_musculus_vesicle-associated_membrane_protein_1_(Vamp1),_transcript_variant_2,_mRNA	2.4	100	15	29	43	CAACAGTAAAGGAAG
		Mus_musculus_tyrosine_3-monooxygenase/tryptophan_5-monooxygenase_activation_protein,_gamma_polypeptide_(Ywhag),_mRNA	2.4	100	15	29	43	CAACAGTAAAGGAAG
		Mus_musculus_myeloid_cell_leukemia_sequence_1_(Mcl1),_nuclear_gene_encoding_mitochondrial_protein,_mRNA	2.4	100	15	29	43	CAACAGTAAAGGAAG
		Mus_musculus_RIKEN_cDNA_2210018M11_gene_(2210018M11Rik),_mRNA	2.4	100	15	28	42	ACAACAGTAAAGGAA
		Mus_musculus_fibroblast_growth_factor_6_(Fgf6),_mRNA	2.4	100	15	30	44	AACAGTAAAGGAAGA
		Mus_musculus_CD1d2_antigen_(Cd1d2),_mRNA	9.6	100	14	36	49	AAAGGAAGAAGTCT
		Mus_musculus_spermatogenesis_associated_13_(Spata13),_mRNA	9.6	100	14	5	18	CGAGAACCTTGCAC
		Mus_musculus_tetratricopeptide_repeat_domain_18_(Ttc18),_transcript_variant_2,_mRNA	9.6	100	14	33	46	AGTAAAGGAAGAAG
		Mus_musculus_tetratricopeptide_repeat_domain_18_(Ttc18),_transcript_variant_1,_mRNA	9.6	100	14	33	46	AGTAAAGGAAGAAG
		Mus_musculus_tetratricopeptide_repeat_domain_18_(Ttc18),_transcript_variant_3,_mRNA	9.6	100	14	33	46	AGTAAAGGAAGAAG
		Mus_musculus_ubiquitin-conjugating_enzyme_E2N_(Ube2n),_mRNA	9.6	100	14	36	49	AAAGGAAGAAGTCT
		Mus_musculus_CD1d2_antigen_(Cd1d2),_non-coding_RNA	9.6	100	14	36	49	AAAGGAAGAAGTCT
		Mus_musculus_olfactory_receptor_1143_(Olfr1143),_mRNA	9.6	100	14	32	45	CAGTAAAGGAAGAA
		Mus_musculus_polycystic_kidney_and_hepatic_disease_1_(Pkhd1),_mRNA	9.6	100	14	34	47	GTAAAGGAAGAAGT
	F2rl1_R	Mus_musculus_coagulation_factor_II_(thrombin)_receptor-like_1_(F2rl1),_mRNA	3.27e-21	100	50	1	50	CTCGGTCTCCTGCAGCCGGACCGAGAACCTTGCACCGGGACGCAACAACA
		Mus_musculus_zinc_finger_protein_740_(Zfp740),_mRNA	0.64	100	16	15	30	GCCGGACCGAGAACCT
		Mus_musculus_v-erb-b2_erythroblastic_leukemia_viral_oncogene_homolog_2,_neuro/glioblastoma_derived_oncogene_homolog_(avian)_(Erbb2),_mRNA	0.64	100	16	1	16	CTCGGTCTCCTGCAGC
		Mus_musculus_kinesin_family_member_17_(Kif17),_transcript_variant_1,_mRNA	0.64	100	16	7	22	CTCCTGCAGCCGGACC
		Mus_musculus_cadherin,_EGF_LAG_seven-pass_G-type_receptor_2_(flamingo_homolog,_Drosophila)_(Celsr2),_transcript_variant_1,_mRNA	0.64	95	20	1	20	CTCGGTCTCCTGCAGCCGGA
		Mus_musculus_cadherin,_EGF_LAG_seven-pass_G-type_receptor_2_(flamingo_homolog,_Drosophila)_(Celsr2),_transcript_variant_2,_mRNA	0.64	95	20	1	20	CTCGGTCTCCTGCAGCCGGA
		Mus_musculus_HEAT_repeat_containing_5A_(Heatr5a),_mRNA	2.5	100	15	2	16	TCGGTCTCCTGCAGC
		Mus_musculus_trans-acting_transcription_factor_6_(Sp6),_mRNA	2.5	100	15	7	21	CTCCTGCAGCCGGAC
		Mus_musculus_protein_phosphatase_1,_regulatory_subunit_9B_(Ppp1r9b),_mRNA	2.5	100	15	5	19	GTCTCCTGCAGCCGG
		Mus_musculus_ubiquitin_specific_peptidase_29_(Usp29),_mRNA	2.5	100	15	9	23	CCTGCAGCCGGACCG
		Mus_musculus_ORAI_calcium_release-activated_calcium_modulator_1_(Orai1),_mRNA	2.5	94.74	19	3	21	CGGTCTCCTGCAGCCGGAC
		Mus_musculus_ATG2_autophagy_related_2_homolog_A_(S._cerevisiae)_(Atg2a),_mRNA	9.9	100	14	13	26	CAGCCGGACCGAGA
		Mus_musculus_leucine-rich_PPR-motif_containing_(Lrpprc),_mRNA	9.9	100	14	6	19	TCTCCTGCAGCCGG
		Mus_musculus_histone_deacetylase_7_(Hdac7),_transcript_variant_2,_mRNA	9.9	100	14	5	18	GTCTCCTGCAGCCG
		Mus_musculus_histone_deacetylase_7_(Hdac7),_transcript_variant_3,_mRNA	9.9	100	14	5	18	GTCTCCTGCAGCCG
		Mus_musculus_histone_deacetylase_7_(Hdac7),_transcript_variant_1,_mRNA	9.9	100	14	5	18	GTCTCCTGCAGCCG
		Mus_musculus_spermatogenesis_associated_13_(Spata13),_mRNA	9.9	100	14	22	35	CGAGAACCTTGCAC
		Mus_musculus_elongation_factor_RNA_polymerase_II_2_(Ell2),_mRNA	9.9	94.44	18	1	18	CTCGGTCTCCTGCAGCCG
		Mus_musculus_RIKEN_cDNA_4933426M11_gene_(4933426M11Rik),_transcript_variant_2,_mRNA	9.9	100	14	4	17	GGTCTCCTGCAGCC
		Mus_musculus_RIKEN_cDNA_4933426M11_gene_(4933426M11Rik),_transcript_variant_1,_mRNA	9.9	100	14	4	17	GGTCTCCTGCAGCC
Gabbr1_F	Gabbr1_F	Mus_musculus_gamma-aminobutyric_acid_(GABA)_B_receptor,_1_(Gabbr1),_mRNA	3.35e-10	100	31	1	31	TCGTGGGACTTTTCTATGAGACCGAAGCCCG
		Mus_musculus_calcium-sensing_receptor_(Casr),_mRNA	4.7	100	14	4	17	TGGGACTTTTCTAT
		Mus_musculus_B_lymphoid_kinase_(Blk),_mRNA	4.7	100	14	4	17	TGGGACTTTTCTAT
		Mus_musculus_versican_(Vcan),_transcript_variant_1,_mRNA	4.7	100	14	6	19	GGACTTTTCTATGA
		Mus_musculus_versican_(Vcan),_transcript_variant_3,_mRNA	4.7	100	14	6	19	GGACTTTTCTATGA
		Mus_musculus_versican_(Vcan),_transcript_variant_2,_mRNA	4.7	100	14	6	19	GGACTTTTCTATGA
		Mus_musculus_versican_(Vcan),_transcript_variant_4,_mRNA	4.7	100	14	6	19	GGACTTTTCTATGA
		Mus_musculus_Bardet-Biedl_syndrome_10_(human)_(Bbs10),_mRNA	4.7	100	14	5	18	GGGACTTTTCTATG
		Mus_musculus_ATPase,_Ca++-sequestering_(Atp2c1),_transcript_variant_2,_mRNA	4.7	100	14	4	17	TGGGACTTTTCTAT
		Mus_musculus_ATPase,_Ca++-sequestering_(Atp2c1),_transcript_variant_3,_mRNA	4.7	100	14	4	17	TGGGACTTTTCTAT
		Mus_musculus_ATPase,_Ca++-sequestering_(Atp2c1),_transcript_variant_1,_mRNA	4.7	100	14	4	17	TGGGACTTTTCTAT
		Mus_musculus_kinase_non-catalytic_C-lobe_domain_(KIND)_containing_1_(Kndc1),_mRNA	4.7	100	14	4	17	TGGGACTTTTCTAT
		Mus_musculus_NADH_dehydrogenase_(ubiquinone)_1_beta_subcomplex,_5_(Ndufb5),_nuclear_gene_encoding_mitochondrial_protein,_mRNA	4.7	100	14	18	31	GAGACCGAAGCCCG
	Gabbr1_R	Mus_musculus_gamma-aminobutyric_acid_(GABA)_B_receptor,_1_(Gabbr1),_mRNA	2.45e-08	96.77	31	5	35	CCAGCTGTGCCTGNTAAAAACCTGAAGCGTC
		Mus_musculus_beta_galactoside_alpha_2,6_sialyltransferase_1_(St6gal1),_transcript_variant_2,_mRNA	1.4	100	15	1	15	AGAGCCAGCTGTGCC
		Mus_musculus_beta_galactoside_alpha_2,6_sialyltransferase_1_(St6gal1),_transcript_variant_1,_mRNA	1.4	100	15	1	15	AGAGCCAGCTGTGCC
		Mus_musculus_leucine_rich_repeat_containing_28_(Lrrc28),_transcript_variant_1,_mRNA	1.4	100	15	2	16	GAGCCAGCTGTGCCT
		Mus_musculus_leucine_rich_repeat_containing_28_(Lrrc28),_transcript_variant_3,_non-coding_RNA	1.4	100	15	2	16	GAGCCAGCTGTGCCT
		Mus_musculus_leucine_rich_repeat_containing_28_(Lrrc28),_transcript_variant_4,_non-coding_RNA	1.4	100	15	2	16	GAGCCAGCTGTGCCT
		Mus_musculus_DDB1_and_CUL4_associated_factor_17_(Dcaf17),_transcript_variant_1,_mRNA	1.4	100	15	1	15	AGAGCCAGCTGTGCC
		Mus_musculus_secreted_frizzled-related_sequence_protein_5_(Sfrp5),_mRNA	5.5	100	14	3	16	AGCCAGCTGTGCCT
		Mus_musculus_solute_carrier_family_9_(sodium/hydrogen_exchanger),_member_3_regulator_2_(Slc9a3r2),_transcript_variant_B,_mRNA	5.5	100	14	4	17	GCCAGCTGTGCCTG
		Mus_musculus_solute_carrier_family_9_(sodium/hydrogen_exchanger),_member_3_regulator_2_(Slc9a3r2),_transcript_variant_A,_mRNA	5.5	100	14	4	17	GCCAGCTGTGCCTG
		Mus_musculus_calcium_channel,_voltage-dependent,_alpha_1I_subunit_(Cacna1i),_mRNA	5.5	100	14	4	17	GCCAGCTGTGCCTG
		Mus_musculus_extended_synaptotagmin-like_protein_2_(Esyt2),_mRNA	5.5	100	14	1	14	AGAGCCAGCTGTGC
		Mus_musculus_phosphoribosyl_pyrophosphate_synthetase_1-like_1_(Prps1l1),_mRNA	5.5	100	14	1	14	AGAGCCAGCTGTGC
		Mus_musculus_FYVE_and_coiled-coil_domain_containing_1_(Fyco1),_transcript_variant_1,_mRNA	5.5	100	14	4	17	GCCAGCTGTGCCTG
		Mus_musculus_FYVE_and_coiled-coil_domain_containing_1_(Fyco1),_transcript_variant_2,_mRNA	5.5	100	14	4	17	GCCAGCTGTGCCTG
		Mus_musculus_KCNQ1_overlapping_transcript_1_(Kcnq1ot1),_non-coding_RNA	5.5	100	14	4	17	GCCAGCTGTGCCTG
		Mus_musculus_olfactory_receptor_308_(Olfr308),_mRNA	5.5	100	14	1	14	AGAGCCAGCTGTGC
		Mus_musculus_zinc_finger_protein_109_(Zfp109),_mRNA	5.5	100	14	22	35	AAACCTGAAGCGTC
		Mus_musculus_phosphatidylinositol_transfer_protein,_membrane-associated_2_(Pitpnm2),_mRNA	5.5	100	14	1	14	AGAGCCAGCTGTGC
Gpr107_F	Gpr107_F	Mus_musculus_G_protein-coupled_receptor_107_(Gpr107),_mRNA	1.63e-12	100	35	1	35	CGCAGGGCTTTCCGATTGAAGGCTGGGCTGTTGTA
		Mus_musculus_DiGeorge_syndrome_critical_region_gene_8_(Dgcr8),_mRNA	0.36	100	16	19	34	AAGGCTGGGCTGTTGT
		Mus_musculus_GNAS_(guanine_nucleotide_binding_protein,_alpha_stimulating)_complex_locus_(Gnas),_transcript_variant_6,_mRNA	1.4	100	15	20	34	AGGCTGGGCTGTTGT
		Mus_musculus_GNAS_(guanine_nucleotide_binding_protein,_alpha_stimulating)_complex_locus_(Gnas),_transcript_variant_5,_mRNA	1.4	100	15	20	34	AGGCTGGGCTGTTGT
		Mus_musculus_GNAS_(guanine_nucleotide_binding_protein,_alpha_stimulating)_complex_locus_(Gnas),_transcript_variant_1,_mRNA	1.4	100	15	20	34	AGGCTGGGCTGTTGT
		Mus_musculus_GNAS_(guanine_nucleotide_binding_protein,_alpha_stimulating)_complex_locus_(Gnas),_transcript_variant_1,_mRNA	1.4	100	15	20	34	AGGCTGGGCTGTTGT
		Mus_musculus_choline_dehydrogenase_(Chdh),_nuclear_gene_encoding_mitochondrial_protein,_transcript_variant_2,_mRNA	1.4	100	15	21	35	GGCTGGGCTGTTGTA
		Mus_musculus_choline_dehydrogenase_(Chdh),_nuclear_gene_encoding_mitochondrial_protein,_transcript_variant_3,_mRNA	1.4	100	15	21	35	GGCTGGGCTGTTGTA
		Mus_musculus_choline_dehydrogenase_(Chdh),_nuclear_gene_encoding_mitochondrial_protein,_transcript_variant_1,_mRNA	1.4	100	15	21	35	GGCTGGGCTGTTGTA
		Mus_musculus_retina_and_anterior_neural_fold_homeobox_(Rax),_mRNA	5.5	100	14	3	16	CAGGGCTTTCCGAT
		Mus_musculus_protocadherin_beta_22_(Pcdhb22),_mRNA	5.5	100	14	21	34	GGCTGGGCTGTTGT
		Mus_musculus_protocadherin_beta_21_(Pcdhb21),_mRNA	5.5	100	14	21	34	GGCTGGGCTGTTGT
		Mus_musculus_kelch-like_22_(Drosophila)_(Klhl22),_mRNA	5.5	100	14	17	30	TGAAGGCTGGGCTG
		Mus_musculus_clusterin_(Clu),_mRNA	5.5	100	14	18	31	GAAGGCTGGGCTGT
		Mus_musculus_family_with_sequence_similarity_13,_member_C_(Fam13c),_transcript_variant_2,_mRNA	5.5	100	14	1	14	CGCAGGGCTTTCCG
		Mus_musculus_family_with_sequence_similarity_13,_member_C_(Fam13c),_transcript_variant_1,_mRNA	5.5	100	14	1	14	CGCAGGGCTTTCCG
		Mus_musculus_family_with_sequence_similarity_13,_member_C_(Fam13c),_transcript_variant_3,_mRNA	5.5	100	14	1	14	CGCAGGGCTTTCCG
		Mus_musculus_ubiquitin-like_7_(bone_marrow_stromal_cell-derived)_(Ubl7),_transcript_variant_2,_mRNA	5.5	100	14	17	30	TGAAGGCTGGGCTG
		Mus_musculus_ubiquitin-like_7_(bone_marrow_stromal_cell-derived)_(Ubl7),_transcript_variant_1,_mRNA	5.5	100	14	17	30	TGAAGGCTGGGCTG
		Mus_musculus_guanylate_cyclase_1,_soluble,_alpha_2_(Gucy1a2),_mRNA	5.5	100	14	16	29	TTGAAGGCTGGGCT
	Gpr107_R	Mus_musculus_G_protein-coupled_receptor_107_(Gpr107),_mRNA	0.000194	100	21	1	21	GTCTCTCTCGTTGGTGTTCCA
		PREDICTED:_Mus_musculus_predicted_gene_10775_(Gm10775),_miscRNA	2.9	94.44	18	7	24	CTCGTTGGTGTTCCAGCA
		Mus_musculus_SMC_hinge_domain_containing_1_(Smchd1),_mRNA	2.9	100	14	11	24	TTGGTGTTCCAGCA
		PREDICTED:_Mus_musculus_predicted_gene_10775_(Gm10775),_miscRNA	2.9	94.44	18	7	24	CTCGTTGGTGTTCCAGCA
		Mus_musculus_transient_receptor_potential_cation_channel,_subfamily_V,_member_1_(Trpv1),_mRNA	2.9	100	14	9	22	CGTTGGTGTTCCAG
		Mus_musculus_coiled-coil_domain_containing_13_(Ccdc13),_mRNA	2.9	100	14	10	23	GTTGGTGTTCCAGC
		Mus_musculus_fibroblast_growth_factor_9_(Fgf9),_mRNA	2.9	100	14	3	16	CTCTCTCGTTGGTG
Gpr108_F	Gpr108_F	Mus_musculus_G_protein-coupled_receptor_108_(Gpr108),_mRNA	4.58e-09	100	29	1	29	TCACTGTGATGATCCGGGAGAAGAATCCA
		Mus_musculus_a_disintegrin-like_and_metallopeptidase_(reprolysin_type)_with_thrombospondin_type_1_motif,_19_(Adamts19),_mRNA	0.017	100	18	10	27	TGATCCGGGAGAAGAATC
		Mus_musculus_adenosine_monophosphate_deaminase_3_(Ampd3),_mRNA	0.066	100	17	7	23	TGATGATCCGGGAGAAG
		Mus_musculus_cytochrome_P450,_family_27,_subfamily_a,_polypeptide_1_(Cyp27a1),_nuclear_gene_encoding_mitochondrial_protein,_mRNA	0.066	100	17	4	20	CTGTGATGATCCGGGAG
		Mus_musculus_mitogen-activated_protein_kinase_kinase_kinase_1_(Map3k1),_mRNA	1	100	15	9	23	ATGATCCGGGAGAAG
		Mus_musculus_RIKEN_cDNA_6430571L13_gene_(6430571L13Rik),_mRNA	1	100	15	1	15	TCACTGTGATGATCC
		Mus_musculus_mucin_6,_gastric_(Muc6),_mRNA	1	100	15	7	21	TGATGATCCGGGAGA
		Mus_musculus_plexin_A4_(Plxna4),_mRNA	1	100	15	4	18	CTGTGATGATCCGGG
		Mus_musculus_YEATS_domain_containing_2_(Yeats2),_transcript_variant_2,_mRNA	4.1	94.44	18	12	29	ATCCGGGAGAAGAATCCA
		Mus_musculus_YEATS_domain_containing_2_(Yeats2),_transcript_variant_1,_mRNA	4.1	94.44	18	12	29	ATCCGGGAGAAGAATCCA
		Mus_musculus_retinoic_acid_induced_12_(Rai12),_transcript_variant_3,_mRNA	4.1	100	14	5	18	TGTGATGATCCGGG
		Mus_musculus_retinoic_acid_induced_12_(Rai12),_transcript_variant_1,_mRNA	4.1	100	14	5	18	TGTGATGATCCGGG
		Mus_musculus_spectrin_beta_2_(Spnb2),_transcript_variant_2,_mRNA	4.1	100	14	11	24	GATCCGGGAGAAGA
		Mus_musculus_spectrin_beta_2_(Spnb2),_transcript_variant_1,_mRNA	4.1	100	14	11	24	GATCCGGGAGAAGA
		Mus_musculus_advillin_(Avil),_mRNA	4.1	100	14	5	18	TGTGATGATCCGGG
		Mus_musculus_expressed_sequence_C85492_(C85492),_mRNA	4.1	100	14	9	22	ATGATCCGGGAGAA
		Mus_musculus_extended_synaptotagmin-like_protein_3_(Esyt3),_mRNA	4.1	100	14	11	24	GATCCGGGAGAAGA
		Mus_musculus_sialic_acid_binding_Ig-like_lectin_E_(Siglece),_mRNA	4.1	100	14	13	26	TCCGGGAGAAGAAT
		Mus_musculus_solute_carrier_family_2_(facilitated_glucose_transporter),_member_1_(Slc2a1),_mRNA	4.1	94.44	18	8	25	GATGATCCGGGAGAAGAA
		Mus_musculus_microtubule-associated_protein_9_(Mtap9),_mRNA	4.1	100	14	1	14	TCACTGTGATGATC
	Gpr108_R	Mus_musculus_G_protein-coupled_receptor_108_(Gpr108),_mRNA	0.056	100	16	2	17	CCACAACTGTCACAAC
		Mus_musculus_microRNA_1198_(Mir1198),_microRNA	3.5	100	13	4	16	ACAACTGTCACAA
		Mus_musculus_desmocollin_1_(Dsc1),_mRNA	3.5	100	13	2	14	CCACAACTGTCAC
		Mus_musculus_laminin,_alpha_1_(Lama1),_mRNA	3.5	100	13	5	17	CAACTGTCACAAC
		Mus_musculus_RIKEN_cDNA_4930444M15_gene_(4930444M15Rik),_non-coding_RNA	3.5	100	13	3	15	CACAACTGTCACA
		Mus_musculus_CD68_antigen_(Cd68),_mRNA	3.5	100	13	2	14	CCACAACTGTCAC
		Mus_musculus_Smith-Magenis_syndrome_chromosome_region,_candidate_8_homolog_(human)_(Smcr8),_transcript_variant_1,_mRNA	3.5	100	13	4	16	ACAACTGTCACAA
		Mus_musculus_neogenin_(Neo1),_transcript_variant_1,_mRNA	3.5	100	13	3	15	CACAACTGTCACA
		Mus_musculus_neogenin_(Neo1),_transcript_variant_2,_mRNA	3.5	100	13	3	15	CACAACTGTCACA
		Mus_musculus_solute_carrier_family_7_(cationic_amino_acid_transporter,_y+_system),_member_6_(Slc7a6),_mRNA	3.5	100	13	2	14	CCACAACTGTCAC
		Mus_musculus_caspase_3_(Casp3),_mRNA	3.5	100	13	4	16	ACAACTGTCACAA
		Mus_musculus_zinc_finger_protein_384_(Zfp384),_transcript_variant_1,_mRNA	3.5	100	13	2	14	CCACAACTGTCAC
		Mus_musculus_zinc_finger_protein_384_(Zfp384),_transcript_variant_2,_mRNA	3.5	100	13	2	14	CCACAACTGTCAC
		Mus_musculus_isoprenylcysteine_carboxyl_methyltransferase_(Icmt),_transcript_variant_1,_mRNA	3.5	100	13	3	15	CACAACTGTCACA
		Mus_musculus_isoprenylcysteine_carboxyl_methyltransferase_(Icmt),_transcript_variant_2,_non-coding_RNA	3.5	100	13	3	15	CACAACTGTCACA
		Mus_musculus_synaptopodin_2_(Synpo2),_mRNA	3.5	100	13	3	15	CACAACTGTCACA
		Mus_musculus_nucleoporin_210-like_(Nup210l),_mRNA	3.5	100	13	2	14	CCACAACTGTCAC
		Mus_musculus_dispatched_homolog_1_(Drosophila)_(Disp1),_mRNA	3.5	100	13	5	17	CAACTGTCACAAC
		Mus_musculus_kelch-like_12_(Drosophila)_(Klhl12),_mRNA	3.5	100	13	4	16	ACAACTGTCACAA
Gpr124	Gpr124_F	Mus_musculus_G_protein-coupled_receptor_124_(Gpr124),_mRNA	2.83e-06	100	24	1	24	TTCCTTGTCGTCACTGCTCTGGAT
		Mus_musculus_twisted_gastrulation_homolog_1_(Drosophila)_(Twsg1),_mRNA	0.17	100	16	7	22	GTCGTCACTGCTCTGG
		Mus_musculus_RIKEN_cDNA_2310065F04_gene_(2310065F04Rik),_non-coding_RNA	0.17	100	16	8	23	TCGTCACTGCTCTGGA
		Mus_musculus_cullin_5_(Cul5),_transcript_variant_1,_mRNA	0.67	100	15	10	24	GTCACTGCTCTGGAT
		Mus_musculus_cullin_5_(Cul5),_transcript_variant_2,_mRNA	0.67	100	15	10	24	GTCACTGCTCTGGAT
		Mus_musculus_WD_repeat_domain_38_(Wdr38),_mRNA	0.67	100	15	10	24	GTCACTGCTCTGGAT
		PREDICTED:_Mus_musculus_predicted_gene,_19462_(Gm19462),_miscRNA	2.6	94.44	18	4	21	CTTGTCGTCACTGCTCTG
		Mus_musculus_dynein,_axonemal,_light_chain_1_(Dnalc1),_mRNA	2.6	100	14	9	22	CGTCACTGCTCTGG
		Mus_musculus_regulatory_associated_protein_of_MTOR,_complex_1_(Rptor),_mRNA	2.6	100	14	10	23	GTCACTGCTCTGGA
		PREDICTED:_Mus_musculus_predicted_gene,_19462_(Gm19462),_miscRNA	2.6	94.44	18	4	21	CTTGTCGTCACTGCTCTG
		PREDICTED:_Mus_musculus_protocadherin_beta_6_(Pcdhb6),_mRNA	2.6	100	14	11	24	TCACTGCTCTGGAT
		Mus_musculus_protocadherin_beta_10_(Pcdhb10),_mRNA	2.6	100	14	11	24	TCACTGCTCTGGAT
		Mus_musculus_protocadherin_beta_8_(Pcdhb8),_mRNA	2.6	100	14	11	24	TCACTGCTCTGGAT
		Mus_musculus_protocadherin_beta_6_(Pcdhb6),_mRNA	2.6	100	14	11	24	TCACTGCTCTGGAT
		Mus_musculus_POU_domain,_class_5,_transcription_factor_1_(Pou5f1),_transcript_variant_2,_mRNA	2.6	100	14	9	22	CGTCACTGCTCTGG
		Mus_musculus_POU_domain,_class_5,_transcription_factor_1_(Pou5f1),_transcript_variant_1,_mRNA	2.6	100	14	9	22	CGTCACTGCTCTGG
		Mus_musculus_synaptophysin-like_protein_(Sypl),_transcript_variant_2,_mRNA	2.6	100	14	8	21	TCGTCACTGCTCTG
		Mus_musculus_synaptophysin-like_protein_(Sypl),_transcript_variant_1,_mRNA	2.6	100	14	8	21	TCGTCACTGCTCTG
		Mus_musculus_CD28_antigen_(Cd28),_mRNA	2.6	100	14	11	24	TCACTGCTCTGGAT
	Gpr124_R	Mus_musculus_G_protein-coupled_receptor_124_(Gpr124),_mRNA	3.02e-07	100	26	1	26	TCACGCTCACCAACTACCAAATGGTT
		Mus_musculus_RNA_binding_protein,_fox-1_homolog_(C._elegans)_2_(Rbfox2),_transcript_variant_4,_mRNA	1.1	100	15	5	19	GCTCACCAACTACCA
		Mus_musculus_RNA_binding_protein,_fox-1_homolog_(C._elegans)_2_(Rbfox2),_transcript_variant_6,_mRNA	1.1	100	15	5	19	GCTCACCAACTACCA
		Mus_musculus_RNA_binding_protein,_fox-1_homolog_(C._elegans)_2_(Rbfox2),_transcript_variant_5,_mRNA	1.1	100	15	5	19	GCTCACCAACTACCA
		Mus_musculus_RNA_binding_protein,_fox-1_homolog_(C._elegans)_2_(Rbfox2),_transcript_variant_1,_mRNA	1.1	100	15	5	19	GCTCACCAACTACCA
		Mus_musculus_RNA_binding_protein,_fox-1_homolog_(C._elegans)_2_(Rbfox2),_transcript_variant_3,_mRNA	1.1	100	15	5	19	GCTCACCAACTACCA
		Mus_musculus_RNA_binding_protein,_fox-1_homolog_(C._elegans)_2_(Rbfox2),_transcript_variant_2,_mRNA	1.1	100	15	5	19	GCTCACCAACTACCA
		Mus_musculus_shisa_homolog_6_(Xenopus_laevis)_(Shisa6),_mRNA	4.4	100	14	8	21	CACCAACTACCAAA
		Mus_musculus_expressed_sequence_AI317395_(AI317395),_mRNA	4.4	100	14	12	25	AACTACCAAATGGT
		Mus_musculus_cDNA_sequence_BC048644_(BC048644),_mRNA	4.4	100	14	15	28	TACCAAATGGTTGT
		PREDICTED:_Mus_musculus_predicted_gene_9615_(Gm9615),_miscRNA	4.4	100	14	2	15	CACGCTCACCAACT
		PREDICTED:_Mus_musculus_protein_FAM205A-like_(LOC100862043),_mRNA	4.4	100	14	2	15	CACGCTCACCAACT
		PREDICTED:_Mus_musculus_protein_FAM205A-like_(LOC100862324),_mRNA	4.4	100	14	2	15	CACGCTCACCAACT
		PREDICTED:_Mus_musculus_protein_FAM205A-like_(LOC100861727),_miscRNA	4.4	100	14	2	15	CACGCTCACCAACT
		Mus_musculus_predicted_gene_13298_(Gm13298),_mRNA	4.4	100	14	2	15	CACGCTCACCAACT
		PREDICTED:_Mus_musculus_protein_FAM205A-like_(LOC100862261),_mRNA	4.4	100	14	2	15	CACGCTCACCAACT
		PREDICTED:_Mus_musculus_protein_FAM205A-like_(LOC100043920),_mRNA	4.4	100	14	2	15	CACGCTCACCAACT
		Mus_musculus_signaling_lymphocytic_activation_molecule_family_member_1_(Slamf1),_mRNA	4.4	94.44	18	2	19	CACGCTCACCAACTACCA
Gpr125_F	Gpr125_F	Mus_musculus_G_protein-coupled_receptor_125_(Gpr125),_mRNA	0.000117	100	21	1	21	TTATTCTACCCTTGCCACGGT
		Mus_musculus_chloride_intracellular_channel_4_(mitochondrial)_(Clic4),_nuclear_gene_encoding_mitochondrial_protein,_mRNA	0.44	100	15	3	17	ATTCTACCCTTGCCA
		Mus_musculus_RIKEN_cDNA_E130309D14_gene_(E130309D14Rik),_mRNA	1.8	100	14	4	17	TTCTACCCTTGCCA
		Mus_musculus_platelet-activating_factor_acetylhydrolase_2_(Pafah2),_mRNA	1.8	100	14	4	17	TTCTACCCTTGCCA
		Mus_musculus_special_AT-rich_sequence_binding_protein_1_(Satb1),_transcript_variant_1,_mRNA	6.9	100	13	6	18	CTACCCTTGCCAC
		Mus_musculus_special_AT-rich_sequence_binding_protein_1_(Satb1),_transcript_variant_3,_mRNA	6.9	100	13	6	18	CTACCCTTGCCAC
		Mus_musculus_special_AT-rich_sequence_binding_protein_1_(Satb1),_transcript_variant_2,_mRNA	6.9	100	13	6	18	CTACCCTTGCCAC
		Mus_musculus_special_AT-rich_sequence_binding_protein_1_(Satb1),_transcript_variant_4,_mRNA	6.9	100	13	6	18	CTACCCTTGCCAC
		Mus_musculus_AT_rich_interactive_domain_2_(ARID,_RFX-like)_(Arid2),_mRNA	6.9	100	13	5	17	TCTACCCTTGCCA
		Mus_musculus_somatostatin_receptor_3_(Sstr3),_mRNA	6.9	100	13	6	18	CTACCCTTGCCAC
		Mus_musculus_WNT1_inducible_signaling_pathway_protein_1_(Wisp1),_mRNA	6.9	94.12	17	1	17	TTATTCTACCCTTGCCA
		Mus_musculus_DPH3_homolog_(KTI11,_S._cerevisiae)_(Dph3),_transcript_variant_1,_mRNA	6.9	100	13	4	16	TTCTACCCTTGCC
		Mus_musculus_DPH3_homolog_(KTI11,_S._cerevisiae)_(Dph3),_transcript_variant_2,_mRNA	6.9	100	13	4	16	TTCTACCCTTGCC
		Mus_musculus_DEAD_(Asp-Glu-Ala-Asp)_box_polypeptide_46_(Ddx46),_mRNA	6.9	100	13	4	16	TTCTACCCTTGCC
		Mus_musculus_abhydrolase_domain_containing_15_(Abhd15),_mRNA	6.9	100	13	3	15	ATTCTACCCTTGC
		Mus_musculus_R3H_domain_containing_2_(R3hdm2),_transcript_variant_2,_mRNA	6.9	100	13	9	21	CCCTTGCCACGGT
		Mus_musculus_R3H_domain_containing_2_(R3hdm2),_transcript_variant_3,_mRNA	6.9	100	13	9	21	CCCTTGCCACGGT
		Mus_musculus_R3H_domain_containing_2_(R3hdm2),_transcript_variant_1,_mRNA	6.9	100	13	9	21	CCCTTGCCACGGT
		Mus_musculus_vomeronasal_1_receptor_51_(Vmn1r51),_mRNA	6.9	100	13	2	14	TATTCTACCCTTG
		Mus_musculus_vomeronasal_1_receptor_45_(Vmn1r45),_mRNA	6.9	100	13	2	14	TATTCTACCCTTG
	Gpr125_R	Mus_musculus_G_protein-coupled_receptor_125_(Gpr125),_mRNA	3.35e-10	100	31	1	31	TGGGAGGAATAACCCAGACCAGAAATGCCAG
		PREDICTED:_Mus_musculus_predicted_gene_16258_(Gm16258),_miscRNA	0.3	100	16	16	31	AGACCAGAAATGCCAG
		PREDICTED:_Mus_musculus_predicted_gene_16258_(Gm16258),_miscRNA	0.3	100	16	16	31	AGACCAGAAATGCCAG
		Mus_musculus_phosphodiesterase_12_(Pde12),_mRNA	1.2	100	15	10	24	TAACCCAGACCAGAA
		Mus_musculus_cartilage_oligomeric_matrix_protein_(Comp),_mRNA	1.2	100	15	9	23	ATAACCCAGACCAGA
		Mus_musculus_olfactory_receptor_503_(Olfr503),_mRNA	1.2	100	15	4	18	GAGGAATAACCCAGA
		PREDICTED:_Mus_musculus_protein_kinase_C-binding_protein_1-like_(LOC546957),_miscRNA	1.2	100	15	12	26	ACCCAGACCAGAAAT
		PREDICTED:_Mus_musculus_predicted_gene_7340_(Gm7340),_miscRNA	4.7	100	14	5	18	AGGAATAACCCAGA
		PREDICTED:_Mus_musculus_predicted_gene_7340_(Gm7340),_miscRNA	4.7	100	14	5	18	AGGAATAACCCAGA
		Mus_musculus_adenomatosis_polyposis_coli_(Apc),_mRNA	4.7	100	14	18	31	ACCAGAAATGCCAG
		Mus_musculus_mitogen-activated_protein_kinase_11_(Mapk11),_mRNA	4.7	100	14	14	27	CCAGACCAGAAATG
		Mus_musculus_Rho_guanine_nucleotide_exchange_factor_(GEF)_3_(Arhgef3),_mRNA	4.7	100	14	9	22	ATAACCCAGACCAG
		Mus_musculus_T_cell_lymphoma_breakpoint_1_(Tcl1),_mRNA	4.7	100	14	7	20	GAATAACCCAGACC
		Mus_musculus_adhesion_molecule_with_Ig_like_domain_3_(Amigo3),_mRNA	4.7	100	14	11	24	AACCCAGACCAGAA
		Mus_musculus_actinin_alpha_4_(Actn4),_mRNA	4.7	100	14	15	28	CAGACCAGAAATGC
		Mus_musculus_mitochondrial_translational_initiation_factor_3_(Mtif3),_transcript_variant_1,_mRNA	4.7	100	14	9	22	ATAACCCAGACCAG
		Mus_musculus_mitochondrial_translational_initiation_factor_3_(Mtif3),_nuclear_gene_encoding_mitochondrial_protein,_transcript_variant_3,_mRNA	4.7	100	14	9	22	ATAACCCAGACCAG
		Mus_musculus_mitochondrial_translational_initiation_factor_3_(Mtif3),_transcript_variant_2,_mRNA	4.7	100	14	9	22	ATAACCCAGACCAG
		Mus_musculus_mitochondrial_translational_initiation_factor_3_(Mtif3),_transcript_variant_4,_mRNA	4.7	100	14	9	22	ATAACCCAGACCAG
		Mus_musculus_hydroxysteroid_11-beta_dehydrogenase_1_(Hsd11b1),_transcript_variant_2,_mRNA	4.7	100	14	15	28	CAGACCAGAAATGC
Gpr133_F	Gpr133_F	Mus_musculus_G_protein-coupled_receptor_133_(Gpr133),_mRNA	9.1	100	12	1	12	AGAACGGTGGGT
		PREDICTED:_Mus_musculus_predicted_gene_16244_(Gm16244),_miscRNA	9.1	100	12	1	12	AGAACGGTGGGT
		Mus_musculus_Bernardinelli-Seip_congenital_lipodystrophy_2_homolog_(human)_(Bscl2),_transcript_variant_2,_mRNA	9.1	100	12	1	12	AGAACGGTGGGT
		Mus_musculus_Bernardinelli-Seip_congenital_lipodystrophy_2_homolog_(human)_(Bscl2),_transcript_variant_1,_mRNA	9.1	100	12	1	12	AGAACGGTGGGT
		Mus_musculus_zinc_finger_and_BTB_domain_containing_38_(Zbtb38),_mRNA	9.1	100	12	1	12	AGAACGGTGGGT
		Mus_musculus_LSM4_homolog,_U6_small_nuclear_RNA_associated_(S._cerevisiae)_(Lsm4),_mRNA	9.1	100	12	1	12	AGAACGGTGGGT
		Mus_musculus_Kell_blood_group_precursor_(McLeod_phenotype)_homolog_(Xk),_mRNA	9.1	100	12	1	12	AGAACGGTGGGT
		Mus_musculus_OCIA_domain_containing_1_(Ociad1),_transcript_variant_2,_mRNA	9.1	100	12	1	12	AGAACGGTGGGT
		Mus_musculus_OCIA_domain_containing_1_(Ociad1),_transcript_variant_1,_mRNA	9.1	100	12	1	12	AGAACGGTGGGT
		Mus_musculus_OCIA_domain_containing_1_(Ociad1),_transcript_variant_3,_mRNA	9.1	100	12	1	12	AGAACGGTGGGT
		Mus_musculus_spindle_assembly_6_homolog_(C._elegans)_(Sass6),_mRNA	9.1	100	12	1	12	AGAACGGTGGGT
		Mus_musculus_golgi_phosphoprotein_3-like_(Golph3l),_transcript_variant_2,_mRNA	9.1	100	12	1	12	AGAACGGTGGGT
		Mus_musculus_golgi_phosphoprotein_3-like_(Golph3l),_transcript_variant_1,_mRNA	9.1	100	12	1	12	AGAACGGTGGGT
		Mus_musculus_UDP-Gal:betaGlcNAc_beta_1,3-galactosyltransferase,_polypeptide_1_(B3galt1),_mRNA	9.1	100	12	1	12	AGAACGGTGGGT
	Gpr133_R	Mus_musculus_G_protein-coupled_receptor_133_(Gpr133),_mRNA	4.58e-09	100	29	1	29	TCCGCTTGCCCAATAAATCCCTCTCAGAG
		Mus_musculus_RIKEN_cDNA_0610007P08_gene_(0610007P08Rik),_transcript_variant_2,_mRNA	1	100	15	12	26	AATAAATCCCTCTCA
		Mus_musculus_cDNA_sequence_BC017643_(BC017643),_transcript_variant_5,_mRNA	4.1	100	14	8	21	GCCCAATAAATCCC
		Mus_musculus_cDNA_sequence_BC017643_(BC017643),_transcript_variant_1,_mRNA	4.1	100	14	8	21	GCCCAATAAATCCC
		Mus_musculus_cDNA_sequence_BC017643_(BC017643),_transcript_variant_4,_mRNA	4.1	100	14	8	21	GCCCAATAAATCCC
		Mus_musculus_cDNA_sequence_BC017643_(BC017643),_transcript_variant_2,_mRNA	4.1	100	14	8	21	GCCCAATAAATCCC
		Mus_musculus_cDNA_sequence_BC017643_(BC017643),_transcript_variant_3,_mRNA	4.1	100	14	8	21	GCCCAATAAATCCC
		Mus_musculus_RIKEN_cDNA_4930430J02_gene_(4930430J02Rik),_non-coding_RNA	4.1	100	14	16	29	AATCCCTCTCAGAG
Gpr137	Gpr137_F	Mus_musculus_G_protein-coupled_receptor_137_(Gpr137),_transcript_variant_1,_mRNA	1.68e-08	100	28	1	28	CTCTGGCAGTTGGTATGGTGCCATCGGA
		Mus_musculus_G_protein-coupled_receptor_137_(Gpr137),_transcript_variant_2,_mRNA	1.68e-08	100	28	1	28	CTCTGGCAGTTGGTATGGTGCCATCGGA
		Mus_musculus_G_protein-coupled_receptor_137_(Gpr137),_transcript_variant_4,_mRNA	1.68e-08	100	28	1	28	CTCTGGCAGTTGGTATGGTGCCATCGGA
		Mus_musculus_G_protein-coupled_receptor_137_(Gpr137),_transcript_variant_3,_mRNA	1.68e-08	100	28	1	28	CTCTGGCAGTTGGTATGGTGCCATCGGA
		PREDICTED:_Mus_musculus_spectrin_beta_5_(Spnb5),_mRNA	3.8	100	14	1	14	CTCTGGCAGTTGGT
		Mus_musculus_bystin-like_(Bysl),_mRNA	3.8	100	14	3	16	CTGGCAGTTGGTAT
		Mus_musculus_ubiquitin_specific_peptidase_36_(Usp36),_mRNA	3.8	100	14	1	14	CTCTGGCAGTTGGT
		Mus_musculus_hexamethylene_bis-acetamide_inducible_2_(Hexim2),_transcript_variant_1,_mRNA	3.8	100	14	6	19	GCAGTTGGTATGGT
		Mus_musculus_hexamethylene_bis-acetamide_inducible_2_(Hexim2),_transcript_variant_2,_mRNA	3.8	100	14	6	19	GCAGTTGGTATGGT
		Mus_musculus_hexamethylene_bis-acetamide_inducible_2_(Hexim2),_transcript_variant_3,_mRNA	3.8	100	14	6	19	GCAGTTGGTATGGT
		Mus_musculus_cyclin-dependent_kinase_inhibitor_1C_(P57)_(Cdkn1c),_transcript_variant_1,_mRNA	3.8	100	14	5	18	GGCAGTTGGTATGG
		Mus_musculus_cyclin-dependent_kinase_inhibitor_1C_(P57)_(Cdkn1c),_transcript_variant_2,_mRNA	3.8	100	14	5	18	GGCAGTTGGTATGG
		PREDICTED:_Mus_musculus_spectrin_beta_5_(Spnb5),_mRNA	3.8	100	14	1	14	CTCTGGCAGTTGGT
	Gpr137_R	Mus_musculus_G_protein-coupled_receptor_137_(Gpr137),_transcript_variant_1,_mRNA	4.58e-09	100	29	1	29	GCTCCTGGGAGCATAGCCGGAGTGAGAGC
		Mus_musculus_G_protein-coupled_receptor_137_(Gpr137),_transcript_variant_2,_mRNA	4.58e-09	100	29	1	29	GCTCCTGGGAGCATAGCCGGAGTGAGAGC
		Mus_musculus_G_protein-coupled_receptor_137_(Gpr137),_transcript_variant_4,_mRNA	4.58e-09	100	29	1	29	GCTCCTGGGAGCATAGCCGGAGTGAGAGC
		Mus_musculus_G_protein-coupled_receptor_137_(Gpr137),_transcript_variant_3,_mRNA	4.58e-09	100	29	1	29	GCTCCTGGGAGCATAGCCGGAGTGAGAGC
		Mus_musculus_RIKEN_cDNA_1700012A16_gene_(1700012A16Rik),_mRNA	0.26	100	16	3	18	TCCTGGGAGCATAGCC
		Mus_musculus_glutaminyl-peptide_cyclotransferase_(glutaminyl_cyclase)_(Qpct),_mRNA	1	100	15	14	28	TAGCCGGAGTGAGAG
		Mus_musculus_RIKEN_cDNA_1810013A23_gene_(1810013A23Rik),_non-coding_RNA	1	94.74	19	1	19	GCTCCTGGGAGCATAGCCG
		Mus_musculus_mannoside_acetylglucosaminyltransferase_5_(Mgat5),_mRNA	1	100	15	15	29	AGCCGGAGTGAGAGC
		Mus_musculus_intersectin_1_(SH3_domain_protein_1A)_(Itsn1),_transcript_variant_1,_mRNA	4.1	100	14	4	17	CCTGGGAGCATAGC
		Mus_musculus_zinc_finger_protein_71,_related_sequence_(Zfp71-rs1),_mRNA	4.1	100	14	2	15	CTCCTGGGAGCATA
		Mus_musculus_histone_deacetylase_5_(Hdac5),_transcript_variant_1,_mRNA	4.1	100	14	1	14	GCTCCTGGGAGCAT
		Mus_musculus_histone_deacetylase_5_(Hdac5),_transcript_variant_2,_mRNA	4.1	100	14	1	14	GCTCCTGGGAGCAT
		Mus_musculus_RIMS_binding_protein_2_(Rimbp2),_mRNA	4.1	94.44	18	3	20	TCCTGGGAGCATAGCCGG
Gpr137b	Gpr137b_F	Mus_musculus_G_protein-coupled_receptor_137B_(Gpr137b),_mRNA	5.64e-16	100	41	1	41	CAGTGTGTCAGGTAACTGCCATTGGTGTCACCGTCATCTTG
		Mus_musculus_G_protein-coupled_receptor_137B,_pseudogene_(Gpr137b-ps),_non-coding_RNA	5.64e-16	100	41	1	41	CAGTGTGTCAGGTAACTGCCATTGGTGTCACCGTCATCTTG
		PREDICTED:_Mus_musculus_uncharacterized_LOC100504746,_transcript_variant_1_(LOC100504746),_miscRNA	7.3	100	14	6	19	TGTCAGGTAACTGC
		PREDICTED:_Mus_musculus_uncharacterized_LOC100504746,_transcript_variant_2_(LOC100504746),_miscRNA	7.3	100	14	6	19	TGTCAGGTAACTGC
		PREDICTED:_Mus_musculus_fibrillin-2-like_(LOC100047082),_mRNA	7.3	94.44	18	11	28	GGTAACTGCCATTGGTGT
		PREDICTED:_Mus_musculus_predicted_gene_1966_(Gm1966),_mRNA	7.3	100	14	1	14	CAGTGTGTCAGGTA
		Mus_musculus_fibrillin_2_(Fbn2),_mRNA	7.3	94.44	18	11	28	GGTAACTGCCATTGGTGT
		Mus_musculus_peptidylprolyl_isomerase_(cyclophilin)-like_1_(Ppil1),_mRNA	7.3	100	14	16	29	CTGCCATTGGTGTC
		Mus_musculus_solute_carrier_family_9,_member_10_(Slc9a10),_mRNA	7.3	100	14	12	25	GTAACTGCCATTGG
		Mus_musculus_F-box_and_leucine-rich_repeat_protein_20_(Fbxl20),_mRNA	7.3	100	14	1	14	CAGTGTGTCAGGTA
		Mus_musculus_AT_rich_interactive_domain_3A_(BRIGHT-like)_(Arid3a),_mRNA	7.3	100	14	14	27	AACTGCCATTGGTG
		Mus_musculus_CD109_antigen_(Cd109),_mRNA	7.3	100	14	17	30	TGCCATTGGTGTCA
		Mus_musculus_GDNF_family_receptor_alpha_like_(Gfral),_mRNA	7.3	100	14	9	22	CAGGTAACTGCCAT
		PREDICTED:_Mus_musculus_predicted_gene_1966,_transcript_variant_1_(Gm1966),_mRNA	7.3	100	14	1	14	CAGTGTGTCAGGTA
		PREDICTED:_Mus_musculus_predicted_gene_1966,_transcript_variant_2_(Gm1966),_mRNA	7.3	100	14	1	14	CAGTGTGTCAGGTA
		PREDICTED:_Mus_musculus_predicted_gene_1966_(Gm1966),_mRNA	7.3	100	14	1	14	CAGTGTGTCAGGTA
		PREDICTED:_Mus_musculus_predicted_gene_1966_(Gm1966),_mRNA	7.3	100	14	1	14	CAGTGTGTCAGGTA
		Mus_musculus_interferon_regulatory_factor_3_(Irf3),_transcript_variant_1,_mRNA	7.3	100	14	17	30	TGCCATTGGTGTCA
		Mus_musculus_interferon_regulatory_factor_3_(Irf3),_transcript_variant_2,_non-coding_RNA	7.3	100	14	17	30	TGCCATTGGTGTCA
		Mus_musculus_RIKEN_cDNA_2700038G22_gene_(2700038G22Rik),_transcript_variant_2,_non-coding_RNA	7.3	100	14	6	19	TGTCAGGTAACTGC
	Gpr137b_R	Mus_musculus_G_protein-coupled_receptor_137B_(Gpr137b),_mRNA	6.88e-05	96.67	30	1	29	GTCCCTGGCCAACATCTAC-TGGAGTCAAA
		Mus_musculus_G_protein-coupled_receptor_137B,_pseudogene_(Gpr137b-ps),_non-coding_RNA	0.017	93.33	30	1	29	GTCCCTGGCCAACATCTAC-TGGAGTCAAA
		Mus_musculus_ATPase,_class_V,_type_10B_(Atp10b),_mRNA	1	100	15	14	28	ATCTACTGGAGTCAA
		Mus_musculus_SWI/SNF_related,_matrix_associated,_actin_dependent_regulator_of_chromatin,_subfamily_a,_member_4_(Smarca4),_transcript_variant_3,_mRNA	1	100	15	3	17	CCCTGGCCAACATCT
		Mus_musculus_SWI/SNF_related,_matrix_associated,_actin_dependent_regulator_of_chromatin,_subfamily_a,_member_4_(Smarca4),_transcript_variant_2,_mRNA	1	100	15	3	17	CCCTGGCCAACATCT
		Mus_musculus_SWI/SNF_related,_matrix_associated,_actin_dependent_regulator_of_chromatin,_subfamily_a,_member_4_(Smarca4),_transcript_variant_1,_mRNA	1	100	15	3	17	CCCTGGCCAACATCT
		Mus_musculus_olfactory_receptor_633_(Olfr633),_mRNA	1	100	15	4	18	CCTGGCCAACATCTA
		Mus_musculus_GTP_binding_protein_(gene_overexpressed_in_skeletal_muscle)_(Gem),_mRNA	1	100	15	3	17	CCCTGGCCAACATCT
		Mus_musculus_olfactory_receptor_1410_(Olfr1410),_mRNA	1	100	15	3	17	CCCTGGCCAACATCT
		Mus_musculus_myeloid/lymphoid_or_mixed-lineage_leukemia_2_(Mll2),_mRNA	4.1	100	14	13	26	CATCTACTGGAGTC
		Mus_musculus_L-2-hydroxyglutarate_dehydrogenase_(L2hgdh),_nuclear_gene_encoding_mitochondrial_protein,_mRNA	4.1	100	14	4	17	CCTGGCCAACATCT
		Mus_musculus_additional_sex_combs_like_2_(Drosophila)_(Asxl2),_mRNA	4.1	100	14	10	23	CAACATCTACTGGA
		Mus_musculus_translational_activator_of_mitochondrially_encoded_cytochrome_c_oxidase_I_(Taco1),_nuclear_gene_encoding_mitochondrial_protein,_mRNA	4.1	100	14	4	17	CCTGGCCAACATCT
		Mus_musculus_tetratricopeptide_repeat_domain_19_(Ttc19),_transcript_variant_1,_mRNA	4.1	100	14	5	18	CTGGCCAACATCTA
		Mus_musculus_tetratricopeptide_repeat_domain_19_(Ttc19),_transcript_variant_2,_mRNA	4.1	100	14	5	18	CTGGCCAACATCTA
		Mus_musculus_RIKEN_cDNA_1700027J07_gene_(1700027J07Rik),_non-coding_RNA	4.1	100	14	2	15	TCCCTGGCCAACAT
		Mus_musculus_low_density_lipoprotein_receptor_(Ldlr),_transcript_variant_3,_mRNA	4.1	100	14	10	23	CAACATCTACTGGA
		Mus_musculus_low_density_lipoprotein_receptor_(Ldlr),_transcript_variant_2,_mRNA	4.1	100	14	10	23	CAACATCTACTGGA
		Mus_musculus_low_density_lipoprotein_receptor_(Ldlr),_transcript_variant_1,_mRNA	4.1	100	14	10	23	CAACATCTACTGGA
		Mus_musculus_adenylate_cyclase_7_(Adcy7),_transcript_variant_3,_mRNA	4.1	100	14	1	14	GTCCCTGGCCAACA
Gpr153	Gpr153_F	Mus_musculus_G_protein-coupled_receptor_153_(Gpr153),_mRNA	1.68e-08	100	28	1	28	CCCCGACATGGTATTGGAGCGCTCTCTT
		Mus_musculus_PRP38_pre-mRNA_processing_factor_38_(yeast)_domain_containing_B_(Prpf38b),_mRNA	0.96	100	15	14	28	TTGGAGCGCTCTCTT
		Mus_musculus_retinoblastoma_binding_protein_8_(Rbbp8),_transcript_variant_3,_non-coding_RNA	3.8	100	14	14	27	TTGGAGCGCTCTCT
		Mus_musculus_retinoblastoma_binding_protein_8_(Rbbp8),_transcript_variant_1,_mRNA	3.8	100	14	14	27	TTGGAGCGCTCTCT
		Mus_musculus_retinoblastoma_binding_protein_8_(Rbbp8),_transcript_variant_4,_non-coding_RNA	3.8	100	14	14	27	TTGGAGCGCTCTCT
		Mus_musculus_retinoblastoma_binding_protein_8_(Rbbp8),_transcript_variant_2,_mRNA	3.8	100	14	14	27	TTGGAGCGCTCTCT
		Mus_musculus_RIKEN_cDNA_4930405A10_gene_(4930405A10Rik),_non-coding_RNA	3.8	100	14	6	19	ACATGGTATTGGAG
		Mus_musculus_golgi_associated_PDZ_and_coiled-coil_motif_containing_(Gopc),_transcript_variant_1,_mRNA	3.8	100	14	7	20	CATGGTATTGGAGC
		Mus_musculus_golgi_associated_PDZ_and_coiled-coil_motif_containing_(Gopc),_transcript_variant_2,_mRNA	3.8	100	14	7	20	CATGGTATTGGAGC
	Gpr153_R	Mus_musculus_G_protein-coupled_receptor_153_(Gpr153),_mRNA	2.41e-11	100	33	1	33	CCAACGACGAAGATTCTGACAATGAGACCAGTC
		Mus_musculus_predicted_gene_11696_(Gm11696),_transcript_variant_1,_non-coding_RNA	0.34	100	16	10	25	AAGATTCTGACAATGA
		Mus_musculus_exonuclease_3'-5'_domain_containing_2_(Exd2),_mRNA	1.3	100	15	16	30	CTGACAATGAGACCA
		Mus_musculus_TSPY-like_2_(Tspyl2),_mRNA	1.3	100	15	16	30	CTGACAATGAGACCA
		Mus_musculus_coagulation_factor_VIII_(F8),_transcript_variant_1,_mRNA	5.3	100	14	9	22	GAAGATTCTGACAA
		Mus_musculus_coagulation_factor_VIII_(F8),_transcript_variant_2,_mRNA	5.3	100	14	9	22	GAAGATTCTGACAA
		Mus_musculus_coagulation_factor_VIII_(F8),_transcript_variant_3,_mRNA	5.3	100	14	9	22	GAAGATTCTGACAA
		Mus_musculus_thioredoxin-related_transmembrane_protein_1_(Tmx1),_mRNA	5.3	100	14	9	22	GAAGATTCTGACAA
		Mus_musculus_serine_incorporator_1_(Serinc1),_mRNA	5.3	100	14	9	22	GAAGATTCTGACAA
		Mus_musculus_praja1,_RING-H2_motif_containing_(Pja1),_transcript_variant_1,_mRNA	5.3	94.44	18	4	21	ACGACGAAGATTCTGACA
		Mus_musculus_praja1,_RING-H2_motif_containing_(Pja1),_transcript_variant_2,_mRNA	5.3	94.44	18	4	21	ACGACGAAGATTCTGACA
		Mus_musculus_RAN_binding_protein_3_(Ranbp3),_transcript_variant_3,_mRNA	5.3	94.44	18	9	26	GAAGATTCTGACAATGAG
		Mus_musculus_RAN_binding_protein_3_(Ranbp3),_transcript_variant_2,_mRNA	5.3	94.44	18	9	26	GAAGATTCTGACAATGAG
		Mus_musculus_RAN_binding_protein_3_(Ranbp3),_transcript_variant_4,_non-coding_RNA	5.3	94.44	18	9	26	GAAGATTCTGACAATGAG
		Mus_musculus_RAN_binding_protein_3_(Ranbp3),_transcript_variant_1,_mRNA	5.3	94.44	18	9	26	GAAGATTCTGACAATGAG
		Mus_musculus_carnitine_palmitoyltransferase_1b,_muscle_(Cpt1b),_nuclear_gene_encoding_mitochondrial_protein,_mRNA	5.3	94.44	18	16	33	CTGACAATGAGACCAGTC
		Mus_musculus_cDNA_sequence_BC090627_(BC090627),_non-coding_RNA	5.3	94.44	18	16	33	CTGACAATGAGACCAGTC
		PREDICTED:_Mus_musculus_RIKEN_cDNA_4921528I07_gene_(4921528I07Rik),_mRNA	5.3	100	14	11	24	AGATTCTGACAATG
		Mus_musculus_regulatory_factor_X,_7_(Rfx7),_mRNA	5.3	100	14	12	25	GATTCTGACAATGA
		Mus_musculus_small_nuclear_ribonucleoprotein_polypeptide_A'_(Snrpa1),_mRNA	5.3	100	14	14	27	TTCTGACAATGAGA
Gpr21	Gpr21_F	Mus_musculus_G_protein-coupled_receptor_21_(Gpr21),_mRNA	2.68e-18	100	45	1	45	ATGCAGAATCACAGCTGTTCAGAGGAGACTCATTACAACTCCTGC
		Mus_musculus_RIKEN_cDNA_9430014N10_gene_(9430014N10Rik),_non-coding_RNA	0.009	100	19	9	27	TCACAGCTGTTCAGAGGAG
		Mus_musculus_patched_domain_containing_3_(Ptchd3),_mRNA	0.035	100	18	10	27	CACAGCTGTTCAGAGGAG
		Mus_musculus_UHRF1_(ICBP90)_binding_protein_1_(Uhrf1bp1),_mRNA	0.54	100	16	22	37	GAGGAGACTCATTACA
		Mus_musculus_GTF2I_repeat_domain_containing_2_(Gtf2ird2),_mRNA	0.54	100	16	8	23	ATCACAGCTGTTCAGA
		Mus_musculus_coiled-coil_domain_containing_141_(Ccdc141),_mRNA	0.54	95	20	19	38	TCAGAGGAGACTCATTACAA
		Mus_musculus_AT_rich_interactive_domain_5A_(MRF1-like)_(Arid5a),_transcript_variant_2,_mRNA	0.54	100	16	6	21	GAATCACAGCTGTTCA
		Mus_musculus_AT_rich_interactive_domain_5A_(MRF1-like)_(Arid5a),_transcript_variant_3,_mRNA	0.54	100	16	6	21	GAATCACAGCTGTTCA
		Mus_musculus_AT_rich_interactive_domain_5A_(MRF1-like)_(Arid5a),_transcript_variant_4,_non-coding_RNA	0.54	100	16	6	21	GAATCACAGCTGTTCA
		Mus_musculus_AT_rich_interactive_domain_5A_(MRF1-like)_(Arid5a),_transcript_variant_1,_mRNA	0.54	100	16	6	21	GAATCACAGCTGTTCA
		Mus_musculus_myeloblastosis_oncogene-like_1_(Mybl1),_mRNA	2.1	100	15	29	43	CTCATTACAACTCCT
		Mus_musculus_testis_expressed_gene_2_(Tex2),_mRNA	2.1	94.74	19	7	25	AATCACAGCTGTTCAGAGG
		PREDICTED:_Mus_musculus_RIKEN_cDNA_9930038B18_gene_(9930038B18Rik),_miscRNA	8.5	100	14	26	39	AGACTCATTACAAC
		Mus_musculus_cytoplasmic_polyadenylation_element_binding_protein_3_(Cpeb3),_mRNA	8.5	100	14	1	14	ATGCAGAATCACAG
		Mus_musculus_predicted_gene_10556_(Gm10556),_non-coding_RNA	8.5	100	14	4	17	CAGAATCACAGCTG
		Mus_musculus_carboxypeptidase_N,_polypeptide_2_(Cpn2),_mRNA	8.5	100	14	9	22	TCACAGCTGTTCAG
		Mus_musculus_leucine-rich_repeat,_immunoglobulin-like_and_transmembrane_domains_2_(Lrit2),_mRNA	8.5	100	14	15	28	CTGTTCAGAGGAGA
		Mus_musculus_DEK_oncogene_(DNA_binding)_(Dek),_mRNA	8.5	100	14	10	23	CACAGCTGTTCAGA
		PREDICTED:_Mus_musculus_RIKEN_cDNA_9930038B18_gene_(9930038B18Rik),_miscRNA	8.5	100	14	26	39	AGACTCATTACAAC
		Mus_musculus_hepatic_leukemia_factor_(Hlf),_mRNA	8.5	100	14	14	27	GCTGTTCAGAGGAG
	Gpr21_R	Mus_musculus_G_protein-coupled_receptor_21_(Gpr21),_mRNA	3.27e-21	100	50	1	50	GCAAGGCTTTCGGTTAAGGATGTATTGTGGCTTTTGTTTGGATTTCAGCA
		Mus_musculus_zinc_finger_protein_317_(Zfp317),_mRNA	0.64	100	16	21	36	TGTATTGTGGCTTTTG
		Mus_musculus_glutamine_fructose-6-phosphate_transaminase_1_(Gfpt1),_mRNA	0.64	100	16	26	41	TGTGGCTTTTGTTTGG
		PREDICTED:_Mus_musculus_uncharacterized_LOC100862313,_transcript_variant_2_(LOC100862313),_miscRNA	2.5	94.74	19	26	44	TGTGGCTTTTGTTTGGATT
		PREDICTED:_Mus_musculus_uncharacterized_LOC100862313,_transcript_variant_1_(LOC100862313),_miscRNA	2.5	94.74	19	26	44	TGTGGCTTTTGTTTGGATT
		Mus_musculus_family_with_sequence_similarity_70,_member_A_(Fam70a),_mRNA	2.5	100	15	23	37	TATTGTGGCTTTTGT
		Mus_musculus_developmental_pluripotency_associated_4_(Dppa4),_transcript_variant_2,_mRNA	2.5	100	15	25	39	TTGTGGCTTTTGTTT
		Mus_musculus_developmental_pluripotency_associated_4_(Dppa4),_transcript_variant_1,_mRNA	2.5	100	15	25	39	TTGTGGCTTTTGTTT
		Mus_musculus_apolipoprotein_D_(Apod),_mRNA	2.5	94.74	19	26	44	TGTGGCTTTTGTTTGGATT
		Mus_musculus_odd_Oz/ten-m_homolog_2_(Drosophila)_(Odz2),_mRNA	2.5	100	15	35	49	TGTTTGGATTTCAGC
		Mus_musculus_ankyrin_repeat_and_SOCS_box-containing_7_(Asb7),_transcript_variant_2,_non-coding_RNA	2.5	100	15	33	47	TTTGTTTGGATTTCA
		Mus_musculus_ankyrin_repeat_and_SOCS_box-containing_7_(Asb7),_transcript_variant_1,_mRNA	2.5	100	15	33	47	TTTGTTTGGATTTCA
		Mus_musculus_interferon_induced_with_helicase_C_domain_1_(Ifih1),_transcript_variant_1,_mRNA	2.5	94.74	19	30	48	GCTTTTGTTTGGATTTCAG
		Mus_musculus_interferon_induced_with_helicase_C_domain_1_(Ifih1),_transcript_variant_2,_mRNA	2.5	94.74	19	30	48	GCTTTTGTTTGGATTTCAG
		PREDICTED:_Mus_musculus_predicted_gene,_20179,_transcript_variant_1_(Gm20179),_miscRNA	9.9	94.44	18	28	45	TGGCTTTTGTTTGGATTT
		PREDICTED:_Mus_musculus_predicted_gene,_20179,_transcript_variant_2_(Gm20179),_miscRNA	9.9	94.44	18	28	45	TGGCTTTTGTTTGGATTT
		PREDICTED:_Mus_musculus_G_protein-coupled_receptor_112_(Gpr112),_partial_mRNA	9.9	100	14	33	46	TTTGTTTGGATTTC
		PREDICTED:_Mus_musculus_predicted_gene_12758_(Gm12758),_miscRNA	9.9	100	14	4	17	AGGCTTTCGGTTAA
		PREDICTED:_Mus_musculus_predicted_gene,_20179,_transcript_variant_1_(Gm20179),_miscRNA	9.9	94.44	18	28	45	TGGCTTTTGTTTGGATTT
		PREDICTED:_Mus_musculus_G_protein-coupled_receptor_112_(Gpr112),_partial_mRNA	9.9	100	14	33	46	TTTGTTTGGATTTC
Gpr4	Gpr4_F	Mus_musculus_G_protein-coupled_receptor_4_(Gpr4),_mRNA	3.21e-15	94.23	52	1	52	TAGCAGTCGCAGCTCTCAATGCAGTTGTGAGTGGAACAACTTCATCTCCACT
		Mus_musculus_integrin_alpha_X_(Itgax),_mRNA	0.17	100	17	35	51	AACAACTTCATCTCCAC
		PREDICTED:_Mus_musculus_predicted_gene_10723_(Gm10723),_miscRNA	0.67	100	16	7	22	TCGCAGCTCTCAATGC
		Mus_musculus_v-raf-leukemia_viral_oncogene_1_(Raf1),_mRNA	0.67	100	16	23	38	AGTTGTGAGTGGAACA
		PREDICTED:_Mus_musculus_predicted_gene_10723_(Gm10723),_miscRNA	0.67	100	16	7	22	TCGCAGCTCTCAATGC
		Mus_musculus_ATP_synthase,_H+_transporting,_mitochondrial_F0_complex,_subunit_s_(Atp5s),_nuclear_gene_encoding_mitochondrial_protein,_mRNA	2.7	100	15	8	22	CGCAGCTCTCAATGC
		Mus_musculus_regulator_of_G-protein_signaling_17_(Rgs17),_transcript_variant_1,_mRNA	2.7	100	15	22	36	CAGTTGTGAGTGGAA
		Mus_musculus_regulator_of_G-protein_signaling_17_(Rgs17),_transcript_variant_2,_mRNA	2.7	100	15	22	36	CAGTTGTGAGTGGAA
		Mus_musculus_Rho_guanine_nucleotide_exchange_factor_(GEF)_10_(Arhgef10),_transcript_variant_2,_mRNA	2.7	100	15	38	52	AACTTCATCTCCACT
		Mus_musculus_Rho_guanine_nucleotide_exchange_factor_(GEF)_10_(Arhgef10),_transcript_variant_1,_mRNA	2.7	100	15	38	52	AACTTCATCTCCACT
		Mus_musculus_tropomyosin_3,_gamma_(Tpm3),_transcript_variant_4,_mRNA	2.7	100	15	16	30	TCAATGCAGTTGTGA
		Mus_musculus_tropomyosin_3,_gamma_(Tpm3),_transcript_variant_3,_mRNA	2.7	100	15	16	30	TCAATGCAGTTGTGA
		Mus_musculus_tropomyosin_3,_gamma_(Tpm3),_transcript_variant_1,_mRNA	2.7	100	15	16	30	TCAATGCAGTTGTGA
		Mus_musculus_tubulin,_beta_1_class_VI_(Tubb1),_mRNA	2.7	100	15	3	17	GCAGTCGCAGCTCTC
		Mus_musculus_family_with_sequence_similarity_23,_member_A_(Fam23a),_mRNA	2.7	100	15	12	26	GCTCTCAATGCAGTT
	Gpr4_R	Mus_musculus_G_protein-coupled_receptor_4_(Gpr4),_mRNA	1.92e-13	93.88	49	1	49	AGCCGCGGAGCAGGCCTAGCAGTCGCAGCTCTCAATGCAGTTGTGAGTG
		Mus_musculus_heat_shock_protein_5_(Hspa5),_transcript_variant_2,_mRNA	0.17	100	17	6	22	CGGAGCAGGCCTAGCAG
		PREDICTED:_Mus_musculus_predicted_gene_10723_(Gm10723),_miscRNA	0.65	100	16	23	38	TCGCAGCTCTCAATGC
		PREDICTED:_Mus_musculus_predicted_gene_10723_(Gm10723),_miscRNA	0.65	100	16	23	38	TCGCAGCTCTCAATGC
		Mus_musculus_ATP_synthase,_H+_transporting,_mitochondrial_F0_complex,_subunit_s_(Atp5s),_nuclear_gene_encoding_mitochondrial_protein,_mRNA	2.6	100	15	24	38	CGCAGCTCTCAATGC
		Mus_musculus_olfactory_receptor_781_(Olfr781),_mRNA	2.6	100	15	37	51	GCAGTTGTGAGTGAA
		Mus_musculus_de-etiolated_homolog_1_(Arabidopsis)_(Det1),_mRNA	2.6	94.74	19	7	25	GGAGCAGGCCTAGCAGTCG
		Mus_musculus_tubulin,_beta_1_class_VI_(Tubb1),_mRNA	2.6	100	15	19	33	GCAGTCGCAGCTCTC
		Mus_musculus_tropomyosin_3,_gamma_(Tpm3),_transcript_variant_4,_mRNA	2.6	100	15	32	46	TCAATGCAGTTGTGA
		Mus_musculus_tropomyosin_3,_gamma_(Tpm3),_transcript_variant_3,_mRNA	2.6	100	15	32	46	TCAATGCAGTTGTGA
		Mus_musculus_tropomyosin_3,_gamma_(Tpm3),_transcript_variant_1,_mRNA	2.6	100	15	32	46	TCAATGCAGTTGTGA
		Mus_musculus_cleavage_stimulation_factor,_3'_pre-RNA,_subunit_3_(Cstf3),_transcript_variant_3,_mRNA	2.6	100	15	1	15	AGCCGCGGAGCAGGC
		Mus_musculus_cleavage_stimulation_factor,_3'_pre-RNA,_subunit_3_(Cstf3),_transcript_variant_2,_mRNA	2.6	100	15	1	15	AGCCGCGGAGCAGGC
		Mus_musculus_cleavage_stimulation_factor,_3'_pre-RNA,_subunit_3_(Cstf3),_transcript_variant_1,_mRNA	2.6	100	15	1	15	AGCCGCGGAGCAGGC
		Mus_musculus_family_with_sequence_similarity_23,_member_A_(Fam23a),_mRNA	2.6	100	15	28	42	GCTCTCAATGCAGTT
Gpr64	Gpr64_F	Mus_musculus_G_protein-coupled_receptor_64_(Gpr64),_transcript_variant_4,_mRNA	7.97e-07	100	25	1	25	TGTGTATTCTGGGACTTGGGCAGAA
		Mus_musculus_G_protein-coupled_receptor_64_(Gpr64),_transcript_variant_3,_mRNA	7.97e-07	100	25	1	25	TGTGTATTCTGGGACTTGGGCAGAA
		Mus_musculus_G_protein-coupled_receptor_64_(Gpr64),_transcript_variant_2,_mRNA	7.97e-07	100	25	1	25	TGTGTATTCTGGGACTTGGGCAGAA
		Mus_musculus_G_protein-coupled_receptor_64_(Gpr64),_transcript_variant_1,_mRNA	7.97e-07	100	25	1	25	TGTGTATTCTGGGACTTGGGCAGAA
		PREDICTED:_Mus_musculus_predicted_gene,_19613_(Gm19613),_miscRNA	0.19	100	16	4	19	GTATTCTGGGACTTGG
		PREDICTED:_Mus_musculus_predicted_gene,_19613_(Gm19613),_miscRNA	0.19	100	16	4	19	GTATTCTGGGACTTGG
		Mus_musculus_predicted_gene_12505_(Gm12505),_non-coding_RNA	0.74	100	15	7	21	TTCTGGGACTTGGGC
		PREDICTED:_Mus_musculus_RIKEN_cDNA_E030047D23_gene_(E030047D23Rik),_miscRNA	0.74	100	15	5	19	TATTCTGGGACTTGG
		PREDICTED:_Mus_musculus_RIKEN_cDNA_E030047D23_gene_(E030047D23Rik),_miscRNA	0.74	100	15	5	19	TATTCTGGGACTTGG
		Mus_musculus_protease,_serine,_8_(prostasin)_(Prss8),_mRNA	0.74	100	15	9	23	CTGGGACTTGGGCAG
		Mus_musculus_branched_chain_ketoacid_dehydrogenase_kinase_(Bckdk),_nuclear_gene_encoding_mitochondrial_protein,_mRNA	0.74	100	15	11	25	GGGACTTGGGCAGAA
		Mus_musculus_synaptotagmin-like_3_(Sytl3),_transcript_variant_3,_mRNA	2.9	100	14	6	19	ATTCTGGGACTTGG
		Mus_musculus_synaptotagmin-like_3_(Sytl3),_transcript_variant_5,_mRNA	2.9	100	14	6	19	ATTCTGGGACTTGG
		Mus_musculus_synaptotagmin-like_3_(Sytl3),_transcript_variant_1,_mRNA	2.9	100	14	6	19	ATTCTGGGACTTGG
		PREDICTED:_Mus_musculus_predicted_gene_2808_(Gm2808),_mRNA	2.9	100	14	6	19	ATTCTGGGACTTGG
		Mus_musculus_RIKEN_cDNA_4933400C05_gene_(4933400C05Rik),_mRNA	2.9	100	14	4	17	GTATTCTGGGACTT
		Mus_musculus_Vac14_homolog_(S._cerevisiae)_(Vac14),_mRNA	2.9	100	14	7	20	TTCTGGGACTTGGG
		Mus_musculus_solute_carrier_family_38,_member_7_(Slc38a7),_mRNA	2.9	100	14	10	23	TGGGACTTGGGCAG
		Mus_musculus_coiled-coil_domain_containing_129_(Ccdc129),_mRNA	2.9	100	14	12	25	GGACTTGGGCAGAA
		PREDICTED:_Mus_musculus_ring_finger_protein_213_(Rnf213),_mRNA	2.9	100	14	12	25	GGACTTGGGCAGAA
	Gpr64_R	Mus_musculus_G_protein-coupled_receptor_64_(Gpr64),_transcript_variant_4,_mRNA	1.68e-08	100	28	1	28	GTGACAGTCGCACTGAAACACATCAACC
		Mus_musculus_G_protein-coupled_receptor_64_(Gpr64),_transcript_variant_3,_mRNA	1.68e-08	100	28	1	28	GTGACAGTCGCACTGAAACACATCAACC
		Mus_musculus_G_protein-coupled_receptor_64_(Gpr64),_transcript_variant_2,_mRNA	1.68e-08	100	28	1	28	GTGACAGTCGCACTGAAACACATCAACC
		Mus_musculus_G_protein-coupled_receptor_64_(Gpr64),_transcript_variant_1,_mRNA	1.68e-08	100	28	1	28	GTGACAGTCGCACTGAAACACATCAACC
		Mus_musculus_T_cell_leukemia,_homeobox_3_(Tlx3),_mRNA	0.96	100	15	5	19	CAGTCGCACTGAAAC
		Mus_musculus_flavin_containing_monooxygenase_5_(Fmo5),_transcript_variant_3,_mRNA	0.96	100	15	11	25	CACTGAAACACATCA
		Mus_musculus_flavin_containing_monooxygenase_5_(Fmo5),_transcript_variant_1,_mRNA	0.96	100	15	11	25	CACTGAAACACATCA
		Mus_musculus_flavin_containing_monooxygenase_5_(Fmo5),_transcript_variant_2,_mRNA	0.96	100	15	11	25	CACTGAAACACATCA
		Mus_musculus_2-oxoglutarate_and_iron-dependent_oxygenase_domain_containing_1_(Ogfod1),_transcript_variant_2,_mRNA	0.96	100	15	14	28	TGAAACACATCAACC
		Mus_musculus_2-oxoglutarate_and_iron-dependent_oxygenase_domain_containing_1_(Ogfod1),_transcript_variant_1,_mRNA	0.96	100	15	14	28	TGAAACACATCAACC
		Mus_musculus_makorin,_ring_finger_protein,_2_(Mkrn2),_mRNA	3.8	100	14	6	19	AGTCGCACTGAAAC
		Mus_musculus_prion_protein_dublet_(Prnd),_transcript_variant_1,_mRNA	3.8	100	14	10	23	GCACTGAAACACAT
		Mus_musculus_serine_(or_cysteine)_peptidase_inhibitor,_clade_E,_member_2_(Serpine2),_mRNA	3.8	100	14	11	24	CACTGAAACACATC
		PREDICTED:_Mus_musculus_cDNA_sequence_BC067074_(BC067074),_miscRNA	3.8	100	14	9	22	CGCACTGAAACACA
		PREDICTED:_Mus_musculus_cDNA_sequence_BC067074_(BC067074),_miscRNA	3.8	100	14	9	22	CGCACTGAAACACA
Gprc5b	Gprc5b_F	Mus_musculus_G_protein-coupled_receptor,_family_C,_group_5,_member_B_(Gprc5b),_transcript_variant_2,_mRNA	2.68e-18	100	45	1	45	CCGATCAGCAGTGGGCTTTTCCAATGGAAGCTTGGAGCAAAGATC
		Mus_musculus_G_protein-coupled_receptor,_family_C,_group_5,_member_B_(Gprc5b),_transcript_variant_1,_mRNA	2.68e-18	100	45	1	45	CCGATCAGCAGTGGGCTTTTCCAATGGAAGCTTGGAGCAAAGATC
		Mus_musculus_nuclear_apoptosis_inducing_factor_1_(Naif1),_mRNA	0.54	100	16	15	30	GCTTTTCCAATGGAAG
		Mus_musculus_RIKEN_cDNA_2410075B13_gene_(2410075B13Rik),_transcript_variant_2,_mRNA	2.1	100	15	12	26	TGGGCTTTTCCAATG
		Mus_musculus_RIKEN_cDNA_2410075B13_gene_(2410075B13Rik),_transcript_variant_1,_mRNA	2.1	100	15	12	26	TGGGCTTTTCCAATG
		Mus_musculus_N-acetylated_alpha-linked_acidic_dipeptidase_2_(Naalad2),_mRNA	2.1	100	15	30	44	GCTTGGAGCAAAGAT
		Mus_musculus_titin_(Ttn),_transcript_variant_N2-A,_mRNA	2.1	100	15	3	17	GATCAGCAGTGGGCT
		Mus_musculus_titin_(Ttn),_transcript_variant_N2-B,_mRNA	2.1	100	15	3	17	GATCAGCAGTGGGCT
		PREDICTED:_Mus_musculus_uncharacterized_LOC100861939,_transcript_variant_2_(LOC100861939),_miscRNA	8.5	100	14	11	24	GTGGGCTTTTCCAA
		PREDICTED:_Mus_musculus_uncharacterized_LOC100861939,_transcript_variant_1_(LOC100861939),_miscRNA	8.5	100	14	11	24	GTGGGCTTTTCCAA
		PREDICTED:_Mus_musculus_predicted_gene_10278_(Gm10278),_miscRNA	8.5	94.44	18	22	39	CAATGGAAGCTTGGAGCA
		Mus_musculus_ephrin_B1_(Efnb1),_mRNA	8.5	94.44	18	20	37	TCCAATGGAAGCTTGGAG
		Mus_musculus_protein_kinase,_X-linked_(Prkx),_mRNA	8.5	100	14	4	17	ATCAGCAGTGGGCT
		Mus_musculus_CBP80/20-dependent_translation_initiation_factor_(Ctif),_mRNA	8.5	94.44	18	5	22	TCAGCAGTGGGCTTTTCC
		Mus_musculus_CDC23_(cell_division_cycle_23,_yeast,_homolog)_(Cdc23),_mRNA	8.5	100	14	11	24	GTGGGCTTTTCCAA
		Mus_musculus_calcium/calmodulin-dependent_protein_kinase_IV_(Camk4),_mRNA	8.5	100	14	15	28	GCTTTTCCAATGGA
		Mus_musculus_solute_carrier_family_8_(sodium/calcium_exchanger),_member_1_(Slc8a1),_transcript_variant_A,_mRNA	8.5	94.44	18	25	42	TGGAAGCTTGGAGCAAAG
		Mus_musculus_solute_carrier_family_8_(sodium/calcium_exchanger),_member_1_(Slc8a1),_transcript_variant_B,_mRNA	8.5	94.44	18	25	42	TGGAAGCTTGGAGCAAAG
		Mus_musculus_solute_carrier_family_45,_member_2_(Slc45a2),_mRNA	8.5	100	14	6	19	CAGCAGTGGGCTTT
		Mus_musculus_nucleoporin_155_(Nup155),_mRNA	8.5	100	14	8	21	GCAGTGGGCTTTTC
	Gprc5b_R	Mus_musculus_G_protein-coupled_receptor,_family_C,_group_5,_member_B_(Gprc5b),_transcript_variant_2,_mRNA	4.8e-20	100	48	1	48	CGGGCCTACATGGAGAACAAGGCCTTCTCAATGGATGAACATAACGCA
		Mus_musculus_G_protein-coupled_receptor,_family_C,_group_5,_member_B_(Gprc5b),_transcript_variant_1,_mRNA	4.8e-20	100	48	1	48	CGGGCCTACATGGAGAACAAGGCCTTCTCAATGGATGAACATAACGCA
		Mus_musculus_SNF_related_kinase_(Snrk),_transcript_variant_2,_mRNA	0.038	100	18	11	28	TGGAGAACAAGGCCTTCT
		Mus_musculus_SNF_related_kinase_(Snrk),_transcript_variant_1,_mRNA	0.038	100	18	11	28	TGGAGAACAAGGCCTTCT
		Mus_musculus_asparagine-linked_glycosylation_9_homolog_(yeast,_alpha_1,2_mannosyltransferase)_(Alg9),_transcript_variant_2,_non-coding_RNA	0.038	100	18	5	22	CCTACATGGAGAACAAGG
		Mus_musculus_asparagine-linked_glycosylation_9_homolog_(yeast,_alpha_1,2_mannosyltransferase)_(Alg9),_transcript_variant_1,_mRNA	0.038	100	18	5	22	CCTACATGGAGAACAAGG
		Mus_musculus_aarF_domain_containing_kinase_1_(Adck1),_mRNA	0.6	100	16	2	17	GGGCCTACATGGAGAA
		Mus_musculus_DnaJ_(Hsp40)_homolog,_subfamily_A,_member_2_(Dnaja2),_mRNA	0.6	100	16	10	25	ATGGAGAACAAGGCCT
		Mus_musculus_predicted_gene_6588_(Gm6588),_mRNA	0.6	100	16	13	28	GAGAACAAGGCCTTCT
		Mus_musculus_nuclear_factor_of_activated_T_cells,_cytoplasmic,_calcineurin_dependent_2_(Nfatc2),_transcript_variant_2,_mRNA	0.6	100	16	6	21	CTACATGGAGAACAAG
		Mus_musculus_nuclear_factor_of_activated_T_cells,_cytoplasmic,_calcineurin_dependent_2_(Nfatc2),_transcript_variant_3,_mRNA	0.6	100	16	6	21	CTACATGGAGAACAAG
		Mus_musculus_nuclear_factor_of_activated_T_cells,_cytoplasmic,_calcineurin_dependent_2_(Nfatc2),_transcript_variant_d,_mRNA	0.6	100	16	6	21	CTACATGGAGAACAAG
		Mus_musculus_nuclear_factor_of_activated_T_cells,_cytoplasmic,_calcineurin_dependent_2_(Nfatc2),_transcript_variant_1,_mRNA	0.6	100	16	6	21	CTACATGGAGAACAAG
		Mus_musculus_leucine_rich_repeat_containing_58_(Lrrc58),_mRNA	2.4	100	15	32	46	TGGATGAACATAACG
		Mus_musculus_RIKEN_cDNA_4921513D23_gene_(4921513D23Rik),_mRNA	2.4	100	15	7	21	TACATGGAGAACAAG
		Mus_musculus_UDP-N-acetyl-alpha-D-galactosamine:polypeptide_N-acetylgalactosaminyltransferase_6_(Galnt6),_transcript_variant_3,_mRNA	2.4	100	15	23	37	CCTTCTCAATGGATG
		Mus_musculus_UDP-N-acetyl-alpha-D-galactosamine:polypeptide_N-acetylgalactosaminyltransferase_6_(Galnt6),_transcript_variant_1,_mRNA	2.4	100	15	23	37	CCTTCTCAATGGATG
		Mus_musculus_UDP-N-acetyl-alpha-D-galactosamine:polypeptide_N-acetylgalactosaminyltransferase_6_(Galnt6),_transcript_variant_2,_mRNA	2.4	100	15	23	37	CCTTCTCAATGGATG
		Mus_musculus_dehydrogenase/reductase_member_2_(Dhrs2),_mRNA	2.4	100	15	5	19	CCTACATGGAGAACA
		Mus_musculus_RIKEN_cDNA_1700094J05_gene_(1700094J05Rik),_non-coding_RNA	2.4	100	15	8	22	ACATGGAGAACAAGG
Htr2a	Htr2a_F	Mus_musculus_5-hydroxytryptamine_(serotonin)_receptor_2A_(Htr2a),_mRNA	9.01e-11	100	32	1	32	GGTACCGGTGGCCTTTGCCCAGCAAGCTCTGT
		Mus_musculus_Sec1_family_domain_containing_2_(Scfd2),_transcript_variant_b,_mRNA	0.02	100	18	9	26	TGGCCTTTGCCCAGCAAG
		Mus_musculus_Sec1_family_domain_containing_2_(Scfd2),_transcript_variant_a,_mRNA	0.02	100	18	9	26	TGGCCTTTGCCCAGCAAG
		Mus_musculus_trinucleotide_repeat_containing_18_(Tnrc18),_transcript_variant_A,_mRNA	0.08	100	17	16	32	TGCCCAGCAAGCTCTGT
		Mus_musculus_FLYWCH-type_zinc_finger_1_(Flywch1),_mRNA	0.32	100	16	10	25	GGCCTTTGCCCAGCAA
		Mus_musculus_androgen_binding_protein_alpha_(Abpa),_mRNA	0.32	100	16	8	23	GTGGCCTTTGCCCAGC
		Mus_musculus_peroxisomal,_testis_specific_1_(Pxt1),_mRNA	1.3	100	15	15	29	TTGCCCAGCAAGCTC
		Mus_musculus_Fas_(TNFRSF6)_binding_factor_1_(Fbf1),_mRNA	1.3	100	15	15	29	TTGCCCAGCAAGCTC
		Mus_musculus_sema_domain,_immunoglobulin_domain_(Ig),_short_basic_domain,_secreted,_(semaphorin)_3F_(Sema3f),_mRNA	1.3	100	15	1	15	GGTACCGGTGGCCTT
		Mus_musculus_predicted_gene_12776_(Gm12776),_mRNA	1.3	100	15	8	22	GTGGCCTTTGCCCAG
		Mus_musculus_complement_component_1,_r_subcomponent-like_(C1rl),_mRNA	1.3	94.74	19	14	32	TTTGCCCAGCAAGCTCTGT
		Mus_musculus_K+_voltage-gated_channel,_subfamily_S,_1_(Kcns1),_mRNA	1.3	100	15	16	30	TGCCCAGCAAGCTCT
		Mus_musculus_carbohydrate_(keratan_sulfate_Gal-6)_sulfotransferase_1_(Chst1),_mRNA	1.3	100	15	8	22	GTGGCCTTTGCCCAG
		PREDICTED:_Mus_musculus_mothers_against_decapentaplegic_homolog_5-like_(LOC676358),_miscRNA	5	100	14	18	31	CCCAGCAAGCTCTG
		Mus_musculus_clusterin_associated_protein_1_(Cluap1),_mRNA	5	100	14	13	26	CTTTGCCCAGCAAG
		Mus_musculus_fibroblast_growth_factor_14_(Fgf14),_transcript_variant_1,_mRNA	5	100	14	11	24	GCCTTTGCCCAGCA
		Mus_musculus_fibroblast_growth_factor_14_(Fgf14),_transcript_variant_2,_mRNA	5	100	14	11	24	GCCTTTGCCCAGCA
		Mus_musculus_opsin_4_(melanopsin)_(Opn4),_transcript_variant_1,_mRNA	5	94.44	18	7	24	GGTGGCCTTTGCCCAGCA
		Mus_musculus_opsin_4_(melanopsin)_(Opn4),_transcript_variant_2,_mRNA	5	94.44	18	7	24	GGTGGCCTTTGCCCAGCA
		Mus_musculus_cardiomyopathy_associated_5_(Cmya5),_mRNA	5	100	14	11	24	GCCTTTGCCCAGCA
	Htr2a_R	Mus_musculus_5-hydroxytryptamine_(serotonin)_receptor_2A_(Htr2a),_mRNA	1.63e-12	100	35	1	35	GCTGCTGGGTTTCCTTGTCATGCCCGTGTCCATGT
		PREDICTED:_Mus_musculus_predicted_gene_9930_(Gm9930),_miscRNA	1.4	100	15	3	17	TGCTGGGTTTCCTTG
		Mus_musculus_cDNA_sequence_BC027231_(BC027231),_mRNA	1.4	100	15	2	16	CTGCTGGGTTTCCTT
		Mus_musculus_platelet-activating_factor_acetylhydrolase,_isoform_1b,_subunit_1_(Pafah1b1),_transcript_variant_2,_non-coding_RNA	1.4	100	15	1	15	GCTGCTGGGTTTCCT
		Mus_musculus_platelet-activating_factor_acetylhydrolase,_isoform_1b,_subunit_1_(Pafah1b1),_transcript_variant_1,_mRNA	1.4	100	15	1	15	GCTGCTGGGTTTCCT
		PREDICTED:_Mus_musculus_predicted_gene_9930_(Gm9930),_miscRNA	1.4	100	15	3	17	TGCTGGGTTTCCTTG
		Mus_musculus_exophilin_5_(Exph5),_mRNA	1.4	100	15	3	17	TGCTGGGTTTCCTTG
		Mus_musculus_leucine_rich_repeat_and_fibronectin_type_III,_extracellular_1_(Elfn1),_mRNA	1.4	100	15	1	15	GCTGCTGGGTTTCCT
		Mus_musculus_transcription_elongation_factor_A_(SII)-like_8_(Tceal8),_transcript_variant_1,_mRNA	5.5	100	14	4	17	GCTGGGTTTCCTTG
		Mus_musculus_transcription_elongation_factor_A_(SII)-like_8_(Tceal8),_transcript_variant_2,_mRNA	5.5	100	14	4	17	GCTGGGTTTCCTTG
		Mus_musculus_transcriptional_regulating_factor_1_(Trerf1),_transcript_variant_2,_mRNA	5.5	100	14	17	30	GTCATGCCCGTGTC
		Mus_musculus_transcriptional_regulating_factor_1_(Trerf1),_transcript_variant_1,_mRNA	5.5	100	14	17	30	GTCATGCCCGTGTC
		Mus_musculus_myosin,_light_polypeptide_kinase_(Mylk),_mRNA	5.5	100	14	2	15	CTGCTGGGTTTCCT
		Mus_musculus_mitogen-activated_protein_kinase_kinase_kinase_9_(Map3k9),_transcript_variant_2,_mRNA	5.5	100	14	5	18	CTGGGTTTCCTTGT
		Mus_musculus_G_protein-coupled_receptor_33_(Gpr33),_mRNA	5.5	100	14	3	16	TGCTGGGTTTCCTT
		Mus_musculus_Rho-associated_coiled-coil_containing_protein_kinase_2_(Rock2),_mRNA	5.5	100	14	3	16	TGCTGGGTTTCCTT
		Mus_musculus_v-erb-b2_erythroblastic_leukemia_viral_oncogene_homolog_3_(avian)_(Erbb3),_mRNA	5.5	100	14	3	16	TGCTGGGTTTCCTT
		Mus_musculus_OTU_domain_containing_4_(Otud4),_transcript_variant_2,_mRNA	5.5	100	14	5	18	CTGGGTTTCCTTGT
		Mus_musculus_OTU_domain_containing_4_(Otud4),_transcript_variant_1,_mRNA	5.5	100	14	5	18	CTGGGTTTCCTTGT
		Mus_musculus_protein-L-isoaspartate_(D-aspartate)_O-methyltransferase_domain_containing_2_(Pcmtd2),_mRNA	5.5	100	14	12	25	TCCTTGTCATGCCC
Lgr4	Lgr4_F	Mus_musculus_leucine-rich_repeat-containing_G_protein-coupled_receptor_4_(Lgr4),_mRNA	9.01e-11	100	32	1	32	GTAATTCTATTTCTGTTATCCCGGATGGAGCA
		Mus_musculus_small_G_protein_signaling_modulator_2_(Sgsm2),_mRNA	0.32	100	16	5	20	TTCTATTTCTGTTATC
		Mus_musculus_solute_carrier_family_16_(monocarboxylic_acid_transporters),_member_11_(Slc16a11),_transcript_variant_3,_mRNA	1.3	100	15	17	31	TATCCCGGATGGAGC
		PREDICTED:_Mus_musculus_uncharacterized_LOC100861772_(LOC100861772),_miscRNA	5	100	14	4	17	ATTCTATTTCTGTT
		PREDICTED:_Mus_musculus_predicted_gene_10305_(Gm10305),_miscRNA	5	100	14	5	18	TTCTATTTCTGTTA
		Mus_musculus_cytochrome_P450,_family_2,_subfamily_c,_polypeptide_44_(Cyp2c44),_transcript_variant_1,_mRNA	5	100	14	2	15	TAATTCTATTTCTG
		Mus_musculus_poly(A)_binding_protein,_cytoplasmic_6_(Pabpc6),_mRNA	5	100	14	7	20	CTATTTCTGTTATC
		Mus_musculus_BRCA1_interacting_protein_C-terminal_helicase_1_(Brip1),_mRNA	5	100	14	1	14	GTAATTCTATTTCT
		Mus_musculus_HEAT_repeat_containing_6_(Heatr6),_mRNA	5	100	14	9	22	ATTTCTGTTATCCC
		PREDICTED:_Mus_musculus_uncharacterized_LOC100861772_(LOC100861772),_miscRNA	5	100	14	4	17	ATTCTATTTCTGTT
		Mus_musculus_replication_protein_A1_(Rpa1),_transcript_variant_1,_mRNA	5	100	14	4	17	ATTCTATTTCTGTT
		Mus_musculus_replication_protein_A1_(Rpa1),_transcript_variant_2,_mRNA	5	100	14	4	17	ATTCTATTTCTGTT
		Mus_musculus_fibroblast_growth_factor_3_(Fgf3),_mRNA	5	100	14	18	31	ATCCCGGATGGAGC
		Mus_musculus_RIKEN_cDNA_9530036O11Rik_(9530036O11Rik),_non-coding_RNA	5	100	14	3	16	AATTCTATTTCTGT
		PREDICTED:_Mus_musculus_predicted_gene_10305_(Gm10305),_miscRNA	5	100	14	5	18	TTCTATTTCTGTTA
		Mus_musculus_RIKEN_cDNA_E130309F12_gene_(E130309F12Rik),_mRNA	5	100	14	5	18	TTCTATTTCTGTTA
		Mus_musculus_zinc_finger_protein_704_(Zfp704),_mRNA	5	100	14	3	16	AATTCTATTTCTGT
		Mus_musculus_homeobox_D13_(Hoxd13),_mRNA	5	100	14	1	14	GTAATTCTATTTCT
	Lgr4_R	Mus_musculus_leucine-rich_repeat-containing_G_protein-coupled_receptor_4_(Lgr4),_mRNA	3.35e-10	100	31	1	31	CTCAGGCTATTAAAGCCCTTCCCAGCCTTAA
		Mus_musculus_acyl-CoA_thioesterase_5_(Acot5),_mRNA	0.3	100	16	12	27	AAAGCCCTTCCCAGCC
		Mus_musculus_acyl-CoA_thioesterase_3_(Acot3),_mRNA	0.3	100	16	12	27	AAAGCCCTTCCCAGCC
		Mus_musculus_acyl-CoA_thioesterase_1_(Acot1),_mRNA	0.3	100	16	12	27	AAAGCCCTTCCCAGCC
		Mus_musculus_acyl-CoA_thioesterase_2_(Acot2),_nuclear_gene_encoding_mitochondrial_protein,_mRNA	0.3	100	16	12	27	AAAGCCCTTCCCAGCC
		PREDICTED:_Mus_musculus_predicted_gene_10091_(Gm10091),_miscRNA	1.2	100	15	15	29	GCCCTTCCCAGCCTT
		PREDICTED:_Mus_musculus_predicted_gene_10091_(Gm10091),_miscRNA	1.2	100	15	15	29	GCCCTTCCCAGCCTT
		PREDICTED:_Mus_musculus_predicted_gene_16244_(Gm16244),_miscRNA	1.2	100	15	15	29	GCCCTTCCCAGCCTT
		Mus_musculus_pleckstrin_homology_domain_containing,_family_G_(with_RhoGef_domain)_member_1_(Plekhg1),_transcript_variant_2,_mRNA	1.2	100	15	12	26	AAAGCCCTTCCCAGC
		Mus_musculus_pleckstrin_homology_domain_containing,_family_G_(with_RhoGef_domain)_member_1_(Plekhg1),_transcript_variant_1,_mRNA	1.2	100	15	12	26	AAAGCCCTTCCCAGC
		Mus_musculus_upstream_binding_protein_1_(Ubp1),_transcript_variant_2,_mRNA	1.2	100	15	11	25	TAAAGCCCTTCCCAG
		Mus_musculus_upstream_binding_protein_1_(Ubp1),_transcript_variant_1,_mRNA	1.2	100	15	11	25	TAAAGCCCTTCCCAG
		Mus_musculus_ubiquitin_protein_ligase_E3A_(Ube3a),_transcript_variant_3,_mRNA	1.2	100	15	6	20	GCTATTAAAGCCCTT
		Mus_musculus_ubiquitin_protein_ligase_E3A_(Ube3a),_transcript_variant_2,_mRNA	1.2	100	15	6	20	GCTATTAAAGCCCTT
		Mus_musculus_ubiquitin_protein_ligase_E3A_(Ube3a),_transcript_variant_1,_mRNA	1.2	100	15	6	20	GCTATTAAAGCCCTT
		Mus_musculus_carbamoyl-phosphate_synthetase_2,_aspartate_transcarbamylase,_and_dihydroorotase_(Cad),_mRNA	1.2	94.74	19	1	19	CTCAGGCTATTAAAGCCCT
		Mus_musculus_regulator_of_calcineurin_3_(Rcan3),_mRNA	1.2	100	15	14	28	AGCCCTTCCCAGCCT
		PREDICTED:_Mus_musculus_uncharacterized_LOC100861680_(LOC100861680),_miscRNA	4.7	100	14	18	31	CTTCCCAGCCTTAA
		Mus_musculus_claudin_17_(Cldn17),_mRNA	4.7	100	14	12	25	AAAGCCCTTCCCAG
		Mus_musculus_DIP2_disco-interacting_protein_2_homolog_B_(Drosophila)_(Dip2b),_transcript_variant_2,_mRNA	4.7	100	14	16	29	CCCTTCCCAGCCTT
Lgr6	Lgr6_F	Mus_musculus_leucine-rich_repeat-containing_G_protein-coupled_receptor_6_(Lgr6),_mRNA	9.01e-11	100	32	1	32	GCTGCATCTACATAACAACCGCATCCAGCATG
		Mus_musculus_phosphoinositide-3-kinase,_regulatory_subunit_5,_p101_(Pik3r5),_mRNA	1.3	100	15	18	32	ACCGCATCCAGCATG
		Mus_musculus_leucine_rich_repeat_containing_38_(Lrrc38),_mRNA	1.3	100	15	16	30	CAACCGCATCCAGCA
		Mus_musculus_heterogeneous_nuclear_ribonucleoprotein_L_(Hnrnpl),_mRNA	5	100	14	17	30	AACCGCATCCAGCA
		Mus_musculus_leucine-rich_repeat-containing_G_protein-coupled_receptor_4_(Lgr4),_mRNA	5	94.44	18	1	18	GCTGCATCTACATAACAA
	Lgr6_R	Mus_musculus_leucine-rich_repeat-containing_G_protein-coupled_receptor_6_(Lgr6),_mRNA	1.63e-12	100	35	1	35	TATCCGCCACATCCCTGACTATGCCTTCCAGAACC
		Mus_musculus_SCO_cytochrome_oxidase_deficient_homolog_1_(yeast)_(Sco1),_nuclear_gene_encoding_mitochondrial_protein,_mRNA	0.36	100	16	3	18	TCCGCCACATCCCTGA
		PREDICTED:_Mus_musculus_predicted_gene_6934_(Gm6934),_mRNA	1.4	100	15	4	18	CCGCCACATCCCTGA
		Mus_musculus_multiple_C2_domains,_transmembrane_2_(Mctp2),_mRNA	1.4	100	15	20	34	TATGCCTTCCAGAAC
		Mus_musculus_CLK4-associating_serine/arginine_rich_protein_(Clasrp),_transcript_variant_L,_mRNA	1.4	100	15	7	21	CCACATCCCTGACTA
		PREDICTED:_Mus_musculus_predicted_gene,_19422_(Gm19422),_miscRNA	5.5	100	14	12	25	TCCCTGACTATGCC
		PREDICTED:_Mus_musculus_predicted_gene_11483_(Gm11483),_miscRNA	5.5	100	14	21	34	ATGCCTTCCAGAAC
		Mus_musculus_opsin_1_(cone_pigments),_medium-wave-sensitive_(color_blindness,_deutan)_(Opn1mw),_mRNA	5.5	94.44	18	13	30	CCCTGACTATGCCTTCCA
		Mus_musculus_NLR_family,_CARD_domain_containing_4_(Nlrc4),_mRNA	5.5	100	14	9	22	ACATCCCTGACTAT
		Mus_musculus_protein_phosphatase_2_(formerly_2A),_regulatory_subunit_A_(PR_65),_alpha_isoform_(Ppp2r1a),_mRNA	5.5	100	14	22	35	TGCCTTCCAGAACC
		PREDICTED:_Mus_musculus_predicted_gene,_19422_(Gm19422),_miscRNA	5.5	100	14	12	25	TCCCTGACTATGCC
		Mus_musculus_vesicle_amine_transport_protein_1_homolog_(T_californica)_(Vat1),_mRNA	5.5	100	14	6	19	GCCACATCCCTGAC
		Mus_musculus_chondroadherin_(Chad),_mRNA	5.5	90.91	22	10	31	CATCCCTGACTATGCCTTCCAG
		Mus_musculus_neurofibromatosis_1_(Nf1),_mRNA	5.5	100	14	11	24	ATCCCTGACTATGC
		Mus_musculus_alkB,_alkylation_repair_homolog_5_(E._coli)_(Alkbh5),_mRNA	5.5	100	14	20	33	TATGCCTTCCAGAA
		Mus_musculus_aquaporin_9_(Aqp9),_mRNA	5.5	100	14	20	33	TATGCCTTCCAGAA
		Mus_musculus_eukaryotic_translation_initiation_factor_3,_subunit_K_(Eif3k),_mRNA	5.5	100	14	20	33	TATGCCTTCCAGAA
		Mus_musculus_uncharacterized_LOC330324_(6430584L05),_non-coding_RNA	5.5	100	14	22	35	TGCCTTCCAGAACC
		Mus_musculus_glutamate_receptor,_ionotropic,_kainate_3_(Grik3),_mRNA	5.5	100	14	13	26	CCCTGACTATGCCT
		Mus_musculus_24-dehydrocholesterol_reductase_(Dhcr24),_mRNA	5.5	100	14	22	35	TGCCTTCCAGAACC
Lpar1	Lpar1_F	Mus_musculus_lysophosphatidic_acid_receptor_1_(Lpar1),_transcript_variant_2,_mRNA	1.84e-19	100	47	1	47	GACTGTGGTCATTGTGCTTGGTGCCTTTATTGTCTGCTGGACTCCGG
		Mus_musculus_lysophosphatidic_acid_receptor_1_(Lpar1),_transcript_variant_1,_mRNA	1.84e-19	100	47	1	47	GACTGTGGTCATTGTGCTTGGTGCCTTTATTGTCTGCTGGACTCCGG
		Mus_musculus_dopamine_receptor_D3_(Drd3),_mRNA	0.002	90.63	32	5	36	GTGGTCATTGTGCTTGGTGCCTTTATTGTCTG
		Mus_musculus_syntaxin_12_(Stx12),_mRNA	0.009	100	19	22	40	TGCCTTTATTGTCTGCTGG
		Mus_musculus_caspase_8_associated_protein_2_(Casp8ap2),_transcript_variant_2,_mRNA	0.037	100	18	6	23	TGGTCATTGTGCTTGGTG
		Mus_musculus_caspase_8_associated_protein_2_(Casp8ap2),_transcript_variant_1,_mRNA	0.037	100	18	6	23	TGGTCATTGTGCTTGGTG
		Mus_musculus_opioid_receptor,_mu_1_(Oprm1),_mRNA	0.15	100	17	26	42	TTTATTGTCTGCTGGAC
		Mus_musculus_Gem-interacting_protein_(Gmip),_mRNA	0.15	100	17	31	47	TGTCTGCTGGACTCCGG
		Mus_musculus_NIPA-like_domain_containing_2_(Nipal2),_mRNA	2.3	100	15	2	16	ACTGTGGTCATTGTG
		Mus_musculus_zinc_finger_protein_828_(Zfp828),_mRNA	2.3	94.74	19	1	19	GACTGTGGTCATTGTGCTT
		Mus_musculus_RIKEN_cDNA_4930571K23_gene_(4930571K23Rik),_mRNA	2.3	100	15	11	25	ATTGTGCTTGGTGCC
		Mus_musculus_general_transcription_factor_IIH,_polypeptide_3_(Gtf2h3),_mRNA	2.3	100	15	12	26	TTGTGCTTGGTGCCT
		PREDICTED:_Mus_musculus_RIKEN_cDNA_A430010J10_gene_(A430010J10Rik),_miscRNA	2.3	100	15	22	36	TGCCTTTATTGTCTG
		Mus_musculus_a_disintegrin_and_metallopeptidase_domain_7_(Adam7),_mRNA	2.3	100	15	6	20	TGGTCATTGTGCTTG
		Mus_musculus_natural_killer_tumor_recognition_sequence_(Nktr),_mRNA	2.3	100	15	14	28	GTGCTTGGTGCCTTT
		Mus_musculus_pyruvate_kinase,_muscle_(Pkm2),_transcript_variant_1,_mRNA	2.3	100	15	4	18	TGTGGTCATTGTGCT
		Mus_musculus_pyruvate_kinase,_muscle_(Pkm2),_transcript_variant_2,_mRNA	2.3	100	15	4	18	TGTGGTCATTGTGCT
		PREDICTED:_Mus_musculus_RIKEN_cDNA_A430010J10_gene_(A430010J10Rik),_miscRNA	2.3	100	15	22	36	TGCCTTTATTGTCTG
		Mus_musculus_family_with_sequence_similarity_123,_member_B_(Fam123b),_mRNA	9.1	100	14	26	39	TTTATTGTCTGCTG
		Mus_musculus_RIKEN_cDNA_4930474N09_gene_(4930474N09Rik),_non-coding_RNA	9.1	94.44	18	7	24	GGTCATTGTGCTTGGTGC
	Lpar1_R	Mus_musculus_lysophosphatidic_acid_receptor_1_(Lpar1),_transcript_variant_2,_mRNA	3.9e-17	100	43	1	43	AGTTCTGGACCCAGGAGGAATCGGGACACCATGATGAGCCTTC
		Mus_musculus_lysophosphatidic_acid_receptor_1_(Lpar1),_transcript_variant_1,_mRNA	3.9e-17	100	43	1	43	AGTTCTGGACCCAGGAGGAATCGGGACACCATGATGAGCCTTC
		Mus_musculus_pyruvate_kinase_liver_and_red_blood_cell_(Pklr),_nuclear_gene_encoding_mitochondrial_protein,_transcript_variant_2,_mRNA	0.13	100	17	7	23	GGACCCAGGAGGAATCG
		Mus_musculus_pyruvate_kinase_liver_and_red_blood_cell_(Pklr),_nuclear_gene_encoding_mitochondrial_protein,_transcript_variant_1,_mRNA	0.13	100	17	7	23	GGACCCAGGAGGAATCG
		Mus_musculus_Fas_apoptotic_inhibitory_molecule_2_(Faim2),_transcript_variant_1,_mRNA	0.5	100	16	2	17	GTTCTGGACCCAGGAG
		Mus_musculus_Fas_apoptotic_inhibitory_molecule_2_(Faim2),_transcript_variant_2,_mRNA	0.5	100	16	2	17	GTTCTGGACCCAGGAG
		Mus_musculus_leucine_rich_repeat_containing_26_(Lrrc26),_mRNA	0.5	100	16	4	19	TCTGGACCCAGGAGGA
		PREDICTED:_Mus_musculus_predicted_gene_7489_(Gm7489),_mRNA	2	100	15	3	17	TTCTGGACCCAGGAG
		Mus_musculus_PQ_loop_repeat_containing_1_(Pqlc1),_transcript_variant_3,_mRNA	2	100	15	3	17	TTCTGGACCCAGGAG
		Mus_musculus_PQ_loop_repeat_containing_1_(Pqlc1),_transcript_variant_1,_mRNA	2	100	15	3	17	TTCTGGACCCAGGAG
		Mus_musculus_PQ_loop_repeat_containing_1_(Pqlc1),_transcript_variant_4,_mRNA	2	100	15	3	17	TTCTGGACCCAGGAG
		Mus_musculus_PQ_loop_repeat_containing_1_(Pqlc1),_transcript_variant_2,_mRNA	2	100	15	3	17	TTCTGGACCCAGGAG
		Mus_musculus_DENN/MADD_domain_containing_3_(Dennd3),_mRNA	2	100	15	17	31	GGAATCGGGACACCA
		PREDICTED:_Mus_musculus_predicted_gene_7489_(Gm7489),_mRNA	2	100	15	3	17	TTCTGGACCCAGGAG
		Mus_musculus_phosphoribosylformylglycinamidine_synthase_(FGAR_amidotransferase)_(Pfas),_mRNA	2	100	15	5	19	CTGGACCCAGGAGGA
		Mus_musculus_calcium_channel,_voltage-dependent,_P/Q_type,_alpha_1A_subunit_(Cacna1a),_transcript_variant_2,_mRNA	2	100	15	5	19	CTGGACCCAGGAGGA
		Mus_musculus_calcium_channel,_voltage-dependent,_P/Q_type,_alpha_1A_subunit_(Cacna1a),_transcript_variant_4,_mRNA	2	100	15	5	19	CTGGACCCAGGAGGA
		Mus_musculus_calcium_channel,_voltage-dependent,_P/Q_type,_alpha_1A_subunit_(Cacna1a),_transcript_variant_3,_mRNA	2	100	15	5	19	CTGGACCCAGGAGGA
		Mus_musculus_calcium_channel,_voltage-dependent,_P/Q_type,_alpha_1A_subunit_(Cacna1a),_mRNA	2	100	15	5	19	CTGGACCCAGGAGGA
		Mus_musculus_S100_calcium_binding_protein_A14_(S100a14),_transcript_variant_3,_mRNA	2	100	15	3	17	TTCTGGACCCAGGAG
Lpar4	Lpar4_F	Mus_musculus_lysophosphatidic_acid_receptor_4_(Lpar4),_mRNA	2.68e-18	100	45	1	45	TTCTCTCATCTAGCACACTCTTTCTTGGGCACTCAATTGAGGAAC
		PREDICTED:_Mus_musculus_predicted_gene_13660_(Gm13660),_miscRNA	2.1	100	15	3	17	CTCTCATCTAGCACA
		Mus_musculus_interferon_(alpha_and_beta)_receptor_2_(Ifnar2),_transcript_variant_1,_mRNA	2.1	100	15	12	26	AGCACACTCTTTCTT
		Mus_musculus_polybromo_1_(Pbrm1),_mRNA	2.1	100	15	15	29	ACACTCTTTCTTGGG
		Mus_musculus_zinc_finger_protein_366_(Zfp366),_mRNA	2.1	100	15	20	34	CTTTCTTGGGCACTC
		Mus_musculus_odd_Oz/ten-m_homolog_2_(Drosophila)_(Odz2),_mRNA	2.1	100	15	19	33	TCTTTCTTGGGCACT
		PREDICTED:_Mus_musculus_predicted_gene_13660_(Gm13660),_miscRNA	2.1	100	15	3	17	CTCTCATCTAGCACA
		PREDICTED:_Mus_musculus_RIKEN_cDNA_A130050O07_gene_(A130050O07Rik),_miscRNA	8.5	100	14	12	25	AGCACACTCTTTCT
		Mus_musculus_ubiquitin-like_4_(Ubl4),_transcript_variant_1,_mRNA	8.5	100	14	12	25	AGCACACTCTTTCT
		Mus_musculus_ubiquitin-like_4_(Ubl4),_transcript_variant_2,_non-coding_RNA	8.5	100	14	12	25	AGCACACTCTTTCT
		Mus_musculus_transferrin_receptor_(Tfrc),_mRNA	8.5	100	14	12	25	AGCACACTCTTTCT
		Mus_musculus_RIKEN_cDNA_A830093I24_gene_(A830093I24Rik),_mRNA	8.5	100	14	21	34	TTTCTTGGGCACTC
		Mus_musculus_protein-L-isoaspartate_(D-aspartate)_O-methyltransferase_1_(Pcmt1),_mRNA	8.5	94.44	18	21	38	TTTCTTGGGCACTCAATT
		Mus_musculus_sema_domain,_immunoglobulin_domain_(Ig),_short_basic_domain,_secreted,_(semaphorin)_3B_(Sema3b),_transcript_variant_2,_mRNA	8.5	100	14	18	31	CTCTTTCTTGGGCA
		Mus_musculus_sema_domain,_immunoglobulin_domain_(Ig),_short_basic_domain,_secreted,_(semaphorin)_3B_(Sema3b),_transcript_variant_1,_mRNA	8.5	100	14	18	31	CTCTTTCTTGGGCA
		Mus_musculus_coiled-coil_domain_containing_144B_(Ccdc144b),_mRNA	8.5	100	14	28	41	GGCACTCAATTGAG
		PREDICTED:_Mus_musculus_RIKEN_cDNA_A130050O07_gene_(A130050O07Rik),_miscRNA	8.5	100	14	12	25	AGCACACTCTTTCT
		Mus_musculus_RIKEN_cDNA_D030040B21_gene_(D030040B21Rik),_non-coding_RNA	8.5	100	14	4	17	TCTCATCTAGCACA
	Lpar4_R	Mus_musculus_lysophosphatidic_acid_receptor_4_(Lpar4),_mRNA	1.25e-20	100	49	1	49	ACGTTTATTAGCTAACTATCTACAGGCATGAGCACATTCTCTCATCTAG
		Mus_musculus_additional_sex_combs_like_1_(Drosophila)_(Asxl1),_mRNA	0.62	95	20	7	26	ATTAGCTAACTATCTACAGG
		Mus_musculus_ATPase_type_13A3_(Atp13a3),_transcript_variant_1,_mRNA	2.4	100	15	4	18	TTTATTAGCTAACTA
		Mus_musculus_ATPase_type_13A3_(Atp13a3),_transcript_variant_2,_mRNA	2.4	100	15	4	18	TTTATTAGCTAACTA
		Mus_musculus_metallophosphoesterase_domain_containing_2_(Mpped2),_transcript_variant_2,_mRNA	2.4	100	15	20	34	CTACAGGCATGAGCA
		Mus_musculus_metallophosphoesterase_domain_containing_2_(Mpped2),_transcript_variant_1,_mRNA	2.4	100	15	20	34	CTACAGGCATGAGCA
		Mus_musculus_guanine_nucleotide_binding_protein-like_3_(nucleolar)-like_(Gnl3l),_transcript_variant_2,_mRNA	9.6	100	14	27	40	CATGAGCACATTCT
		Mus_musculus_guanine_nucleotide_binding_protein-like_3_(nucleolar)-like_(Gnl3l),_transcript_variant_1,_mRNA	9.6	100	14	27	40	CATGAGCACATTCT
		Mus_musculus_glycerol-3-phosphate_acyltransferase,_mitochondrial_(Gpam),_nuclear_gene_encoding_mitochondrial_protein,_mRNA	9.6	100	14	29	42	TGAGCACATTCTCT
		Mus_musculus_Rhesus_blood_group-associated_A_glycoprotein_(Rhag),_mRNA	9.6	100	14	3	16	GTTTATTAGCTAAC
		Mus_musculus_tripartite_motif-containing_35_(Trim35),_mRNA	9.6	100	14	18	31	ATCTACAGGCATGA
		PREDICTED:_Mus_musculus_RIKEN_cDNA_2610027K06_gene_(2610027K06Rik),_miscRNA	9.6	100	14	20	33	CTACAGGCATGAGC
		Mus_musculus_vomeronasal_2,_receptor_84_(Vmn2r84),_mRNA	9.6	100	14	27	40	CATGAGCACATTCT
		Mus_musculus_pregnancy_specific_glycoprotein_16_(Psg16),_mRNA	9.6	100	14	20	33	CTACAGGCATGAGC
		Mus_musculus_InaD-like_(Drosophila)_(Inadl),_transcript_variant_4,_mRNA	9.6	100	14	21	34	TACAGGCATGAGCA
		Mus_musculus_complement_component_factor_i_(Cfi),_mRNA	9.6	100	14	34	47	ACATTCTCTCATCT
		Mus_musculus_SH3_domain_protein_D19_(Sh3d19),_mRNA	9.6	100	14	16	29	CTATCTACAGGCAT
		Mus_musculus_ubiquitin_protein_ligase_E3_component_n-recognin_1_(Ubr1),_mRNA	9.6	100	14	28	41	ATGAGCACATTCTC
		Mus_musculus_sodium_channel,_voltage-gated,_type_IX,_alpha_(Scn9a),_mRNA	9.6	100	14	32	45	GCACATTCTCTCAT
		Mus_musculus_threonine_synthase-like_1_(bacterial)_(Thnsl1),_transcript_variant_2,_mRNA	9.6	100	14	8	21	TTAGCTAACTATCT
Lphn1	Lphn1_F	Mus_musculus_latrophilin_1_(Lphn1),_mRNA	2.32e-15	100	40	1	40	GGTGAAAGTTGTCTTCATTCTCTACAACAACCTGGGCCTC
		PREDICTED:_Mus_musculus_predicted_gene_10644_(Gm10644),_miscRNA	2.32e-15	100	40	1	40	GGTGAAAGTTGTCTTCATTCTCTACAACAACCTGGGCCTC
		PREDICTED:_Mus_musculus_predicted_gene_10644_(Gm10644),_miscRNA	2.32e-15	100	40	1	40	GGTGAAAGTTGTCTTCATTCTCTACAACAACCTGGGCCTC
		Mus_musculus_transient_receptor_potential_cation_channel,_subfamily_M,_member_6_(Trpm6),_mRNA	0.12	100	17	17	33	ATTCTCTACAACAACCT
		Mus_musculus_ryanodine_receptor_2,_cardiac_(Ryr2),_mRNA	0.49	100	16	21	36	TCTACAACAACCTGGG
		Mus_musculus_tubulin,_gamma_complex_associated_protein_5_(Tubgcp5),_mRNA	1.9	100	15	9	23	TTGTCTTCATTCTCT
		Mus_musculus_RIKEN_cDNA_4933407H18_gene_(4933407H18Rik),_mRNA	1.9	100	15	8	22	GTTGTCTTCATTCTC
		PREDICTED:_Mus_musculus_predicted_gene_4454_(Gm4454),_mRNA	1.9	100	15	24	38	ACAACAACCTGGGCC
		PREDICTED:_Mus_musculus_predicted_gene_7061_(Gm7061),_mRNA	1.9	94.74	19	1	19	GGTGAAAGTTGTCTTCATT
		PREDICTED:_Mus_musculus_predicted_gene_7061_(Gm7061),_mRNA	1.9	94.74	19	1	19	GGTGAAAGTTGTCTTCATT
		Mus_musculus_proteasome_(prosome,_macropain)_subunit,_beta_type_1_(Psmb1),_mRNA	1.9	94.74	19	1	19	GGTGAAAGTTGTCTTCATT
		Mus_musculus_tetratricopeptide_repeat_domain_8_(Ttc8),_transcript_variant_2,_mRNA	1.9	100	15	25	39	CAACAACCTGGGCCT
		Mus_musculus_tetratricopeptide_repeat_domain_8_(Ttc8),_transcript_variant_1,_mRNA	1.9	100	15	25	39	CAACAACCTGGGCCT
		Mus_musculus_forkhead_box_B1_(Foxb1),_mRNA	1.9	100	15	2	16	GTGAAAGTTGTCTTC
		Mus_musculus_glycogen_synthase_1,_muscle_(Gys1),_mRNA	1.9	100	15	21	35	TCTACAACAACCTGG
		Mus_musculus_predicted_gene_5592_(Gm5592),_mRNA	1.9	100	15	24	38	ACAACAACCTGGGCC
		PREDICTED:_Mus_musculus_predicted_gene_2128_(Gm2128),_mRNA	1.9	100	15	24	38	ACAACAACCTGGGCC
		Mus_musculus_predicted_gene_5114_(Gm5114),_mRNA	1.9	100	15	24	38	ACAACAACCTGGGCC
		PREDICTED:_Mus_musculus_uncharacterized_LOC100861686_(LOC100861686),_mRNA	1.9	100	15	24	38	ACAACAACCTGGGCC
		PREDICTED:_Mus_musculus_predicted_gene_6605,_transcript_variant_1_(Gm6605),_mRNA	1.9	100	15	24	38	ACAACAACCTGGGCC
	Lphn1_R	Mus_musculus_latrophilin_1_(Lphn1),_mRNA	9.69e-08	97.14	35	1	35	TCTCCGCCAACACCGATCAAGCAGAACAGCCGCAA
		PREDICTED:_Mus_musculus_predicted_gene_10644_(Gm10644),_miscRNA	9.69e-08	97.14	35	1	35	TCTCCGCCAACACCGATCAAGCAGAACAGCCGCAA
		PREDICTED:_Mus_musculus_predicted_gene_10644_(Gm10644),_miscRNA	9.69e-08	97.14	35	1	35	TCTCCGCCAACACCGATCAAGCAGAACAGCCGCAA
		Mus_musculus_transmembrane_protein_164_(Tmem164),_transcript_variant_3,_mRNA	1.4	100	15	6	20	GCCAACACCGATCAA
		Mus_musculus_armadillo_repeat_containing,_X-linked_5_(Armcx5),_mRNA	1.4	100	15	17	31	TCAAGCAGAACAGCC
		Mus_musculus_sperm_antigen_with_calponin_homology_and_coiled-coil_domains_1_(Specc1),_mRNA	1.4	100	15	16	30	ATCAAGCAGAACAGC
		Mus_musculus_cytochrome_P450,_family_2,_subfamily_c,_polypeptide_50_(Cyp2c50),_transcript_variant_3,_mRNA	5.5	100	14	16	29	ATCAAGCAGAACAG
		Mus_musculus_cytochrome_P450,_family_2,_subfamily_c,_polypeptide_50_(Cyp2c50),_transcript_variant_1,_mRNA	5.5	100	14	16	29	ATCAAGCAGAACAG
		Mus_musculus_t-complex_11_(mouse)_like_2_(Tcp11l2),_mRNA	5.5	100	14	17	30	TCAAGCAGAACAGC
		Mus_musculus_copine_II_(Cpne2),_mRNA	5.5	100	14	2	15	CTCCGCCAACACCG
		Mus_musculus_predicted_gene_3414_(Gm3414),_non-coding_RNA	5.5	100	14	17	30	TCAAGCAGAACAGC
		PREDICTED:_Mus_musculus_predicted_gene,_16892_(Gm16892),_miscRNA	5.5	100	14	1	14	TCTCCGCCAACACC
		PREDICTED:_Mus_musculus_ring_finger_protein_213_(Rnf213),_mRNA	5.5	100	14	15	28	GATCAAGCAGAACA
		PREDICTED:_Mus_musculus_predicted_gene,_16892_(Gm16892),_miscRNA	5.5	100	14	1	14	TCTCCGCCAACACC
		Mus_musculus_expressed_sequence_AU022754_(AU022754),_non-coding_RNA	5.5	100	14	18	31	CAAGCAGAACAGCC
		PREDICTED:_Mus_musculus_RIKEN_cDNA_6030426L16_gene_(6030426L16Rik),_miscRNA	5.5	100	14	18	31	CAAGCAGAACAGCC
		PREDICTED:_Mus_musculus_predicted_gene,_19924_(Gm19924),_miscRNA	5.5	100	14	18	31	CAAGCAGAACAGCC
		PREDICTED:_Mus_musculus_ring_finger_protein_213_(Rnf213),_mRNA	5.5	100	14	15	28	GATCAAGCAGAACA
		Mus_musculus_microtubule-associated_protein_7_domain_containing_1_(Mtap7d1),_transcript_variant_1,_mRNA	5.5	100	14	4	17	CCGCCAACACCGAT
		Mus_musculus_microtubule-associated_protein_7_domain_containing_1_(Mtap7d1),_transcript_variant_2,_mRNA	5.5	100	14	4	17	CCGCCAACACCGAT
Lphn2	Lphn2_F	Mus_musculus_latrophilin_2_(Lphn2),_mRNA	2.68e-11	100	33	4	36	ACCTTCTGAGAGCTGAGGCTTTGGAATCCTGGA
		Mus_musculus_tetratricopeptide_repeat_domain_16_(Ttc16),_mRNA	0.095	100	17	9	25	CTGAGAGCTGAGGCTTT
		Mus_musculus_sel-1_suppressor_of_lin-12-like_3_(C._elegans)_(Sel1l3),_mRNA	0.37	100	16	13	28	GAGCTGAGGCTTTGGA
		Mus_musculus_plastin_3_(T-isoform)_(Pls3),_transcript_variant_3,_mRNA	1.5	100	15	19	33	AGGCTTTGGAATCCT
		Mus_musculus_plastin_3_(T-isoform)_(Pls3),_transcript_variant_1,_mRNA	1.5	100	15	19	33	AGGCTTTGGAATCCT
		Mus_musculus_plastin_3_(T-isoform)_(Pls3),_transcript_variant_2,_mRNA	1.5	100	15	19	33	AGGCTTTGGAATCCT
		Mus_musculus_zinc_finger_protein_236_(Zfp236),_mRNA	1.5	100	15	6	20	CTTCTGAGAGCTGAG
		Mus_musculus_centrosomal_protein_192_(Cep192),_mRNA	1.5	100	15	19	33	AGGCTTTGGAATCCT
		Mus_musculus_epsin_2_(Epn2),_transcript_variant_1,_mRNA	1.5	91.3	23	6	28	CTTCTGAGAGCTGAGGCTTTGGA
		Mus_musculus_epsin_2_(Epn2),_transcript_variant_2,_mRNA	1.5	91.3	23	6	28	CTTCTGAGAGCTGAGGCTTTGGA
		Mus_musculus_epsin_2_(Epn2),_transcript_variant_3,_mRNA	1.5	91.3	23	6	28	CTTCTGAGAGCTGAGGCTTTGGA
		Mus_musculus_tet_methylcytosine_dioxygenase_1_(Tet1),_transcript_variant_1,_mRNA	1.5	100	15	6	20	CTTCTGAGAGCTGAG
		Mus_musculus_tet_methylcytosine_dioxygenase_1_(Tet1),_transcript_variant_2,_mRNA	1.5	100	15	6	20	CTTCTGAGAGCTGAG
		Mus_musculus_transforming,_acidic_coiled-coil_containing_protein_2_(Tacc2),_transcript_variant_3,_mRNA	1.5	94.74	19	5	23	CCTTCTGAGAGCTGAGGCT
		PREDICTED:_Mus_musculus_putative_PRAME_family_member_24-like_(LOC100861603),_mRNA	1.5	94.74	19	9	27	CTGAGAGCTGAGGCTTTGG
		PREDICTED:_Mus_musculus_PRAME_family_member_12-like,_transcript_variant_3_(LOC100038995),_mRNA	1.5	94.74	19	9	27	CTGAGAGCTGAGGCTTTGG
		PREDICTED:_Mus_musculus_PRAME_family_member_12-like,_transcript_variant_1_(LOC100038995),_mRNA	1.5	94.74	19	9	27	CTGAGAGCTGAGGCTTTGG
		PREDICTED:_Mus_musculus_PRAME_family_member_12-like_(LOC100038995),_mRNA	1.5	94.74	19	9	27	CTGAGAGCTGAGGCTTTGG
		PREDICTED:_Mus_musculus_PRAME_family_member_12-like,_transcript_variant_3_(LOC100039010),_mRNA	1.5	94.74	19	9	27	CTGAGAGCTGAGGCTTTGG
		PREDICTED:_Mus_musculus_PRAME_family_member_12-like,_transcript_variant_1_(LOC100039010),_mRNA	1.5	94.74	19	9	27	CTGAGAGCTGAGGCTTTGG
	Lphn2_R	Mus_musculus_latrophilin_2_(Lphn2),_mRNA	1.24e-09	100	30	1	30	GAAGACATGCAGGGCTTACCTTAAGGCAAT
		Mus_musculus_caspase_8_associated_protein_2_(Casp8ap2),_transcript_variant_2,_mRNA	1.1	94.74	19	1	19	GAAGACATGCAGGGCTTAC
		Mus_musculus_caspase_8_associated_protein_2_(Casp8ap2),_transcript_variant_1,_mRNA	1.1	94.74	19	1	19	GAAGACATGCAGGGCTTAC
		Mus_musculus_aquaporin_6_(Aqp6),_mRNA	4.4	100	14	9	22	GCAGGGCTTACCTT
		Mus_musculus_cytoplasmic_FMR1_interacting_protein_2_(Cyfip2),_transcript_variant_3,_mRNA	4.4	100	14	1	14	GAAGACATGCAGGG
		Mus_musculus_cytoplasmic_FMR1_interacting_protein_2_(Cyfip2),_transcript_variant_1,_mRNA	4.4	100	14	1	14	GAAGACATGCAGGG
		Mus_musculus_cytoplasmic_FMR1_interacting_protein_2_(Cyfip2),_transcript_variant_2,_mRNA	4.4	100	14	1	14	GAAGACATGCAGGG
		Mus_musculus_WD_repeat_domain_6_(Wdr6),_mRNA	4.4	100	14	1	14	GAAGACATGCAGGG
		Mus_musculus_mitogen-activated_protein_kinase_kinase_kinase_10_(Map3k10),_mRNA	4.4	100	14	9	22	GCAGGGCTTACCTT
		Mus_musculus_chaperonin_containing_Tcp1,_subunit_6a_(zeta)_(Cct6a),_mRNA	4.4	100	14	4	17	GACATGCAGGGCTT
Mrgprf	Mrgprf_F	Mus_musculus_MAS-related_GPR,_member_F_(Mrgprf),_mRNA	2.22e-07	100	26	1	26	TGTCCTGGTATGAGCGAGGCTCGGGA
		Mus_musculus_copine_II_(Cpne2),_mRNA	0.052	100	17	10	26	ATGAGCGAGGCTCGGGA
		Mus_musculus_FERM,_RhoGEF_(Arhgef)_and_pleckstrin_domain_protein_1_(chondrocyte-derived)_(Farp1),_mRNA	0.81	100	15	1	15	TGTCCTGGTATGAGC
		Mus_musculus_Max_interacting_protein_1_(Mxi1),_transcript_variant_2,_mRNA	3.2	100	14	13	26	AGCGAGGCTCGGGA
		Mus_musculus_olfactory_receptor_171_(Olfr171),_mRNA	3.2	100	14	6	19	TGGTATGAGCGAGG
		Mus_musculus_olfactory_receptor_170_(Olfr170),_mRNA	3.2	100	14	6	19	TGGTATGAGCGAGG
		Mus_musculus_olfactory_receptor_169_(Olfr169),_mRNA	3.2	100	14	6	19	TGGTATGAGCGAGG
		Mus_musculus_zinc_and_ring_finger_1_(Znrf1),_transcript_variant_3,_mRNA	3.2	100	14	13	26	AGCGAGGCTCGGGA
		Mus_musculus_zinc_and_ring_finger_1_(Znrf1),_transcript_variant_2,_mRNA	3.2	100	14	13	26	AGCGAGGCTCGGGA
		Mus_musculus_zinc_and_ring_finger_1_(Znrf1),_transcript_variant_1,_mRNA	3.2	100	14	13	26	AGCGAGGCTCGGGA
		Mus_musculus_thymidine_kinase_2,_mitochondrial_(Tk2),_nuclear_gene_encoding_mitochondrial_protein,_transcript_variant_1,_mRNA	3.2	100	14	1	14	TGTCCTGGTATGAG
		Mus_musculus_thymidine_kinase_2,_mitochondrial_(Tk2),_transcript_variant_2,_non-coding_RNA	3.2	100	14	1	14	TGTCCTGGTATGAG
		Mus_musculus_citron_(Cit),_mRNA	3.2	100	14	1	14	TGTCCTGGTATGAG
		Mus_musculus_RIKEN_cDNA_2610301B20_gene_(2610301B20Rik),_mRNA	3.2	100	14	13	26	AGCGAGGCTCGGGA
	Mrgprf_R	Mus_musculus_MAS-related_GPR,_member_F_(Mrgprf),_mRNA	2.45e-08	100	28	4	31	GGCCGGAAACTGTTCATGGGAAGCTCAC
		Mus_musculus_lectin,_mannose-binding_2_(Lman2),_mRNA	0.36	100	16	7	22	CGGAAACTGTTCATGG
		Mus_musculus_RIKEN_cDNA_9430015G10_gene_(9430015G10Rik),_transcript_variant_2,_mRNA	0.36	100	16	13	28	CTGTTCATGGGAAGCT
		Mus_musculus_RIKEN_cDNA_9430015G10_gene_(9430015G10Rik),_transcript_variant_1,_mRNA	0.36	100	16	13	28	CTGTTCATGGGAAGCT
		PREDICTED:_Mus_musculus_SCO-spondin-like,_transcript_variant_4_(LOC100505089),_mRNA	1.4	100	15	14	28	TGTTCATGGGAAGCT
		PREDICTED:_Mus_musculus_SCO-spondin-like,_transcript_variant_1_(LOC100505089),_mRNA	1.4	100	15	14	28	TGTTCATGGGAAGCT
		PREDICTED:_Mus_musculus_SCO-spondin-like,_transcript_variant_2_(LOC100505089),_mRNA	1.4	100	15	14	28	TGTTCATGGGAAGCT
		Mus_musculus_SCO-spondin_(Sspo),_mRNA	1.4	100	15	14	28	TGTTCATGGGAAGCT
		Mus_musculus_high_mobility_group_20A_(Hmg20a),_mRNA	1.4	100	15	14	28	TGTTCATGGGAAGCT
		Mus_musculus_shroom_family_member_2_(Shroom2),_mRNA	5.6	94.44	18	2	19	GAGGCCGGAAACTGTTCA
		Mus_musculus_BCL6_co-repressor-like_1_(Bcorl1),_mRNA	5.6	100	14	9	22	GAAACTGTTCATGG
		Mus_musculus_oncostatin_M_receptor_(Osmr),_mRNA	5.6	100	14	12	25	ACTGTTCATGGGAA
		Mus_musculus_RIKEN_cDNA_2310005E17_gene_(2310005E17Rik),_non-coding_RNA	5.6	100	14	9	22	GAAACTGTTCATGG
		Mus_musculus_Parkinson_disease_7_domain_containing_1_(Pddc1),_mRNA	5.6	100	14	12	25	ACTGTTCATGGGAA
		Mus_musculus_TBC1_domain_family,_member_10b_(Tbc1d10b),_mRNA	5.6	100	14	3	16	AGGCCGGAAACTGT
		Mus_musculus_GRAM_domain_containing_1A_(Gramd1a),_mRNA	5.6	100	14	6	19	CCGGAAACTGTTCA
		Mus_musculus_hyaluronoglucosaminidase_6_(Hyal6),_mRNA	5.6	100	14	10	23	AAACTGTTCATGGG
		Mus_musculus_nebulin_(Neb),_mRNA	5.6	100	14	10	23	AAACTGTTCATGGG
		Mus_musculus_striatin,_calmodulin_binding_protein_(Strn),_mRNA	5.6	94.44	18	10	27	AAACTGTTCATGGGAAGC
		Mus_musculus_ankyrin_repeat_domain_10_(Ankrd10),_transcript_variant_5,_non-coding_RNA	5.6	100	14	10	23	AAACTGTTCATGGG
Npy1r	Npy1r_F	Mus_musculus_neuropeptide_Y_receptor_Y1_(Npy1r),_mRNA	3.35e-10	100	31	1	31	AGGAGAAACAACATGATGGACAAGATCCGGG
		Mus_musculus_collagen,_type_XVIII,_alpha_1_(Col18a1),_transcript_variant_1,_mRNA	0.3	95	20	12	31	CATGATGGACAAGATCCGGG
		Mus_musculus_collagen,_type_XVIII,_alpha_1_(Col18a1),_transcript_variant_2,_mRNA	0.3	95	20	12	31	CATGATGGACAAGATCCGGG
		Mus_musculus_toll-like_receptor_13_(Tlr13),_mRNA	1.2	100	15	2	16	GGAGAAACAACATGA
		Mus_musculus_protein_phosphatase_1,_regulatory_(inhibitor)_subunit_14B_(Ppp1r14b),_mRNA	1.2	100	15	17	31	TGGACAAGATCCGGG
		Mus_musculus_zinc_finger_protein_36,_C3H_type-like_2_(Zfp36l2),_mRNA	1.2	94.74	19	7	25	AACAACATGATGGACAAGA
		Mus_musculus_RIKEN_cDNA_4933436I01_gene_(4933436I01Rik),_mRNA	4.7	100	14	5	18	GAAACAACATGATG
		Mus_musculus_RIKEN_cDNA_2410127L17_gene_(2410127L17Rik),_mRNA	4.7	100	14	17	30	TGGACAAGATCCGG
		Mus_musculus_SID1_transmembrane_family,_member_1_(Sidt1),_transcript_variant_1,_mRNA	4.7	100	14	11	24	ACATGATGGACAAG
		Mus_musculus_SID1_transmembrane_family,_member_1_(Sidt1),_transcript_variant_2,_mRNA	4.7	100	14	11	24	ACATGATGGACAAG
		Mus_musculus_RIKEN_cDNA_1700024P04_gene_(1700024P04Rik),_mRNA	4.7	100	14	1	14	AGGAGAAACAACAT
		Mus_musculus_gastric_inhibitory_polypeptide_(Gip),_mRNA	4.7	100	14	16	29	ATGGACAAGATCCG
		Mus_musculus_RIKEN_cDNA_2810442I21_gene_(2810442I21Rik),_non-coding_RNA	4.7	100	14	3	16	GAGAAACAACATGA
		Mus_musculus_integrin_beta_1_binding_protein_3_(Itgb1bp3),_mRNA	4.7	100	14	1	14	AGGAGAAACAACAT
		Mus_musculus_RIKEN_cDNA_1810043G02_gene_(1810043G02Rik),_mRNA	4.7	100	14	3	16	GAGAAACAACATGA
		Mus_musculus_laminin,_alpha_4_(Lama4),_mRNA	4.7	100	14	3	16	GAGAAACAACATGA
		Mus_musculus_pericentriolar_material_1_(Pcm1),_mRNA	4.7	100	14	4	17	AGAAACAACATGAT
		Mus_musculus_SRY-box_containing_gene_6_(Sox6),_transcript_variant_1,_mRNA	4.7	100	14	4	17	AGAAACAACATGAT
		Mus_musculus_SRY-box_containing_gene_6_(Sox6),_transcript_variant_3,_mRNA	4.7	100	14	4	17	AGAAACAACATGAT
		Mus_musculus_SRY-box_containing_gene_6_(Sox6),_transcript_variant_2,_mRNA	4.7	100	14	4	17	AGAAACAACATGAT
	Npy1r_R	Mus_musculus_neuropeptide_Y_receptor_Y1_(Npy1r),_mRNA	3.06e-14	100	38	1	38	TTCGGCCCACTCTGCTTTATATTCATATGCTACTTCAA
		Mus_musculus_PHD_finger_protein_23_(Phf23),_mRNA	0.41	100	16	5	20	GCCCACTCTGCTTTAT
		PREDICTED:_Mus_musculus_predicted_gene_5524_(Gm5524),_miscRNA	1.6	100	15	20	34	TATTCATATGCTACT
		PREDICTED:_Mus_musculus_predicted_gene_5524_(Gm5524),_miscRNA	1.6	100	15	20	34	TATTCATATGCTACT
		PREDICTED:_Mus_musculus_predicted_gene_9938_(Gm9938),_miscRNA	6.4	100	14	17	30	TTATATTCATATGC
		PREDICTED:_Mus_musculus_uncharacterized_LOC100861964_(LOC100861964),_miscRNA	6.4	100	14	5	18	GCCCACTCTGCTTT
		PREDICTED:_Mus_musculus_predicted_gene_9938_(Gm9938),_miscRNA	6.4	100	14	17	30	TTATATTCATATGC
		Mus_musculus_RIKEN_cDNA_6430571L13_gene_(6430571L13Rik),_mRNA	6.4	100	14	6	19	CCCACTCTGCTTTA
		Mus_musculus_RIKEN_cDNA_2700050L05_gene_(2700050L05Rik),_mRNA	6.4	100	14	19	32	ATATTCATATGCTA
		Mus_musculus_vomeronasal_1_receptor_73_(Vmn1r73),_mRNA	6.4	90.91	22	17	38	TTATATTCATATGCTACTTCAA
		Mus_musculus_transmembrane_protein_64_(Tmem64),_mRNA	6.4	100	14	13	26	TGCTTTATATTCAT
		PREDICTED:_Mus_musculus_uncharacterized_LOC100861964_(LOC100861964),_miscRNA	6.4	100	14	5	18	GCCCACTCTGCTTT
		PREDICTED:_Mus_musculus_predicted_gene,_20158_(Gm20158),_miscRNA	6.4	100	14	15	28	CTTTATATTCATAT
		Mus_musculus_serine_(or_cysteine)_peptidase_inhibitor,_clade_A_(alpha-1_antiproteinase,_antitrypsin),_member_7_(Serpina7),_mRNA	6.4	100	14	16	29	TTTATATTCATATG
		Mus_musculus_predicted_gene_10474_(Gm10474),_non-coding_RNA	6.4	100	14	13	26	TGCTTTATATTCAT
		Mus_musculus_structural_maintenance_of_chromosomes_6_(Smc6),_mRNA	6.4	100	14	13	26	TGCTTTATATTCAT
		Mus_musculus_unkempt_homolog_(Drosophila)_(Unk),_mRNA	6.4	100	14	5	18	GCCCACTCTGCTTT
		Mus_musculus_vacuolar_protein_sorting_35_(Vps35),_mRNA	6.4	100	14	21	34	ATTCATATGCTACT
		Mus_musculus_importin_8_(Ipo8),_mRNA	6.4	100	14	16	29	TTTATATTCATATG
		PREDICTED:_Mus_musculus_predicted_gene,_20158_(Gm20158),_miscRNA	6.4	100	14	15	28	CTTTATATTCATAT
P2ry2	P2ry2_F	Mus_musculus_purinergic_receptor_P2Y,_G-protein_coupled_2_(P2ry2),_mRNA	2.83e-06	100	24	1	24	GACCTGGAACCCTGGAATAGCACC
		Mus_musculus_cadherin-like_24_(Cdh24),_mRNA	0.67	100	15	1	15	GACCTGGAACCCTGG
		Mus_musculus_dehydrogenase/reductase_(SDR_family)_member_11_(Dhrs11),_mRNA	0.67	100	15	2	16	ACCTGGAACCCTGGA
		Mus_musculus_stromal_antigen_1_(Stag1),_mRNA	2.6	100	14	6	19	GGAACCCTGGAATA
		Mus_musculus_olfactory_receptor_701_(Olfr701),_mRNA	2.6	100	14	5	18	TGGAACCCTGGAAT
		Mus_musculus_phosphoglucomutase_2-like_1_(Pgm2l1),_mRNA	2.6	100	14	5	18	TGGAACCCTGGAAT
		Mus_musculus_zinc_finger,_MYM-type_4_(Zmym4),_mRNA	2.6	100	14	3	16	CCTGGAACCCTGGA
		Mus_musculus_cyclin-dependent_kinase_18_(Cdk18),_mRNA	2.6	94.44	18	1	18	GACCTGGAACCCTGGAAT
		Mus_musculus_collagen,_type_III,_alpha_1_(Col3a1),_mRNA	2.6	100	14	8	21	AACCCTGGAATAGC
		PREDICTED:_Mus_musculus_uncharacterized_LOC100862473_(LOC100862473),_mRNA	2.6	100	14	10	23	CCCTGGAATAGCAC
		Mus_musculus_deleted_in_colorectal_carcinoma_(Dcc),_mRNA	2.6	100	14	2	15	ACCTGGAACCCTGG
		Mus_musculus_transmembrane_protein_106C_(Tmem106c),_transcript_variant_2,_mRNA	2.6	100	14	2	15	ACCTGGAACCCTGG
		Mus_musculus_transmembrane_protein_106C_(Tmem106c),_transcript_variant_1,_mRNA	2.6	100	14	2	15	ACCTGGAACCCTGG
		Mus_musculus_predicted_gene_3415_(Gm3415),_mRNA	2.6	100	14	4	17	CTGGAACCCTGGAA
		Mus_musculus_predicted_gene_3409_(Gm3409),_mRNA	2.6	100	14	4	17	CTGGAACCCTGGAA
		Mus_musculus_predicted_gene_3404_(Gm3404),_mRNA	2.6	100	14	4	17	CTGGAACCCTGGAA
		Mus_musculus_predicted_gene_3402_(Gm3402),_mRNA	2.6	100	14	4	17	CTGGAACCCTGGAA
		Mus_musculus_RIKEN_cDNA_4930449I24_gene_(4930449I24Rik),_mRNA	2.6	100	14	4	17	CTGGAACCCTGGAA
		Mus_musculus_predicted_gene_6370_(Gm6370),_mRNA	2.6	100	14	4	17	CTGGAACCCTGGAA
		Mus_musculus_predicted_gene_6408_(Gm6408),_mRNA	2.6	100	14	4	17	CTGGAACCCTGGAA
	P2ry2_R	Mus_musculus_purinergic_receptor_P2Y,_G-protein_coupled_2_(P2ry2),_mRNA	1.15e-13	100	37	1	37	GAGCATCCTCACCACCTCAAGAGCAGGAGCTGATCAG
		PREDICTED:_Mus_musculus_myosin-6-like_(LOC100862557),_mRNA	1.6	100	15	20	34	AGAGCAGGAGCTGAT
		Mus_musculus_potassium_channel,_subfamily_K,_member_7_(Kcnk7),_mRNA	1.6	100	15	2	16	AGCATCCTCACCACC
		Mus_musculus_proteasome_(prosome,_macropain)_26S_subunit,_non-ATPase,_2_(Psmd2),_transcript_variant_2,_non-coding_RNA	1.6	100	15	19	33	AAGAGCAGGAGCTGA
		Mus_musculus_myosin,_heavy_polypeptide_7,_cardiac_muscle,_beta_(Myh7),_mRNA	1.6	100	15	20	34	AGAGCAGGAGCTGAT
		Mus_musculus_myosin,_heavy_polypeptide_6,_cardiac_muscle,_alpha_(Myh6),_transcript_variant_1,_mRNA	1.6	100	15	20	34	AGAGCAGGAGCTGAT
		Mus_musculus_myosin,_heavy_polypeptide_6,_cardiac_muscle,_alpha_(Myh6),_transcript_variant_2,_mRNA	1.6	100	15	20	34	AGAGCAGGAGCTGAT
		Mus_musculus_golgi_autoantigen,_golgin_subfamily_a,_4_(Golga4),_mRNA	1.6	100	15	19	33	AAGAGCAGGAGCTGA
		Mus_musculus_zinc_finger_protein_704_(Zfp704),_mRNA	1.6	100	15	22	36	AGCAGGAGCTGATCA
		Mus_musculus_histone_deacetylase_4_(Hdac4),_mRNA	1.6	100	15	18	32	CAAGAGCAGGAGCTG
		PREDICTED:_Mus_musculus_acetyl-CoA_carboxylase_1-like_(LOC100862524),_mRNA	6.1	100	14	4	17	CATCCTCACCACCT
		PREDICTED:_Mus_musculus_cDNA_sequence_BC106175_(BC106175),_miscRNA	6.1	100	14	8	21	CTCACCACCTCAAG
		PREDICTED:_Mus_musculus_fibrous_sheath-interacting_protein_2_(Fsip2),_mRNA	6.1	100	14	6	19	TCCTCACCACCTCA
		Mus_musculus_adipocyte-related_X-chromosome_expressed_sequence_1_(Arxes1),_mRNA	6.1	100	14	3	16	GCATCCTCACCACC
		Mus_musculus_adipocyte-related_X-chromosome_expressed_sequence_2_(Arxes2),_mRNA	6.1	100	14	3	16	GCATCCTCACCACC
		Mus_musculus_E74-like_factor_4_(ets_domain_transcription_factor)_(Elf4),_mRNA	6.1	94.44	18	15	32	CCTCAAGAGCAGGAGCTG
		Mus_musculus_coiled-coil_domain_containing_22_(Ccdc22),_mRNA	6.1	100	14	16	29	CTCAAGAGCAGGAG
		Mus_musculus_lysyl_oxidase-like_4_(Loxl4),_transcript_variant_1,_mRNA	6.1	100	14	20	33	AGAGCAGGAGCTGA
		Mus_musculus_olfactory_receptor_1461_(Olfr1461),_mRNA	6.1	100	14	16	29	CTCAAGAGCAGGAG
		Mus_musculus_immunoglobulin_mu_binding_protein_2_(Ighmbp2),_mRNA	6.1	100	14	2	15	AGCATCCTCACCAC
P2ry6_F	P2ry6_F	Mus_musculus_pyrimidinergic_receptor_P2Y,_G-protein_coupled,_6_(P2ry6),_mRNA	2.22e-07	100	26	1	26	CGAGCATAGGAAAGGCTGACAGGCAG
		Mus_musculus_nucleoporin_210-like_(Nup210l),_mRNA	0.21	100	16	8	23	AGGAAAGGCTGACAGG
		Mus_musculus_ribosomal_protein_L18A_(Rpl18a),_mRNA	0.81	100	15	12	26	AAGGCTGACAGGCAG
		Mus_musculus_transmembrane_protein_86B_(Tmem86b),_mRNA	0.81	100	15	6	20	ATAGGAAAGGCTGAC
		Mus_musculus_C1q_and_tumor_necrosis_factor_related_protein_4_(C1qtnf4),_mRNA	0.81	100	15	12	26	AAGGCTGACAGGCAG
		Mus_musculus_myosin_IIIB_(Myo3b),_mRNA	0.81	100	15	7	21	TAGGAAAGGCTGACA
		Mus_musculus_olfactory_receptor_426_(Olfr426),_mRNA	3.2	100	14	6	19	ATAGGAAAGGCTGA
		Mus_musculus_collagen,_type_IV,_alpha_6_(Col4a6),_mRNA	3.2	94.44	18	7	24	TAGGAAAGGCTGACAGGC
		Mus_musculus_C2_calcium-dependent_domain_containing_2_(C2cd2),_mRNA	3.2	100	14	9	22	GGAAAGGCTGACAG
		Mus_musculus_ArfGAP_with_coiled-coil,_ankyrin_repeat_and_PH_domains_2_(Acap2),_mRNA	3.2	100	14	12	25	AAGGCTGACAGGCA
		PREDICTED:_Mus_musculus_predicted_gene_4583_(Gm4583),_mRNA	3.2	100	14	3	16	AGCATAGGAAAGGC
		Mus_musculus_mitogen-activated_protein_kinase_8_(Mapk8),_mRNA	3.2	100	14	12	25	AAGGCTGACAGGCA
		Mus_musculus_zinc_finger,_FYVE_domain_containing_16_(Zfyve16),_mRNA	3.2	100	14	13	26	AGGCTGACAGGCAG
		Mus_musculus_serine_(or_cysteine)_peptidase_inhibitor,_clade_A,_member_3B_(Serpina3b),_mRNA	3.2	94.44	18	2	19	GAGCATAGGAAAGGCTGA
		Mus_musculus_kelch-like_29_(Drosophila)_(Klhl29),_mRNA	3.2	100	14	13	26	AGGCTGACAGGCAG
		Mus_musculus_genetic_suppressor_element_1_(Gse1),_transcript_variant_2,_mRNA	3.2	100	14	12	25	AAGGCTGACAGGCA
		Mus_musculus_genetic_suppressor_element_1_(Gse1),_transcript_variant_3,_mRNA	3.2	100	14	12	25	AAGGCTGACAGGCA
		Mus_musculus_genetic_suppressor_element_1_(Gse1),_transcript_variant_1,_mRNA	3.2	100	14	12	25	AAGGCTGACAGGCA
		Mus_musculus_negative_regulator_of_ubiquitin-like_proteins_1_(Nub1),_mRNA	3.2	100	14	11	24	AAAGGCTGACAGGC
		Mus_musculus_apoptosis-inducing,_TAF9-like_domain_1_(Apitd1),_mRNA	3.2	100	14	4	17	GCATAGGAAAGGCT
	P2ry6_R	Mus_musculus_pyrimidinergic_receptor_P2Y,_G-protein_coupled,_6_(P2ry6),_mRNA	2.41e-11	100	33	1	33	CCAAATCTGGCACTTCCTCCTAAAACATCTTCC
		PREDICTED:_Mus_musculus_ring_finger_protein_213_(Rnf213),_mRNA	1.3	100	15	6	20	TCTGGCACTTCCTCC
		Mus_musculus_SID1_transmembrane_family,_member_1_(Sidt1),_transcript_variant_1,_mRNA	1.3	100	15	5	19	ATCTGGCACTTCCTC
		Mus_musculus_SID1_transmembrane_family,_member_1_(Sidt1),_transcript_variant_2,_mRNA	1.3	100	15	5	19	ATCTGGCACTTCCTC
		Mus_musculus_predicted_gene_10485_(Gm10485),_non-coding_RNA	1.3	100	15	7	21	CTGGCACTTCCTCCT
		PREDICTED:_Mus_musculus_ring_finger_protein_213_(Rnf213),_mRNA	1.3	100	15	6	20	TCTGGCACTTCCTCC
		Mus_musculus_thiamine_pyrophosphokinase_(Tpk1),_mRNA	1.3	100	15	4	18	AATCTGGCACTTCCT
		Mus_musculus_NEDD4_binding_protein_2-like_2_(N4bp2l2),_mRNA	1.3	100	15	11	25	CACTTCCTCCTAAAA
		Mus_musculus_doublecortin_(Dcx),_transcript_variant_1,_mRNA	5.3	94.44	18	4	21	AATCTGGCACTTCCTCCT
		Mus_musculus_doublecortin_(Dcx),_transcript_variant_2,_mRNA	5.3	94.44	18	4	21	AATCTGGCACTTCCTCCT
		Mus_musculus_doublecortin_(Dcx),_transcript_variant_3,_mRNA	5.3	94.44	18	4	21	AATCTGGCACTTCCTCCT
		Mus_musculus_doublecortin_(Dcx),_transcript_variant_4,_mRNA	5.3	94.44	18	4	21	AATCTGGCACTTCCTCCT
		Mus_musculus_ankyrin_repeat_domain_29_(Ankrd29),_mRNA	5.3	100	14	4	17	AATCTGGCACTTCC
		Mus_musculus_LIM_domain_containing_preferred_translocation_partner_in_lipoma_(Lpp),_transcript_variant_3,_mRNA	5.3	100	14	9	22	GGCACTTCCTCCTA
		Mus_musculus_LIM_domain_containing_preferred_translocation_partner_in_lipoma_(Lpp),_transcript_variant_2,_mRNA	5.3	100	14	9	22	GGCACTTCCTCCTA
		Mus_musculus_LIM_domain_containing_preferred_translocation_partner_in_lipoma_(Lpp),_transcript_variant_1,_mRNA	5.3	100	14	9	22	GGCACTTCCTCCTA
		Mus_musculus_DnaJ_(Hsp40)_homolog,_subfamily_C,_member_3_(Dnajc3),_mRNA	5.3	100	14	8	21	TGGCACTTCCTCCT
		Mus_musculus_nei_like_2_(E._coli)_(Neil2),_mRNA	5.3	100	14	15	28	TCCTCCTAAAACAT
		Mus_musculus_EFR3_homolog_B_(S._cerevisiae)_(Efr3b),_mRNA	5.3	100	14	7	20	CTGGCACTTCCTCC
		Mus_musculus_RIKEN_cDNA_4930430F08_gene_(4930430F08Rik),_mRNA	5.3	100	14	12	25	ACTTCCTCCTAAAA
Ptger3_F	Ptger3_F	Mus_musculus_prostaglandin_E_receptor_3_(subtype_EP3)_(Ptger3),_mRNA	1.25e-20	100	49	1	49	CTATTGATAATGATGTTGAAAATGATCTTCAATCAGATGTCGGTTGAGC
		Mus_musculus_solute_carrier_family_9_(sodium/hydrogen_exchanger),_member_9_(Slc9a9),_mRNA	0.04	100	18	14	31	TGTTGAAAATGATCTTCA
		Mus_musculus_ATP-binding_cassette,_sub-family_A_(ABC1),_member_15_(Abca15),_mRNA	0.62	95	20	6	25	GATAATGATGTTGAAAATGA
		Mus_musculus_zinc_finger_protein_518B_(Zfp518b),_transcript_variant_1,_mRNA	0.62	100	16	10	25	ATGATGTTGAAAATGA
		Mus_musculus_zinc_finger_protein_518B_(Zfp518b),_transcript_variant_2,_mRNA	0.62	100	16	10	25	ATGATGTTGAAAATGA
		PREDICTED:_Mus_musculus_dynein,_axonemal,_heavy_chain_14_(Dnahc14),_mRNA	2.4	100	15	22	36	ATGATCTTCAATCAG
		Mus_musculus_guanosine_monophosphate_reductase_2_(Gmpr2),_mRNA	2.4	100	15	2	16	TATTGATAATGATGT
		Mus_musculus_protein_tyrosine_phosphatase,_receptor_type,_K_(Ptprk),_mRNA	2.4	94.74	19	18	36	GAAAATGATCTTCAATCAG
		Mus_musculus_protein_phosphatase_2,_regulatory_subunit_B'',_alpha_(Ppp2r3a),_transcript_variant_2,_mRNA	2.4	100	15	12	26	GATGTTGAAAATGAT
		Mus_musculus_protein_phosphatase_2,_regulatory_subunit_B'',_alpha_(Ppp2r3a),_transcript_variant_1,_mRNA	2.4	100	15	12	26	GATGTTGAAAATGAT
		Mus_musculus_olfactory_receptor_901_(Olfr901),_mRNA	2.4	100	15	13	27	ATGTTGAAAATGATC
		PREDICTED:_Mus_musculus_KRAB_box_and_zinc_finger,_C2H2_type_domain_containing_protein-like_(LOC627901),_mRNA	2.4	94.74	19	16	34	TTGAAAATGATCTTCAATC
		Mus_musculus_predicted_gene_14295_(Gm14295),_mRNA	2.4	94.74	19	16	34	TTGAAAATGATCTTCAATC
		Mus_musculus_predicted_gene,_100043387_(100043387),_mRNA	2.4	94.74	19	16	34	TTGAAAATGATCTTCAATC
		Mus_musculus_predicted_gene_14308_(Gm14308),_mRNA	2.4	94.74	19	16	34	TTGAAAATGATCTTCAATC
		Mus_musculus_predicted_gene_14434_(Gm14434),_mRNA	2.4	94.74	19	16	34	TTGAAAATGATCTTCAATC
		PREDICTED:_Mus_musculus_zinc_finger_protein_709-like_(LOC628147),_partial_miscRNA	2.4	94.74	19	16	34	TTGAAAATGATCTTCAATC
		Mus_musculus_RIKEN_cDNA_0610010B08_gene_(0610010B08Rik),_mRNA	2.4	94.74	19	16	34	TTGAAAATGATCTTCAATC
		Mus_musculus_predicted_gene_6710_(Gm6710),_mRNA	2.4	94.74	19	16	34	TTGAAAATGATCTTCAATC
		PREDICTED:_Mus_musculus_predicted_gene_2007_(Gm2007),_mRNA	2.4	94.74	19	16	34	TTGAAAATGATCTTCAATC
	Ptger3_R	Mus_musculus_prostaglandin_E_receptor_3_(subtype_EP3)_(Ptger3),_mRNA	1.84e-19	100	47	1	47	CAGCTCATGGGGATCATGTGTGTGCTGTCCGTCTGTTGGTCGCCGCT
		Mus_musculus_component_of_oligomeric_golgi_complex_2_(Cog2),_mRNA	2.3	100	15	17	31	TGTGTGTGCTGTCCG
		Mus_musculus_solute_carrier_family_26_(sulfate_transporter),_member_1_(Slc26a1),_mRNA	2.3	100	15	10	24	GGGATCATGTGTGTG
		Mus_musculus_G_protein-coupled_receptor_20_(Gpr20),_mRNA	2.3	94.74	19	11	29	GGATCATGTGTGTGCTGTC
		Mus_musculus_protein_phosphatase_1,_regulatory_(inhibitor)_subunit_8_(Ppp1r8),_mRNA	2.3	100	15	28	42	TCCGTCTGTTGGTCG
		PREDICTED:_Mus_musculus_cytochrome_P450,_family_2,_subfamily_a,_polypeptide_5_(Cyp2a5),_partial_mRNA	9.1	100	14	6	19	CATGGGGATCATGT
		Mus_musculus_pyruvate_carboxylase_(Pcx),_nuclear_gene_encoding_mitochondrial_protein,_transcript_variant_2,_mRNA	9.1	100	14	17	30	TGTGTGTGCTGTCC
		Mus_musculus_pyruvate_carboxylase_(Pcx),_nuclear_gene_encoding_mitochondrial_protein,_transcript_variant_1,_mRNA	9.1	100	14	17	30	TGTGTGTGCTGTCC
		Mus_musculus_family_with_sequence_similarity_167,_member_A_(Fam167a),_mRNA	9.1	100	14	1	14	CAGCTCATGGGGAT
		Mus_musculus_SRY-box_containing_gene_9_(Sox9),_mRNA	9.1	100	14	22	35	GTGCTGTCCGTCTG
		Mus_musculus_low_density_lipoprotein_receptor-related_protein_1_(Lrp1),_mRNA	9.1	100	14	7	20	ATGGGGATCATGTG
		Mus_musculus_Fras1_related_extracellular_matrix_protein_3_(Frem3),_mRNA	9.1	100	14	30	43	CGTCTGTTGGTCGC
		Mus_musculus_odd_Oz/ten-m_homolog_4_(Drosophila)_(Odz4),_mRNA	9.1	100	14	17	30	TGTGTGTGCTGTCC
		Mus_musculus_tubulin_tyrosine_ligase-like_family,_member_13_(Ttll13),_mRNA	9.1	94.44	18	1	18	CAGCTCATGGGGATCATG
		Mus_musculus_cytochrome_P450,_family_2,_subfamily_a,_polypeptide_5_(Cyp2a5),_mRNA	9.1	100	14	6	19	CATGGGGATCATGT
		Mus_musculus_Rho_GTPase_activating_protein_29_(Arhgap29),_mRNA	9.1	100	14	17	30	TGTGTGTGCTGTCC
		Mus_musculus_cytoskeleton_associated_protein_5_(Ckap5),_transcript_variant_2,_mRNA	9.1	100	14	15	28	CATGTGTGTGCTGT
		Mus_musculus_cytoskeleton_associated_protein_5_(Ckap5),_transcript_variant_1,_mRNA	9.1	100	14	15	28	CATGTGTGTGCTGT
		Mus_musculus_nuclear_receptor_subfamily_4,_group_A,_member_2_(Nr4a2),_transcript_variant_1,_mRNA	9.1	100	14	19	32	TGTGTGCTGTCCGT
		Mus_musculus_nuclear_receptor_subfamily_4,_group_A,_member_2_(Nr4a2),_transcript_variant_2,_mRNA	9.1	100	14	19	32	TGTGTGCTGTCCGT
Ptgir	Ptgir_F	Mus_musculus_prostaglandin_I_receptor_(IP)_(Ptgir),_mRNA	7.97e-07	100	25	1	25	CCGAGGCTTCACTCAGGCCATCGCC
		Mus_musculus_SET_domain_containing_(lysine_methyltransferase)_7_(Setd7),_mRNA	0.19	95	20	4	23	AGGCTTCACTCAGGCCATCG
		Mus_musculus_RIKEN_cDNA_4921511C10_gene_(4921511C10Rik),_non-coding_RNA	0.74	100	15	6	20	GCTTCACTCAGGCCA
		Mus_musculus_cytoplasmic_polyadenylation_element_binding_protein_1_(Cpeb1),_transcript_variant_1,_mRNA	0.74	100	15	8	22	TTCACTCAGGCCATC
		Mus_musculus_cytoplasmic_polyadenylation_element_binding_protein_1_(Cpeb1),_transcript_variant_2,_mRNA	0.74	100	15	8	22	TTCACTCAGGCCATC
		Mus_musculus_cytoplasmic_polyadenylation_element_binding_protein_1_(Cpeb1),_transcript_variant_3,_mRNA	0.74	100	15	8	22	TTCACTCAGGCCATC
		Mus_musculus_uncharacterized_LOC434825_(LOC434825),_non-coding_RNA	2.9	100	14	9	22	TCACTCAGGCCATC
		Mus_musculus_mex3_homolog_B_(C._elegans)_(Mex3b),_mRNA	2.9	100	14	9	22	TCACTCAGGCCATC
		Mus_musculus_protein_kinase_C,_zeta_(Prkcz),_transcript_variant_2,_mRNA	2.9	100	14	12	25	CTCAGGCCATCGCC
		Mus_musculus_protein_kinase_C,_zeta_(Prkcz),_transcript_variant_1,_mRNA	2.9	100	14	12	25	CTCAGGCCATCGCC
		Mus_musculus_talin_1_(Tln1),_mRNA	2.9	100	14	9	22	TCACTCAGGCCATC
		Mus_musculus_alkylglycerol_monooxygenase_(Agmo),_mRNA	2.9	100	14	7	20	CTTCACTCAGGCCA
		Mus_musculus_NIPA-like_domain_containing_3_(Nipal3),_mRNA	2.9	100	14	3	16	GAGGCTTCACTCAG
		Mus_musculus_ADP-ribosylation_factor_guanine_nucleotide-exchange_factor_1(brefeldin_A-inhibited)_(Arfgef1),_mRNA	2.9	100	14	1	14	CCGAGGCTTCACTC
	Ptgir_R	Mus_musculus_prostaglandin_I_receptor_(IP)_(Ptgir),_mRNA	8.1e-15	100	39	1	39	ATTCTGCTGGCCCTCATGACCGTCATCATGGCCGTGTGC
		Mus_musculus_solute_carrier_family_30_(zinc_transporter),_member_5_(Slc30a5),_mRNA	0.11	95.24	21	17	37	TGACCGTCATCATGGCCGTGT
		Mus_musculus_nucleoporin_85_(Nup85),_mRNA	0.43	95	20	2	21	TTCTGCTGGCCCTCATGACC
		Mus_musculus_polycystic_kidney_disease_(polycystin)_and_REJ_(sperm_receptor_for_egg_jelly_homolog,_sea_urchin)_(Pkdrej),_mRNA	1.7	94.74	19	8	26	TGGCCCTCATGACCGTCAT
		Mus_musculus_G_protein-coupled_receptor_179_(Gpr179),_mRNA	1.7	100	15	6	20	GCTGGCCCTCATGAC
		Mus_musculus_solute_carrier_family_23_(nucleobase_transporters),_member_1_(Slc23a1),_mRNA	1.7	94.74	19	5	23	TGCTGGCCCTCATGACCGT
		Mus_musculus_glutamate_receptor,_ionotropic,_N-methyl_D-aspartate-associated_protein_1_(glutamate_binding)_(Grina),_mRNA	1.7	100	15	22	36	GTCATCATGGCCGTG
		Mus_musculus_olfactory_receptor_30_(Olfr30),_mRNA	1.7	100	15	4	18	CTGCTGGCCCTCATG
		Mus_musculus_muscle,_skeletal,_receptor_tyrosine_kinase_(Musk),_transcript_variant_5,_mRNA	1.7	100	15	15	29	CATGACCGTCATCAT
		Mus_musculus_muscle,_skeletal,_receptor_tyrosine_kinase_(Musk),_transcript_variant_4,_mRNA	1.7	100	15	15	29	CATGACCGTCATCAT
		Mus_musculus_muscle,_skeletal,_receptor_tyrosine_kinase_(Musk),_transcript_variant_3,_mRNA	1.7	100	15	15	29	CATGACCGTCATCAT
		Mus_musculus_muscle,_skeletal,_receptor_tyrosine_kinase_(Musk),_transcript_variant_2,_mRNA	1.7	100	15	15	29	CATGACCGTCATCAT
		Mus_musculus_muscle,_skeletal,_receptor_tyrosine_kinase_(Musk),_transcript_variant_1,_mRNA	1.7	100	15	15	29	CATGACCGTCATCAT
		PREDICTED:_Mus_musculus_SET_domain_containing_1B_(Setd1b),_mRNA	6.7	100	14	4	17	CTGCTGGCCCTCAT
		PREDICTED:_Mus_musculus_spectrin_beta_5_(Spnb5),_mRNA	6.7	100	14	4	17	CTGCTGGCCCTCAT
		Mus_musculus_testis_expressed_gene_22_(Tex22),_mRNA	6.7	100	14	3	16	TCTGCTGGCCCTCA
		Mus_musculus_trinucleotide_repeat_containing_18_(Tnrc18),_transcript_variant_A,_mRNA	6.7	100	14	5	18	TGCTGGCCCTCATG
		PREDICTED:_Mus_musculus_SET_domain_containing_1B_(Setd1b),_mRNA	6.7	100	14	4	17	CTGCTGGCCCTCAT
		Mus_musculus_preferentially_expressed_antigen_in_melanoma_like_5_(Pramel5),_mRNA	6.7	100	14	16	29	ATGACCGTCATCAT
		Mus_musculus_protein_tyrosine_phosphatase,_receptor_type,_F_(Ptprf),_mRNA	6.7	100	14	4	17	CTGCTGGCCCTCAT
Pth1r_F	Pth1r_F	Mus_musculus_parathyroid_hormone_1_receptor_(Pth1r),_transcript_variant_3,_mRNA	3.06e-14	100	38	1	38	CTCAACTTCATCCTCTTTATCAACATCATCCGGGTGCT
		Mus_musculus_parathyroid_hormone_1_receptor_(Pth1r),_transcript_variant_2,_mRNA	3.06e-14	100	38	1	38	CTCAACTTCATCCTCTTTATCAACATCATCCGGGTGCT
		Mus_musculus_parathyroid_hormone_1_receptor_(Pth1r),_transcript_variant_1,_mRNA	3.06e-14	100	38	1	38	CTCAACTTCATCCTCTTTATCAACATCATCCGGGTGCT
		Mus_musculus_vasoactive_intestinal_peptide_receptor_1_(Vipr1),_mRNA	0.1	89.66	29	4	32	AACTTCATCCTCTTTATCAACATCATCCG
		Mus_musculus_BRCA2_and_CDKN1A_interacting_protein_(Bccip),_mRNA	0.41	100	16	2	17	TCAACTTCATCCTCTT
		Mus_musculus_RNA_polymerase_II_associated_protein_1_(Rpap1),_transcript_variant_1,_mRNA	0.41	100	16	6	21	CTTCATCCTCTTTATC
		Mus_musculus_RNA_polymerase_II_associated_protein_1_(Rpap1),_transcript_variant_2,_mRNA	0.41	100	16	6	21	CTTCATCCTCTTTATC
		PREDICTED:_Mus_musculus_predicted_gene_10535_(Gm10535),_miscRNA	1.6	100	15	3	17	CAACTTCATCCTCTT
		Mus_musculus_vacuolar_protein_sorting_41_(yeast)_(Vps41),_mRNA	1.6	100	15	15	29	CTTTATCAACATCAT
		Mus_musculus_serrate_RNA_effector_molecule_homolog_(Arabidopsis)_(Srrt),_transcript_variant_1,_mRNA	1.6	100	15	20	34	TCAACATCATCCGGG
		Mus_musculus_serrate_RNA_effector_molecule_homolog_(Arabidopsis)_(Srrt),_transcript_variant_2,_mRNA	1.6	100	15	20	34	TCAACATCATCCGGG
		Mus_musculus_serrate_RNA_effector_molecule_homolog_(Arabidopsis)_(Srrt),_transcript_variant_3,_mRNA	1.6	100	15	20	34	TCAACATCATCCGGG
		Mus_musculus_leucine-rich_repeats_and_IQ_motif_containing_3_(Lrriq3),_mRNA	1.6	100	15	16	30	TTTATCAACATCATC
		Mus_musculus_cytochrome_b-561_domain_containing_1_(Cyb561d1),_transcript_variant_1,_mRNA	1.6	100	15	17	31	TTATCAACATCATCC
		Mus_musculus_cytochrome_b-561_domain_containing_1_(Cyb561d1),_transcript_variant_2,_mRNA	1.6	100	15	17	31	TTATCAACATCATCC
		Mus_musculus_ryanodine_receptor_3_(Ryr3),_mRNA	1.6	100	15	3	17	CAACTTCATCCTCTT
		PREDICTED:_Mus_musculus_predicted_gene_10535_(Gm10535),_miscRNA	1.6	100	15	3	17	CAACTTCATCCTCTT
		Mus_musculus_NOP58_ribonucleoprotein_homolog_(yeast)_(Nop58),_mRNA	1.6	100	15	7	21	TTCATCCTCTTTATC
		PREDICTED:_Mus_musculus_NLR_family,_pyrin_domain_containing_1B_(Nlrp1b),_partial_mRNA	6.4	94.44	18	18	35	TATCAACATCATCCGGGT
		Mus_musculus_cytochrome_b-245,_beta_polypeptide_(Cybb),_mRNA	6.4	100	14	11	24	TCCTCTTTATCAAC
	Pth1r_R	Mus_musculus_parathyroid_hormone_1_receptor_(Pth1r),_transcript_variant_3,_mRNA	6.21e-09	100	29	1	29	TGGGCACAAGAAGTGGATCATCCAGGTGC
		Mus_musculus_parathyroid_hormone_1_receptor_(Pth1r),_transcript_variant_2,_mRNA	6.21e-09	100	29	1	29	TGGGCACAAGAAGTGGATCATCCAGGTGC
		Mus_musculus_parathyroid_hormone_1_receptor_(Pth1r),_transcript_variant_1,_mRNA	6.21e-09	100	29	1	29	TGGGCACAAGAAGTGGATCATCCAGGTGC
		Mus_musculus_adenosine_monophosphate_deaminase_3_(Ampd3),_mRNA	0.36	100	16	14	29	TGGATCATCCAGGTGC
		Mus_musculus_phosphoribosyl_pyrophosphate_synthetase_1-like_3_(Prps1l3),_mRNA	1.4	94.74	19	11	29	AAGTGGATCATCCAGGTGC
		Mus_musculus_MYB_binding_protein_(P160)_1a_(Mybbp1a),_mRNA	1.4	100	15	10	24	GAAGTGGATCATCCA
		Mus_musculus_X-linked_lymphocyte-regulated_5B_(Xlr5b),_mRNA	5.5	100	14	13	26	GTGGATCATCCAGG
		Mus_musculus_X-linked_lymphocyte-regulated_5A_(Xlr5a),_mRNA	5.5	100	14	13	26	GTGGATCATCCAGG
		Mus_musculus_raftlin_lipid_raft_linker_1_(Rftn1),_mRNA	5.5	100	14	8	21	AAGAAGTGGATCAT
		Mus_musculus_zinc_finger_CCCH_type_containing_7B_(Zc3h7b),_mRNA	5.5	100	14	3	16	GGCACAAGAAGTGG
		Mus_musculus_aldo-keto_reductase_family_1,_member_C20_(Akr1c20),_mRNA	5.5	94.44	18	7	24	CAAGAAGTGGATCATCCA
		Mus_musculus_purine_rich_element_binding_protein_B_(Purb),_mRNA	5.5	100	14	1	14	TGGGCACAAGAAGT
		Mus_musculus_predicted_gene,_17296_(Gm17296),_mRNA	5.5	100	14	7	20	CAAGAAGTGGATCA
		Mus_musculus_folate_receptor_2_(fetal)_(Folr2),_mRNA	5.5	100	14	1	14	TGGGCACAAGAAGT
		Mus_musculus_Eph_receptor_A7_(Epha7),_transcript_variant_2,_mRNA	5.5	100	14	15	28	GGATCATCCAGGTG
		Mus_musculus_Eph_receptor_A7_(Epha7),_transcript_variant_1,_mRNA	5.5	100	14	15	28	GGATCATCCAGGTG
Tbxa2r_R	Tbxa2r_R	Mus_musculus_thromboxane_A2_receptor_(Tbxa2r),_mRNA	2.68e-18	100	45	1	45	TTCAGCTCGTGGGCATCATGGTGGTGGCCACGGTGTGTTGGATGC
		Mus_musculus_prostaglandin_E_receptor_1_(subtype_EP1)_(Ptger1),_mRNA	9.13e-06	100	24	3	26	CAGCTCGTGGGCATCATGGTGGTG
		PREDICTED:_Mus_musculus_RIKEN_cDNA_1700040D17_gene_(1700040D17Rik),_miscRNA	0.54	100	16	20	35	GGTGGTGGCCACGGTG
		Mus_musculus_shroom_family_member_4_(Shroom4),_mRNA	0.54	100	16	17	32	CATGGTGGTGGCCACG
		Mus_musculus_chemokine_(C-C_motif)_receptor_9_(Ccr9),_transcript_variant_2,_mRNA	0.54	100	16	9	24	GTGGGCATCATGGTGG
		Mus_musculus_chemokine_(C-C_motif)_receptor_9_(Ccr9),_transcript_variant_1,_mRNA	0.54	100	16	9	24	GTGGGCATCATGGTGG
		PREDICTED:_Mus_musculus_RIKEN_cDNA_1700040D17_gene_(1700040D17Rik),_miscRNA	0.54	100	16	20	35	GGTGGTGGCCACGGTG
		PREDICTED:_Mus_musculus_predicted_pseudogene_5958_(Gm5958),_mRNA	2.1	100	15	16	30	TCATGGTGGTGGCCA
		PREDICTED:_Mus_musculus_cell_division_cycle_20_homolog_B_(S._cerevisiae)_(Cdc20b),_mRNA	2.1	94.74	19	14	32	CATCATGGTGGTGGCCACG
		PREDICTED:_Mus_musculus_predicted_pseudogene_5958_(Gm5958),_mRNA	2.1	100	15	16	30	TCATGGTGGTGGCCA
		PREDICTED:_Mus_musculus_cell_division_cycle_20_homolog_B_(S._cerevisiae)_(Cdc20b),_mRNA	2.1	94.74	19	14	32	CATCATGGTGGTGGCCACG
		Mus_musculus_zinc_finger_protein_748_(Zfp748),_transcript_variant_2,_mRNA	2.1	100	15	17	31	CATGGTGGTGGCCAC
		Mus_musculus_zinc_finger_protein_748_(Zfp748),_transcript_variant_1,_mRNA	2.1	100	15	17	31	CATGGTGGTGGCCAC
		PREDICTED:_Mus_musculus_predicted_gene_9837_(Gm9837),_miscRNA	2.1	100	15	23	37	GGTGGCCACGGTGTG
		Mus_musculus_gap_junction_protein,_delta_3_(Gjd3),_mRNA	2.1	91.3	23	13	35	GCATCATGGTGGTGGCCACGGTG
		Mus_musculus_heparan_sulfate_(glucosamine)_3-O-sulfotransferase_3B1_(Hs3st3b1),_mRNA	2.1	100	15	6	20	CTCGTGGGCATCATG
		PREDICTED:_Mus_musculus_predicted_gene_9837_(Gm9837),_miscRNA	2.1	100	15	23	37	GGTGGCCACGGTGTG
		Mus_musculus_SRY-box_containing_gene_6_(Sox6),_transcript_variant_1,_mRNA	2.1	100	15	17	31	CATGGTGGTGGCCAC
		Mus_musculus_multiple_EGF-like-domains_8_(Megf8),_mRNA	2.1	100	15	24	38	GTGGCCACGGTGTGT
		Mus_musculus_contactin_associated_protein-like_2_(Cntnap2),_transcript_variant_1,_mRNA	2.1	100	15	25	39	TGGCCACGGTGTGTT
	Tbxa2r_F	Mus_musculus_thromboxane_A2_receptor_(Tbxa2r),_mRNA	2.41e-11	100	33	1	33	TTCATCATGCAGACTTTGTTGCAGACACCACCT
		Mus_musculus_glutamic-oxaloacetic_transaminase_1-like_1_(Got1l1),_mRNA	1.3	100	15	5	19	TCATGCAGACTTTGT
		Mus_musculus_a_disintegrin_and_metallopeptidase_domain_1a_(Adam1a),_mRNA	1.3	100	15	6	20	CATGCAGACTTTGTT
		Mus_musculus_nucleolar_and_spindle_associated_protein_1_(Nusap1),_transcript_variant_2,_mRNA	1.3	100	15	10	24	CAGACTTTGTTGCAG
		Mus_musculus_nucleolar_and_spindle_associated_protein_1_(Nusap1),_transcript_variant_1,_mRNA	1.3	100	15	10	24	CAGACTTTGTTGCAG
		Mus_musculus_regulatory_factor_X,_3_(influences_HLA_class_II_expression)_(Rfx3),_transcript_variant_2,_mRNA	5.3	100	14	3	16	CATCATGCAGACTT
		Mus_musculus_regulatory_factor_X,_3_(influences_HLA_class_II_expression)_(Rfx3),_transcript_variant_1,_mRNA	5.3	100	14	3	16	CATCATGCAGACTT
		Mus_musculus_fatty_acid_desaturase_3_(Fads3),_mRNA	5.3	100	14	17	30	TGTTGCAGACACCA
		Mus_musculus_Notch_gene_homolog_3_(Drosophila)_(Notch3),_mRNA	5.3	100	14	19	32	TTGCAGACACCACC
		Mus_musculus_transmembrane_protein_55b_(Tmem55b),_mRNA	5.3	100	14	18	31	GTTGCAGACACCAC
		Mus_musculus_vomeronasal_1_receptor_200_(Vmn1r200),_mRNA	5.3	100	14	6	19	CATGCAGACTTTGT
		Mus_musculus_calmodulin_1_(Calm1),_mRNA	5.3	100	14	6	19	CATGCAGACTTTGT
		Mus_musculus_HEAT_repeat_containing_6_(Heatr6),_mRNA	5.3	100	14	15	28	TTTGTTGCAGACAC
		Mus_musculus_RIKEN_cDNA_D930048N14_gene_(D930048N14Rik),_non-coding_RNA	5.3	100	14	1	14	TTCATCATGCAGAC
		Mus_musculus_netrin_4_(Ntn4),_mRNA	5.3	100	14	16	29	TTGTTGCAGACACC
		Mus_musculus_CD164_antigen_(Cd164),_mRNA	5.3	100	14	4	17	ATCATGCAGACTTT
		Mus_musculus_proprotein_convertase_subtilisin/kexin_type_7_(Pcsk7),_mRNA	5.3	100	14	2	15	TCATCATGCAGACT
		Mus_musculus_phosphatidylinositol_glycan_anchor_biosynthesis,_class_Y-like_(Pigyl),_mRNA	5.3	100	14	20	33	TGCAGACACCACCT
		Mus_musculus_piwi-like_homolog_4_(Drosophila)_(Piwil4),_mRNA	5.3	100	14	5	18	TCATGCAGACTTTG
		Mus_musculus_arginine/serine-rich_coiled-coil_2_(Rsrc2),_transcript_variant_3,_mRNA	5.3	100	14	16	29	TTGTTGCAGACACC
Supplementary Data 2: Blast results for the sequencing results of single-cell amplificates obtained with forward (F) and reverse (R) primers.
Sequencing results were compared to the murine refseq_rna database (version mm10) using the Nucleotide BLAST tool (https://blast.ncbi.nlm.nih.gov/Blast.cgi).
The E-value describes the number of hits expected to see by chance when searching a database of a comparable size. An E-value of 1 indicates that in a database of the current size one might expect to see 1 match with a similar score simply by chance.
Mm, mus musculus.
